# Supplementary material for: Nitric Oxide Mediated Transcriptome Profiling Reveals Activation of Multiple Regulatory Pathways in Arabidopsis thaliana
Source: Front Plant Sci. 2016 Jun 29;7:975. doi: 10.3389/fpls.2016.00975 (PMC4926318; doi:10.3389/fpls.2016.00975)
Supplement: Supplementary file 1 [file Table1.XLSX]

## Sheet: Sheet1
Supplementary Table S1. Arabidopis transcriptome after treatment with 1mM CysNO
				Alignment Statistics
Samples	No	ID	Total	Mapped	PROPER	READ 1	Strand(+)	Splice	Average
						/	/
						READ 2	Strand(-)
Untreated	1	Sample 1	73495723	69654061	59658868	34,007,744	33,385,543	22139386	8.49645e+07
				0.948	0.812	32752839	33375040	0.301
	2	Sample 2	85543892	81384798	72396796	40,263,498	39,647,671	27041409
				0.951	0.846	39033542	39649369	0.316
	3	Sample 3	95853997	91118783	77445936	44,037,683	43,266,978	28754218
				0.951	0.808	42501227	43271932	0.3
1mM CysNO	4	Sample 4	97637040	92838329	81235060	45,378,984	44,617,412	26404160	9.14192e+07
				0.951	0.832	43881100	44642672	0.27
	5	Sample 5	89647202	84864240	76700184	42,136,300	41,512,349	24997590
				0.947	0.856	40909533	41533484	0.279
	6	Sample 6	86973258	82937692	73343050	40,154,153	39,597,458	23695292
				0.954	0.843	39077844	39634539	0.272
