# Supplementary material for: Nitric Oxide Mediated Transcriptome Profiling Reveals Activation of Multiple Regulatory Pathways in Arabidopsis thaliana
Source: Front Plant Sci. 2016 Jun 29;7:975. doi: 10.3389/fpls.2016.00975 (PMC4926318; doi:10.3389/fpls.2016.00975)
Supplement: Supplementary file 2 [file Table2.XLSX]

## Sheet: DEGs up-regulated
Supplementary Table S2. List of Up-regulated genes in the leaf transcriptome of Arabidopsis treated with 1mM CysNO.
No	ID	Acc	Name	FPKM(1)	FPKM(2)	Log2(Val_2/Val_1)	p-value	q-value	Fold Change	Log2	No. of genes with fold change higher than 2	Annotation	Annotation (Originally CUFF)		This file shows 3,448 Up-regulated DEGs Untreated vs Treated (123 vs 456)
1	MERGEG000001	AT1G01010	ANAC001	3.26	26.41	3.02044	0	0	8.10123	3.01814	3229	NAC domain containing protein 1 (NAC001); FUNCTIONS IN: sequence-specific DNA binding transcription factor activity; INVOLVED IN: multicellular organismal development, regulation of transcription; LOCATED IN: cellular_component unknown; EXPRESSED IN: 7 plant structures; EXPRESSED DURING: 4 anthesis, C globular stage, petal differentiation and expansion stage; CONTAINS InterPro DOMAIN/s: No apical…
2	MERGEG000002	AT1G01020	ARV1,NGA3	7.12	18.69	1.39325	0.003883	0.013377	2.625	1.39232			ARV1; CONTAINS InterPro DOMAIN/s: Arv1-like protein (InterPro:IPR007290); BEST Arabidopsis thaliana protein match is: Arv1-like protein (TAIR:AT4G01510.1)
3	MERGEG000014	AT1G01120	KCS1	77.43	216.26	1.48178	1.6e-05	0.000105	2.79297	1.4818		Encodes a condensing enzyme KCS1 (3-ketoacyl-CoA synthase 1) which is involved in the critical fatty acid elongation process in wax biosynthesis.
4	MERGEG000017	AT1G01140	CIPK9	68.61	204.67	1.57674	2.3e-05	0.000146	2.98309	1.57681			Encodes a CBL-interacting protein kinase with similarity to SOS2
5	MERGEG000027	AT1G01225	AT1G01225,AT1G01230	18.95	45.88	1.27533	0.000398	0.001854	2.42111	1.27567			NC domain-containing protein-related; CONTAINS InterPro DOMAIN/s: NC (InterPro:IPR007053); BEST Arabidopsis thaliana protein match is: NC domain-containing protein-related (TAIR:AT4G00905.1)
6	MERGEG000030	AT1G01260	-	9.83	41.99	2.09512	0	0	4.27162	2.09478		basic helix-loop-helix (bHLH) DNA-binding superfamily protein; FUNCTIONS IN: DNA binding, sequence-specific DNA binding transcription factor activity; INVOLVED IN: regulation of transcription; LOCATED IN: nucleus; EXPRESSED IN: 24 plant structures; EXPRESSED DURING: 15 growth stages; CONTAINS InterPro DOMAIN/s: Helix-loop-helix DNA-binding domain (InterPro:IPR001092), Helix-loop-helix DNA-binding…
7	MERGEG000034	AT1G01300	-	10.63	26.37	1.31109	0.000143	0.000748	2.48071	1.31076		Eukaryotic aspartyl protease family protein; FUNCTIONS IN: aspartic-type endopeptidase activity; INVOLVED IN: proteolysis, response to karrikin; LOCATED IN: membrane, plant-type cell wall; EXPRESSED IN: 22 plant structures; EXPRESSED DURING: 13 growth stages; CONTAINS InterPro DOMAIN/s: Peptidase aspartic (InterPro:IPR021109), Peptidase aspartic, catalytic (InterPro:IPR009007), Peptidase A1 (Inte…
8	MERGEG000038	AT1G01340	CNGC10	1.19	8.44	2.82443	0	0	7.09244	2.82628			member of Cyclic nucleotide gated channel family
9	MERGEG000054	AT1G01470	LEA14	50.37	1106.03	4.45679	0	0	21.9581	4.45668		Encodes late-embryogenesis abundant protein whose mRNA levels are induced in response to wounding and light stress. Might be involved in protection against dessication.
10	MERGEG000056	AT1G01480	ACS2	0.09	31.2	8.4514	0	0	346.667	8.43741			a member of the 1-aminocyclopropane-1-carboxylate (ACC) synthase (S-adenosyl-L-methionine methylthioadenosine-lyase, EC 4.4.1.14) gene family, isolated from a flower-specific cDNA library.
11	MERGEG000058	AT1G01500	AT1G01500	11.08	24.66	1.15454	0.001247	0.005037	2.22563	1.15421			Erythronate-4-phosphate dehydrogenase family protein; BEST Arabidopsis thaliana protein match is: Erythronate-4-phosphate dehydrogenase family protein (TAIR:AT1G19400.2)
12	MERGEG000063	AT1G01550	BPS1	136.21	336.44	1.30451	0.000568	0.002543	2.47001	1.30452		Encodes a protein with no functionally characterized domains that to prevent the synthesis of a novel substance that moves from the root to the shoot, where it modifies shoot growth by interfering with auxin signaling. Synthesis and delivery of this substance requires neither phloem nor endodermis.
13	MERGEG000064	AT1G01560	MPK11	2.04	51.12	4.64388	0	0	25.0588	4.64725		member of MAP Kinase
14	MERGEG000073	AT1G01650	SPPL4	16.87	98.04	2.5387	0	0	5.8115	2.53891			SIGNAL PEPTIDE PEPTIDASE-LIKE 4 (SPPL4); FUNCTIONS IN: peptidase activity, aspartic-type endopeptidase activity; INVOLVED IN: proteolysis; LOCATED IN: endomembrane system, integral to membrane; EXPRESSED IN: 24 plant structures; EXPRESSED DURING: 13 growth stages; CONTAINS InterPro DOMAIN/s: Protease-associated PA (InterPro:IPR003137), Peptidase A22, presenilin signal peptide (InterPro:IPR006639)…
15	MERGEG000080	AT1G01720	ATAF1	47.47	397.41	3.06545	0	0	8.37181	3.06554		Belongs to a large family of putative transcriptional activators with NAC domain. Transcript level increases in response to wounding and abscisic acid. ATAF1 attentuates ABA signaling and sythesis. Mutants are hyposensitive to ABA.
16	MERGEG000082	AT1G01730	-	11.03	31.23	1.50125	4.7e-05	0.000272	2.83137	1.5015		unknown protein; FUNCTIONS IN: molecular_function unknown; INVOLVED IN: biological_process unknown; LOCATED IN: chloroplast; EXPRESSED IN: 23 plant structures; EXPRESSED DURING: 13 growth stages; Has 42 Blast hits to 42 proteins in 17 species: Archae - 0; Bacteria - 2; Metazoa - 5; Fungi - 1; Plants - 34; Viruses - 0; Other Eukaryotes - 0 (source: NCBI BLink).
17	MERGEG000106	AT1G02000	GAE2	9.82	19.47	0.987886	0.003849	0.013279	1.98269	0.987458		UDP-D-glucuronate 4-epimerase
18	MERGEG000123	AT1G02170	MCP1B	12.97	45.24	1.80212	0	1e-06	3.48805	1.80242		Encodes a type I metacaspase. Two Arabidopsis metacaspases, AT1G02170 (MC1) and AT4G25110 (MC2) antagonistically control programmed cell death in Arabidopsis. MC1 is a positive regulator of cell death and requires conserved caspase-like putative catalytic residues for its function. MC2 negatively regulates cell death. This function is independent of the putative catalytic residues. A third type I…
19	MERGEG000133	AT1G02270	-	15.64	61.42	1.9737	0	0	3.92711	1.97347		Calcium-binding endonuclease/exonuclease/phosphatase family; FUNCTIONS IN: catalytic activity, calcium ion binding; INVOLVED IN: response to cold; LOCATED IN: nucleus; EXPRESSED IN: 22 plant structures; EXPRESSED DURING: 13 growth stages; CONTAINS InterPro DOMAIN/s: EF-HAND 2 (InterPro:IPR018249), EF-hand-like domain (InterPro:IPR011992), Endonuclease/exonuclease/phosphatase (InterPro:IPR005135);…
20	MERGEG000145	AT1G02360	-	0.68	3.59	2.40948	9.7e-05	0.000524	5.27941	2.40038		Chitinase family protein; FUNCTIONS IN: chitinase activity; INVOLVED IN: carbohydrate metabolic process, cell wall macromolecule catabolic process; LOCATED IN: endomembrane system; EXPRESSED IN: stem, cotyledon, leaf whorl, root; CONTAINS InterPro DOMAIN/s: Glycoside hydrolase, family 19 (InterPro:IPR016283), Glycoside hydrolase, family 19, catalytic (InterPro:IPR000726); BEST Arabidopsis thalian…
21	MERGEG000150	AT1G02400	ATGA2OX4	1.13	353.47	8.29387	0	0	312.805	8.28912			Encodes a gibberellin 2-oxidase that acts on C19 gibberellins but not C20 gibberellins.
22	MERGEG000151	CUFF.51	-	0.17	15	6.48735	0.001909	0.007278	88.2353	6.46328
23	MERGEG000152	AT1G02405	-	0.58	4.57	2.98532	0.000233	0.001155	7.87931	2.97807		proline-rich family protein; BEST Arabidopsis thaliana protein match is: proline-rich family protein (TAIR:AT1G70990.1); Has 45319 Blast hits to 18313 proteins in 1048 species: Archae - 86; Bacteria - 6513; Metazoa - 15272; Fungi - 3775; Plants - 11142; Viruses - 2024; Other Eukaryotes - 6507 (source: NCBI BLink).
24	MERGEG000157	AT1G02460	-	0.22	2.46	3.49534	0	4e-06	11.1818	3.48308		Pectin lyase-like superfamily protein; FUNCTIONS IN: polygalacturonase activity; INVOLVED IN: carbohydrate metabolic process; EXPRESSED IN: stem, root, stamen, seed; EXPRESSED DURING: 4 anthesis, E expanded cotyledon stage; CONTAINS InterPro DOMAIN/s: Pectin lyase fold/virulence factor (InterPro:IPR011050), Glycoside hydrolase, family 28 (InterPro:IPR000743), Pectin lyase fold (InterPro:IPR012334…
25	MERGEG000179	AT1G02660	-	2.77	80.82	4.86529	0	0	29.1769	4.86675		alpha/beta-Hydrolases superfamily protein; FUNCTIONS IN: triglyceride lipase activity; INVOLVED IN: lipid metabolic process; LOCATED IN: cellular_component unknown; EXPRESSED IN: 24 plant structures; EXPRESSED DURING: 15 growth stages; CONTAINS InterPro DOMAIN/s: Lipase, class 3 (InterPro:IPR002921); BEST Arabidopsis thaliana protein match is: alpha/beta-Hydrolases superfamily protein (TAIR:AT3G6…
26	MERGEG000201	AT1G02860	NLA	9.88	21.74	1.13822	0.004393	0.014845	2.2004	1.13777		Encodes a likely ubiquitin E3 ligase with RING and SPX domains that is involved in mediating immune responses. Targeted by MIR827.	Encodes a ubiquitin E3 ligase with RING and SPX domains that is involved in mediating immune responses and mediates degradation of PHT1s at plasma membranes. Targeted by MIR827. Ubiquitinates PHT1;3, PHT1;2, PHT1;1/AtPT1 and PHT1;4/AtPT2.
27	MERGEG000204	AT1G02880	TPK1	10.81	30.99	1.51978	0.000345	0.001636	2.86679	1.51944			Encodes a thiamine pyrophosphokinase capable of producing thiamine pyrophosphate from free thiamine.
28	MERGEG000205	AT1G02890	AT1G02890	29.87	56.83	0.927837	0.00789	0.024378	1.90258	0.927955			AAA-type ATPase family protein; FUNCTIONS IN: nucleoside-triphosphatase activity, ATPase activity, nucleotide binding, ATP binding; LOCATED IN: chloroplast; EXPRESSED IN: 25 plant structures; EXPRESSED DURING: 15 growth stages; CONTAINS InterPro DOMAIN/s: ATPase, AAA+ type, core (InterPro:IPR003593), ATPase, AAA-type, core (InterPro:IPR003959), ATPase, AAA-type, conserved site (InterPro:IPR003960…
29	MERGEG000206	AT1G02900	ATRALF1	0.39	9.28	4.58827	0	1e-06	23.7949	4.57258		Member of a diversely expressed predicted peptide family showing sequence similarity to tobacco Rapid Alkalinization Factor (RALF), and is believed to play an essential role in the physiology of Arabidopsis. Consists of a single exon and is characterized by a conserved C-terminal motif and N-terminal signal peptide. Mediates Ca2+-dependent signaling.
30	MERGEG000208	AT1G02920	GST11	8.2	314.49	5.26116	0	0	38.3524	5.26125		Encodes glutathione transferase belonging to the phi class of GSTs. Naming convention according to Wagner et al. (2002).
31	MERGEG000209	AT1G02930	ATGSTF6	8.46	957.2	6.82178	0	0	113.144	6.82202		Encodes glutathione transferase belonging to the phi class of GSTs. Naming convention according to Wagner et al. (2002).
32	MERGEG000227	AT1G03060	SPI	7.49	15.66	1.0645	0.003665	0.012753	2.09079	1.06405			Encodes a WD/BEACH domain protein involved in cell morphogenesis and ribonucleoprotein particle formation. It interacts with the P-body core component DCP2, associates to mRNA processing bodies (P-bodies), and regulates their assembly upon salt stress.
33	MERGEG000229	AT1G03080	AT1G03080	20.8	128.58	2.62802	0	0	6.18173	2.62801			kinase interacting (KIP1-like) family protein; FUNCTIONS IN: molecular_function unknown; INVOLVED IN: biological_process unknown; LOCATED IN: plasma membrane; EXPRESSED IN: 22 plant structures; EXPRESSED DURING: 13 growth stages; CONTAINS InterPro DOMAIN/s: Prefoldin (InterPro:IPR009053), KIP1-like (InterPro:IPR011684); BEST Arabidopsis thaliana protein match is: Kinase interacting (KIP1-like) fa…
34	MERGEG000246	AT1G03220	-	18.81	153.3	3.02651	0	0	8.14992	3.02679		Eukaryotic aspartyl protease family protein; FUNCTIONS IN: aspartic-type endopeptidase activity; INVOLVED IN: response to salt stress; LOCATED IN: cell wall, plasma membrane, membrane, plant-type cell wall; EXPRESSED IN: 6 plant structures; CONTAINS InterPro DOMAIN/s: Peptidase aspartic (InterPro:IPR021109), Peptidase aspartic, catalytic (InterPro:IPR009007), Peptidase A1 (InterPro:IPR001461); BE…
35	MERGEG000247	AT1G03230	-	5.69	15.54	1.44871	8.7e-05	0.000475	2.73111	1.44949		Eukaryotic aspartyl protease family protein; FUNCTIONS IN: aspartic-type endopeptidase activity; INVOLVED IN: response to salt stress; LOCATED IN: cell wall, plant-type cell wall; EXPRESSED IN: stem, root; CONTAINS InterPro DOMAIN/s: Peptidase aspartic (InterPro:IPR021109), Peptidase aspartic, catalytic (InterPro:IPR009007), Peptidase A1 (InterPro:IPR001461); BEST Arabidopsis thaliana protein mat…
36	MERGEG000259	AT1G03350	-	22.41	47.94	1.09721	0.000828	0.003532	2.13922	1.09709			BSD domain-containing protein; FUNCTIONS IN: molecular_function unknown; INVOLVED IN: biological_process unknown
37	MERGEG000262	AT1G03370	AT1G03370	10.35	65.1	2.65356	0	0	6.28986	2.65303			C2 calcium/lipid-binding and GRAM domain containing protein; CONTAINS InterPro DOMAIN/s: C2 membrane targeting protein (InterPro:IPR018029), C2 calcium/lipid-binding domain, CaLB (InterPro:IPR008973), GRAM (InterPro:IPR004182), C2 region (InterPro:IPR020477), C2 calcium-dependent membrane targeting (InterPro:IPR000008); BEST Arabidopsis thaliana protein match is: C2 calcium/lipid-binding and GRAM…
38	MERGEG000288	AT1G03590	AT1G03590	9.18	34.15	1.89595	0	0	3.72004	1.89532			Protein phosphatase 2C family protein; FUNCTIONS IN: protein serine/threonine phosphatase activity, catalytic activity; INVOLVED IN: N-terminal protein myristoylation; LOCATED IN: plasma membrane; EXPRESSED IN: 23 plant structures; EXPRESSED DURING: 13 growth stages; CONTAINS InterPro DOMAIN/s: Protein phosphatase 2C-related (InterPro:IPR001932), Protein phosphatase 2C (InterPro:IPR015655), Prote…
39	MERGEG000302	AT1G03730	-	5.91	26.15	2.14549	0	0	4.4247	2.14558		unknown protein; BEST Arabidopsis thaliana protein match is: unknown protein (TAIR:AT4G03600.1); Has 50 Blast hits to 50 proteins in 10 species: Archae - 0; Bacteria - 0; Metazoa - 0; Fungi - 0; Plants - 50; Viruses - 0; Other Eukaryotes - 0 (source: NCBI BLink).
40	MERGEG000303	AT1G03740	-	11.75	130.08	3.46851	0	0	11.0706	3.46867		Protein kinase superfamily protein; FUNCTIONS IN: protein serine/threonine kinase activity, protein kinase activity, kinase activity, ATP binding; INVOLVED IN: protein amino acid phosphorylation, N-terminal protein myristoylation; EXPRESSED IN: 24 plant structures; EXPRESSED DURING: 13 growth stages; CONTAINS InterPro DOMAIN/s: Protein kinase, ATP binding site (InterPro:IPR017441), Protein kinase…
41	MERGEG000322	AT1G03905	AT1G03905	0.74	10.89	3.87332	0	0	14.7162	3.87933			P-loop containing nucleoside triphosphate hydrolases superfamily protein; FUNCTIONS IN: nucleoside-triphosphatase activity, ATPase activity, nucleotide binding, ATP binding; EXPRESSED IN: 8 plant structures; EXPRESSED DURING: petal differentiation and expansion stage, D bilateral stage; CONTAINS InterPro DOMAIN/s: ATPase, AAA+ type, core (InterPro:IPR003593), ABC transporter-like (InterPro:IPR003…
42	MERGEG000340	AT1G04080	PRP39	39.96	94.66	1.24404	0.000821	0.00351	2.36887	1.2442			PRP39; INVOLVED IN: regulation of timing of transition from vegetative to reproductive phase; LOCATED IN: intracellular; EXPRESSED IN: 28 plant structures; EXPRESSED DURING: 13 growth stages; CONTAINS InterPro DOMAIN/s: RNA-processing protein, HAT helix (InterPro:IPR003107); BEST Arabidopsis thaliana protein match is: Tetratricopeptide repeat (TPR)-like superfamily protein (TAIR:AT5G46400.1).
43	MERGEG000341	AT1G04090	-	0.13	0.7	2.45486	0.001121	0.004607	5.38462	2.42884		Plant protein of unknown function (DUF946); CONTAINS InterPro DOMAIN/s: Protein of unknown function DUF946 (InterPro:IPR009291); BEST Arabidopsis thaliana protein match is: Plant protein of unknown function (DUF946) (TAIR:AT5G43950.1); Has 349 Blast hits to 319 proteins in 89 species: Archae - 0; Bacteria - 23; Metazoa - 11; Fungi - 104; Plants - 206; Viruses - 0; Other Eukaryotes - 5 (source: NC…
44	MERGEG000342	AT1G04100	IAA10	3.84	9.63	1.32715	0.008014	0.024709	2.50781	1.32643			Auxin induced gene, IAA10 (IAA10).
45	MERGEG000343	AT1G04110	SDD1	0.02	0.36	3.95275	0.000457	0.002098	18	4.16993		Initially identified as a mutation affecting stomatal development and distribution. Encodes a protein similar to serine proteases.
46	MERGEG000344	AT1G04120	MRP5	19.66	43.75	1.15376	0.00157	0.006145	2.22533	1.15402			encodes a high-affinity inositol hexakisphosphate transporter that plays a role in guard cell signaling and phytate storage. It is a member of MRP subfamily / ABC transporter subfamily C.
47	MERGEG000348	AT1G04160	XI-8	1.64	8.18	2.31809	0	0	4.9878	2.31841			Encodes a member of the type XI myosin protein family involved in root hair elongation.
48	MERGEG000353	AT1G04200	AT1G04200	7.94	40.36	2.34538	0	0	5.08312	2.34572			FUNCTIONS IN: molecular_function unknown; INVOLVED IN: N-terminal protein myristoylation; LOCATED IN: cellular_component unknown; EXPRESSED IN: 22 plant structures; EXPRESSED DURING: 13 growth stages; CONTAINS InterPro DOMAIN/s: Dymeclin (InterPro:IPR019142)
49	MERGEG000378	AT1G04430	AT1G04430	39.17	97.99	1.32271	0.000153	0.000793	2.50166	1.32289			S-adenosyl-L-methionine-dependent methyltransferases superfamily protein; INVOLVED IN: biological_process unknown; LOCATED IN: Golgi apparatus, plasma membrane; EXPRESSED IN: 26 plant structures; EXPRESSED DURING: 15 growth stages; CONTAINS InterPro DOMAIN/s: Protein of unknown function DUF248, methyltransferase putative (InterPro:IPR004159); BEST Arabidopsis thaliana protein match is: S-adenosyl…
50	MERGEG000394	AT1G04570	AT1G04570	1.36	8.04	2.56368	0	2e-06	5.91176	2.56359			Major facilitator superfamily protein; FUNCTIONS IN: transporter activity; INVOLVED IN: transport; LOCATED IN: chloroplast, membrane; CONTAINS InterPro DOMAIN/s: Biopterin transport-related protein BT1 (InterPro:IPR004324), Major facilitator superfamily, general substrate transporter (InterPro:IPR016196); BEST Arabidopsis thaliana protein match is: Major facilitator superfamily protein (TAIR:AT2G…
51	MERGEG000414	AT1G04750	ATVAMP721	24.67	59.38	1.26754	0.000266	0.0013	2.40697	1.26722		Encodes vesicle-associated membrane protein 7B (VAMP7B, or VAMP721). Required for cell plate formation.
52	MERGEG000418	AT1G04780	-	23.37	65.38	1.48435	1.2e-05	8.2e-05	2.7976	1.48419		Ankyrin repeat family protein; FUNCTIONS IN: molecular_function unknown; INVOLVED IN: biological_process unknown; LOCATED IN: plasma membrane; EXPRESSED IN: 24 plant structures; EXPRESSED DURING: 13 growth stages; CONTAINS InterPro DOMAIN/s: Ankyrin repeat-containing domain (InterPro:IPR020683), Protein of unknown function DUF3424 (InterPro:IPR021832), Ankyrin repeat (InterPro:IPR002110); BEST Ar…
53	MERGEG000422	AT1G04820	TUA4	65.07	168.58	1.3734	7e-05	0.000395	2.59075	1.37337		Encodes an alpha tubulin isoform that is expressed in roots, leaves and flowers.
54	MERGEG000433	AT1G04930	AT1G04930	2.23	7.61	1.77124	0.000869	0.003688	3.41256	1.77085			hydroxyproline-rich glycoprotein family protein; LOCATED IN: chloroplast; EXPRESSED IN: 14 plant structures; EXPRESSED DURING: 4 anthesis, F mature embryo stage, petal differentiation and expansion stage, E expanded cotyledon stage, D bilateral stage; BEST Arabidopsis thaliana protein match is: proline-rich family protein (TAIR:AT2G32840.1).
55	MERGEG000440	AT1G04990	AT1G04990	3.35	10.02	1.57919	0.004105	0.014023	2.99104	1.58065			Zinc finger C-x8-C-x5-C-x3-H type family protein; FUNCTIONS IN: zinc ion binding, nucleic acid binding; INVOLVED IN: biological_process unknown; LOCATED IN: cellular_component unknown; EXPRESSED IN: 24 plant structures; EXPRESSED DURING: 15 growth stages; CONTAINS InterPro DOMAIN/s: Zinc finger, CCCH-type (InterPro:IPR000571); BEST Arabidopsis thaliana protein match is: zinc finger nuclease 2 (TA…
56	MERGEG000441	AT1G05000	AT1G05000	1.72	12.99	2.91945	6.5e-05	0.000365	7.55233	2.91692			Encodes an atypical dual-speciﬁcity phosphatase.
57	MERGEG000442	AT1G05010	EFE	133.46	555.27	2.05683	0	0	4.16057	2.05678		Encodes 1-aminocyclopropane-1-carboxylate oxidase
58	MERGEG000443	AT1G05020	-	0.43	2.31	2.41867	7e-06	5e-05	5.37209	2.42548		Encodes a cytosolic inosine nucleoside hydrolase. Transcript levels for this gene are elevated in older leaves suggesting that it may play a role in purine catabolism during senescence.
59	MERGEG000454	AT1G05100	MAPKKK18	0.34	101.36	8.23336	0	0	298.118	8.21974		member of MEKK subfamily
60	MERGEG000455	AT1G05120	-	5.79	26.45	2.19265	0	0	4.56822	2.19163		Helicase protein with RING/U-box domain; FUNCTIONS IN: helicase activity, DNA binding, zinc ion binding, ATP binding, nucleic acid binding; EXPRESSED IN: 24 plant structures; EXPRESSED DURING: 15 growth stages; CONTAINS InterPro DOMAIN/s: Zinc finger, RING-type, conserved site (InterPro:IPR017907), Zinc finger, RING-type (InterPro:IPR001841), Zinc finger, C3HC4 RING-type (InterPro:IPR018957), DEA…
61	MERGEG000456	AT1G05135	-	1.51	8.36	2.466	0	1e-06	5.53642	2.46895		pseudogene of unknown protein
62	MERGEG000478	AT1G05300	ZIP5	1.22	3.93	1.68663	0.006821	0.021598	3.22131	1.68765			member of Fe(II) transporter isolog family
63	MERGEG000482	AT1G05340	AT1G05340	1.88	62.31	5.05354	0	0	33.1436	5.05066			unknown protein; FUNCTIONS IN: molecular_function unknown; INVOLVED IN: biological_process unknown; LOCATED IN: chloroplast; EXPRESSED IN: 14 plant structures; EXPRESSED DURING: 7 growth stages; BEST Arabidopsis thaliana protein match is: unknown protein (TAIR:AT2G32210.1)
64	MERGEG000483	AT1G05350	-	10.19	24.63	1.27294	0.000222	0.001105	2.41708	1.27326		NAD(P)-binding Rossmann-fold superfamily protein; FUNCTIONS IN: binding, oxidoreductase activity, acting on the CH-OH group of donors, NAD or NADP as acceptor, catalytic activity, cofactor binding; INVOLVED IN: metabolic process; LOCATED IN: cellular_component unknown; EXPRESSED IN: 24 plant structures; EXPRESSED DURING: 15 growth stages; CONTAINS InterPro DOMAIN/s: D-isomer specific 2-hydroxyaci…
65	MERGEG000486	AT1G05380	-	14.12	27.47	0.959832	0.004251	0.014442	1.94547	0.960117		Acyl-CoA N-acyltransferase with RING/FYVE/PHD-type zinc finger protein; CONTAINS InterPro DOMAIN/s: Zinc finger, PHD-type (InterPro:IPR001965), Zinc finger, FYVE/PHD-type (InterPro:IPR011011), Acyl-CoA N-acyltransferase (InterPro:IPR016181), Zinc finger, PHD-finger (InterPro:IPR019787); BEST Arabidopsis thaliana protein match is: Acyl-CoA N-acyltransferase with RING/FYVE/PHD-type zinc finger prot…
66	MERGEG000505	AT1G05562	-	50.94	181.78	1.83533	3e-06	2.4e-05	3.56851	1.83532		Potential natural antisense gene, locus overlaps with AT1G05560
67	MERGEG000507	AT1G05575	-	4.93	60.46	3.61654	0	0	12.2637	3.61632		unknown protein; FUNCTIONS IN: molecular_function unknown; INVOLVED IN: anaerobic respiration; LOCATED IN: endomembrane system; EXPRESSED IN: 17 plant structures; EXPRESSED DURING: 9 growth stages; BEST Arabidopsis thaliana protein match is: unknown protein (TAIR:AT2G31945.1); Has 63 Blast hits to 63 proteins in 10 species: Archae - 0; Bacteria - 0; Metazoa - 0; Fungi - 0; Plants - 63; Viruses - …
68	MERGEG000513	AT1G05620	URH2	2.87	8.63	1.58556	0.000273	0.001332	3.00697	1.58831		ENTH/ANTH/VHS superfamily protein; FUNCTIONS IN: phospholipid binding, clathrin binding, binding, phosphatidylinositol binding; INVOLVED IN: clathrin coat assembly; LOCATED IN: clathrin coat; EXPRESSED IN: 11 plant structures; EXPRESSED DURING: L mature pollen stage, M germinated pollen stage, 4 anthesis, petal differentiation and expansion stage, LP.08 eight leaves visible; CONTAINS InterPro DOM…
69	MERGEG000517	AT1G05660	-	0	0.33	1.79769e+308	0.009233	0.02778	#DIV/0!	#DIV/0!		Pectin lyase-like superfamily protein; FUNCTIONS IN: polygalacturonase activity; INVOLVED IN: carbohydrate metabolic process; LOCATED IN: endomembrane system; CONTAINS InterPro DOMAIN/s: Pectin lyase fold/virulence factor (InterPro:IPR011050), Pectin lyase fold (InterPro:IPR012334), Glycoside hydrolase, family 28 (InterPro:IPR000743), Parallel beta-helix repeat (InterPro:IPR006626); BEST Arabidop…
70	MERGEG000518	AT1G05670	AT1G05670,AT1G05675	4.1	73.74	4.16992	0	0	17.9854	4.16875			Pentatricopeptide repeat (PPR-like) superfamily protein; CONTAINS InterPro DOMAIN/s: Pentatricopeptide repeat (InterPro:IPR002885); BEST Arabidopsis thaliana protein match is: Tetratricopeptide repeat (TPR)-like superfamily protein (TAIR:AT5G01110.1)
71	MERGEG000519	AT1G05680	UGT74E2	1.68	42.06	4.64748	0	0	25.0357	4.64592		Encodes a UDP-glucosyltransferase, UGT74E2, that acts on IBA (indole-3-butyric acid) and affects auxin homeostasis. The transcript and protein levels of this enzyme are strongly induced by H2O2 and may allow integration of ROS (reactive oxygen species) and auxin signaling. This enzyme can also transfer glycosyl groups to several compounds related to the explosive TNT when this synthetic compound …
72	MERGEG000522	AT1G05710	AT1G05710	3.08	15.3	2.3146	7.9e-05	0.000437	4.96753	2.31253			basic helix-loop-helix (bHLH) DNA-binding superfamily protein; FUNCTIONS IN: sequence-specific DNA binding transcription factor activity; INVOLVED IN: response to ethylene stimulus, regulation of transcription; LOCATED IN: nucleus; EXPRESSED IN: 22 plant structures; EXPRESSED DURING: 13 growth stages; CONTAINS InterPro DOMAIN/s: Helix-loop-helix DNA-binding domain (InterPro:IPR001092), Helix-loop…
73	MERGEG000533	AT1G05800	DGL	0	0.56	1.79769e+308	0.002239	0.008361	#DIV/0!	#DIV/0!		Encodes a galactolipase. Located in the chloroplast. Involved in the initial step of jasmonic acid biosynthesis. Expressed in vegetative tissues and is necessary for the biosynthesis of basal-level JAs in vegetative tissues.
74	MERGEG000534	AT1G05805	-	8.11	35.19	2.11724	0	0	4.33909	2.11739		basic helix-loop-helix (bHLH) DNA-binding superfamily protein; FUNCTIONS IN: DNA binding, sequence-specific DNA binding transcription factor activity; INVOLVED IN: regulation of transcription; LOCATED IN: cytosol; EXPRESSED IN: 24 plant structures; EXPRESSED DURING: 13 growth stages; CONTAINS InterPro DOMAIN/s: Helix-loop-helix DNA-binding domain (InterPro:IPR001092), Helix-loop-helix DNA-binding…
75	MERGEG000556	AT1G06000	-	2.89	23.22	3.00805	0	0	8.0346	3.00623		encodes a flavonol-7-O-rhamnosyltransferase involved in the formation of rhamnosylated flavonols
76	MERGEG000557	AT1G06002	-	5.94	55.68	3.22949	0	0	9.37374	3.22862		Potential natural antisense gene, locus overlaps with AT1G06000
77	MERGEG000635	AT1G06800	PLA-I{gamma}1	7.29	17.2	1.23898	0.0009	0.003803	2.3594	1.23842		Encodes a lipase that hydrolyzes phosphatidylcholine, glycolipids as well as triacylglycerols.
78	MERGEG000642	AT1G06870	-	9.72	23.92	1.29918	0.000149	0.000775	2.46091	1.29919		Peptidase S24/S26A/S26B/S26C family protein; FUNCTIONS IN: serine-type peptidase activity, peptidase activity; INVOLVED IN: proteolysis; LOCATED IN: integral to membrane, membrane; EXPRESSED IN: male gametophyte, pollen tube; EXPRESSED DURING: L mature pollen stage; CONTAINS InterPro DOMAIN/s: Peptidase S24/S26A/S26B/S26C, beta-ribbon domain (InterPro:IPR011056), Peptidase S24/S26A/S26B/S26C (Int…
79	MERGEG000655	AT1G07000	ATEXO70B2	9.78	84.61	3.11257	0	0	8.65133	3.11292			A member of EXO70 gene family, putative exocyst subunits, conserved in land plants. Arabidopsis thaliana contains 23 putative EXO70 genes, which can be classified into eight clusters on the phylogenetic tree.
80	MERGEG000660	AT1G07030	-	14.68	40.02	1.44702	2.1e-05	0.000134	2.72616	1.44687		Mitochondrial substrate carrier family protein; FUNCTIONS IN: binding; INVOLVED IN: transport, mitochondrial transport, transmembrane transport; LOCATED IN: mitochondrial inner membrane, membrane; EXPRESSED IN: 20 plant structures; EXPRESSED DURING: 15 growth stages; CONTAINS InterPro DOMAIN/s: Mitochondrial carrier protein (InterPro:IPR002067), Mitochondrial substrate carrier (InterPro:IPR001993…
81	MERGEG000669	AT1G07119	AT1G07119,STN1	3.05	18.21	2.57578	0	2e-06	5.97049	2.57785			Potential natural antisense gene, locus overlaps with AT1G07120
82	MERGEG000672	AT1G07135	AT1G07135,SIRANBP	108.3	334.66	1.62765	0.000282	0.001367	3.09012	1.62766			glycine-rich protein
83	MERGEG000673	AT1G07150	MAPKKK13	1.47	15.81	3.42328	0	0	10.7551	3.42695		member of MEKK subfamily
84	MERGEG000674	AT1G07160	-	0.05	12.65	8.06719	0	0	253	7.98299		Protein phosphatase 2C family protein; FUNCTIONS IN: protein serine/threonine phosphatase activity, catalytic activity; INVOLVED IN: protein amino acid dephosphorylation; LOCATED IN: chloroplast, protein serine/threonine phosphatase complex; EXPRESSED IN: sperm cell; CONTAINS InterPro DOMAIN/s: Protein phosphatase 2C, manganese/magnesium aspartate binding site (InterPro:IPR000222), Protein phosph…
85	MERGEG000695	AT1G07400	AT1G07400,RLP1	3.74	33.99	3.18311	0	0	9.08824	3.184			HSP20-like chaperones superfamily protein; CONTAINS InterPro DOMAIN/s: Heat shock protein Hsp20 (InterPro:IPR002068), HSP20-like chaperone (InterPro:IPR008978); BEST Arabidopsis thaliana protein match is: HSP20-like chaperones superfamily protein (TAIR:AT1G59860.1)
86	MERGEG000698	AT1G07430	HAI2	1.22	31.77	4.69992	0	0	26.041	4.70271		highly ABA-induced PP2C gene 2 (HAI2); FUNCTIONS IN: protein serine/threonine phosphatase activity, catalytic activity; INVOLVED IN: protein amino acid dephosphorylation; LOCATED IN: protein serine/threonine phosphatase complex; EXPRESSED IN: 17 plant structures; EXPRESSED DURING: 9 growth stages; CONTAINS InterPro DOMAIN/s: Protein phosphatase 2C, manganese/magnesium aspartate binding site (Inte…
87	MERGEG000702	AT1G07470	-	11.45	21.53	0.911341	0.008189	0.025134	1.88035	0.911001		Transcription factor IIA, alpha/beta subunit; FUNCTIONS IN: RNA polymerase II transcription factor activity, sequence-specific DNA binding transcription factor activity; INVOLVED IN: transcription initiation from RNA polymerase II promoter, transcription; LOCATED IN: transcription factor TFIIA complex; EXPRESSED IN: male gametophyte, pollen tube; EXPRESSED DURING: L mature pollen stage, M germina…
88	MERGEG000708	AT1G07510	ftsh10	15.63	51.32	1.71503	1e-06	1e-05	3.28343	1.7152			encodes an FtsH protease that is localized to the mitochondrion
89	MERGEG000720	AT1G07630	PLL5	9.18	65.42	2.83322	0	0	7.12636	2.83317			Encodes a protein phosphatase 2C like gene, similar to POL. Involved in leaf development. Knockout mutants have abnormally shaped leaves.
90	MERGEG000723	AT1G07650	AT1G07650	14.6	38.38	1.39477	5.7e-05	0.000326	2.62877	1.39439			Leucine-rich repeat transmembrane protein kinase; FUNCTIONS IN: protein serine/threonine kinase activity, kinase activity, ATP binding; INVOLVED IN: transmembrane receptor protein tyrosine kinase signaling pathway, protein amino acid phosphorylation; LOCATED IN: endomembrane system; EXPRESSED IN: 22 plant structures; EXPRESSED DURING: 13 growth stages; CONTAINS InterPro DOMAIN/s: Protein kinase, …
91	MERGEG000749	AT1G07850	-	0	0.54	1.79769e+308	0.002039	0.007711	#DIV/0!	#DIV/0!		Protein of unknown function (DUF604); FUNCTIONS IN: transferase activity, transferring glycosyl groups; INVOLVED IN: N-terminal protein myristoylation; LOCATED IN: chloroplast; EXPRESSED IN: petal, leaf whorl, flower; EXPRESSED DURING: 4 anthesis, petal differentiation and expansion stage; CONTAINS InterPro DOMAIN/s: Protein of unknown function DUF604 (InterPro:IPR006740); BEST Arabidopsis thalia…
92	MERGEG000750	AT1G07860	AT1G07860,AT1G07870	7.22	25.84	1.84012	0.001348	0.00537	3.57895	1.83954			BEST Arabidopsis thaliana protein match is: Protein kinase superfamily protein (TAIR:AT1G07870.2)
93	MERGEG000752	AT1G07890	APX1	176.06	408.83	1.21549	0.004989	0.016557	2.32211	1.21543			Encodes a cytosolic ascorbate peroxidase APX1. Ascorbate peroxidases are enzymes that scavenge hydrogen peroxide in plant cells. Eight types of APX have been described for Arabidopsis: three cytosolic (APX1, APX2, APX6), two chloroplastic types (stromal sAPX, thylakoid tAPX), and three microsomal (APX3, APX4, APX5) isoforms. At least part of the induction of heat shock proteins during light stres…
94	MERGEG000772	AT1G08050	-	1.48	16.11	3.44163	0	0	10.8851	3.44429		Zinc finger (C3HC4-type RING finger) family protein; FUNCTIONS IN: ubiquitin-protein ligase activity, zinc ion binding; LOCATED IN: plasma membrane; EXPRESSED IN: 12 plant structures; EXPRESSED DURING: 4 anthesis, LP.10 ten leaves visible, petal differentiation and expansion stage, LP.08 eight leaves visible; CONTAINS InterPro DOMAIN/s: Zinc finger, RING-type (InterPro:IPR001841), Zinc finger, C3…
95	MERGEG000793	AT1G08200	AXS2	151.66	664.15	2.1307	0	1e-06	4.3792	2.13067			Encodes a putative UDP-D-apiose/UPD-D-xylose synthetase.
96	MERGEG000802	AT1G08290	WIP3	0.35	6.18	4.13925	0	0	17.6571	4.14218		WIP domain protein 3 (WIP3); CONTAINS InterPro DOMAIN/s: Zinc finger, C2H2-like (InterPro:IPR015880), Zinc finger, C2H2-type (InterPro:IPR007087); BEST Arabidopsis thaliana protein match is: WIP domain protein 5 (TAIR:AT1G51220.1); Has 40394 Blast hits to 17903 proteins in 213 species: Archae - 0; Bacteria - 0; Metazoa - 38493; Fungi - 119; Plants - 685; Viruses - 0; Other Eukaryotes - 1097 (sour…
97	MERGEG000804	AT1G08315	-	4.68	22.87	2.28856	2.5e-05	0.000155	4.88675	2.28888		ARM repeat superfamily protein; FUNCTIONS IN: binding; INVOLVED IN: biological_process unknown; LOCATED IN: cellular_component unknown; EXPRESSED IN: 22 plant structures; EXPRESSED DURING: 13 growth stages; CONTAINS InterPro DOMAIN/s: Armadillo-like helical (InterPro:IPR011989), Armadillo (InterPro:IPR000225), Armadillo-type fold (InterPro:IPR016024); BEST Arabidopsis thaliana protein match is: R…
98	MERGEG000839	AT1G08650	PPCK1	54.52	104.01	0.931899	0.005525	0.018068	1.90774	0.931865		Encodes a phosphoenolpyruvate carboxylase kinase that is expressed at highest levels in leaves. Expression is induced by light.
99	MERGEG000846	AT1G08720	EDR1	9.07	17.54	0.951803	0.003584	0.012516	1.93385	0.951474		enhanced disease resistance 1 (EDR1) confers resistance to powdery mildew disease caused by the fungus Erysiphe cichoracearum
100	MERGEG000856	AT1G08800	-	12.12	77.41	2.67515	0	0	6.38696	2.67513		Protein of unknown function, DUF593; INVOLVED IN: response to salt stress, N-terminal protein myristoylation; LOCATED IN: endomembrane system; EXPRESSED IN: 20 plant structures; EXPRESSED DURING: 12 growth stages; CONTAINS InterPro DOMAIN/s: Protein of unknown function DUF593 (InterPro:IPR007656); BEST Arabidopsis thaliana protein match is: Protein of unknown function, DUF593 (TAIR:AT2G30690.1); …
101	MERGEG000858	AT1G08820	VAP27-2	19.02	54.01	1.50579	1.9e-05	0.000123	2.83964	1.50571			Encodes VAP33-like protein that interacts with cowpea mosaic virus protein 60K. Is a SNARE-like protein that may be involved in vesicular transport to or from the ER.
102	MERGEG000859	AT1G08830	CSD1	143.91	277.18	0.945669	0.006146	0.019812	1.92606	0.945656		Encodes a cytosolic copper/zinc superoxide dismutase CSD1 that can detoxify superoxide radicals. Its expression is affected by miR398-directed mRNA cleavage. Regulated by biotic and abiotic stress. Activation of CSD1 in the cytoplasm involves both a CCS-dependent and -independent pathway.
103	MERGEG000862	AT1G08860	BON3	0.01	1.43	6.58527	0.005082	0.016818	143	7.15987			Encodes a copine-like protein, which is a member of a newly identified class of calcium-dependent, phospholipid binding proteins that are present in a wide range of organisms. Overexpression of this gene suppresses bon1-1 phenotypes. Double mutant analyses with bon1-1 suggest that BON1 and BON3 have overlapping functions in maintaining cellular homeostasis and inhibiting cell death.
104	MERGEG000865	AT1G08890	AT1G08890	2.09	8.97	2.0983	0.000136	0.000714	4.29187	2.10161			Major facilitator superfamily protein; FUNCTIONS IN: carbohydrate transmembrane transporter activity, sugar:hydrogen symporter activity; INVOLVED IN: transport, transmembrane transport; LOCATED IN: chloroplast, membrane; CONTAINS InterPro DOMAIN/s: Sugar transporter, conserved site (InterPro:IPR005829), Major facilitator superfamily (InterPro:IPR020846), General substrate transporter (InterPro:IP…
105	MERGEG000868	AT1G08920	ESL1	5.04	41.38	3.0379	0	0	8.21032	3.03744		Encodes ESL1, a transporter for monosaccharides.
106	MERGEG000869	AT1G08930	ERD6	32.73	363.11	3.47176	0	0	11.0941	3.47172		encodes a putative sucrose transporter whose gene expression is induced by dehydration and cold.
107	MERGEG000870	AT1G08940	-	1.39	20.24	3.86368	0	0	14.5612	3.86405		Phosphoglycerate mutase family protein; FUNCTIONS IN: catalytic activity; INVOLVED IN: metabolic process; LOCATED IN: cellular_component unknown; EXPRESSED IN: 22 plant structures; EXPRESSED DURING: 13 growth stages; CONTAINS InterPro DOMAIN/s: Histidine phosphatase superfamily, clade-1 (InterPro:IPR013078), Phosphoglycerate/bisphosphoglycerate mutase, active site (InterPro:IPR001345); BEST Arabi…
108	MERGEG000883	AT1G09070	(AT)SRC2	309.36	1402.64	2.18079	0	1e-06	4.53401	2.18079		SRC2 specifically binds the peptide PIEPPPHH, and moves from ER to a vacuole fraction where it gets internalized. Involved in Protein Storage Vacuole targeting.
109	MERGEG000884	AT1G09080	BIP3	2.22	8.27	1.8984	2.4e-05	0.000151	3.72523	1.89733		BIP3; FUNCTIONS IN: ATP binding; INVOLVED IN: protein folding, response to heat, pollen tube growth; LOCATED IN: endoplasmic reticulum lumen; EXPRESSED IN: 10 plant structures; EXPRESSED DURING: 10 growth stages; CONTAINS InterPro DOMAIN/s: Heat shock protein 70, conserved site (InterPro:IPR018181), Heat shock protein Hsp70 (InterPro:IPR001023), Heat shock protein 70 (InterPro:IPR013126); BEST Ar…
110	MERGEG000911	AT1G09320	AT1G09320	2.47	5.78	1.22922	0.00475	0.015876	2.34008	1.22656			agenet domain-containing protein; FUNCTIONS IN: RNA binding; INVOLVED IN: biological_process unknown; LOCATED IN: chloroplast; EXPRESSED IN: 24 plant structures; EXPRESSED DURING: 15 growth stages; CONTAINS InterPro DOMAIN/s: Tudor-like, plant (InterPro:IPR014002), Agenet (InterPro:IPR008395); BEST Arabidopsis thaliana protein match is: agenet domain-containing protein (TAIR:AT3G06520.1)
111	MERGEG000914	AT1G09350	AtGolS3	0.2	16.31	6.33092	0	0	81.55	6.34961		Predicted to encode a galactinol synthase
112	MERGEG000962	AT1G09780	-	38.65	121.79	1.65591	1e-06	7e-06	3.1511	1.65586		Phosphoglycerate mutase, 2,3-bisphosphoglycerate-independent; FUNCTIONS IN: manganese ion binding, phosphoglycerate mutase activity, 2,3-bisphosphoglycerate-independent phosphoglycerate mutase activity, catalytic activity, metal ion binding; INVOLVED IN: response to cadmium ion, response to cold; LOCATED IN: mitochondrial envelope, cytosol, chloroplast, plasma membrane; EXPRESSED IN: 26 plant str…
113	MERGEG000964	AT1G09794	-	5.2	15.05	1.53301	0.006498	0.020764	2.89423	1.53318		Cox19 family protein (CHCH motif); CONTAINS InterPro DOMAIN/s: MTCP1 (InterPro:IPR009069).
114	MERGEG000969	AT1G09815	POLD4	15.15	38.46	1.34438	0.000362	0.001704	2.53861	1.34404		polymerase delta 4 (POLD4); FUNCTIONS IN: DNA-directed DNA polymerase activity; INVOLVED IN: DNA replication; LOCATED IN: nucleus; EXPRESSED IN: 24 plant structures; EXPRESSED DURING: 15 growth stages; CONTAINS InterPro DOMAIN/s: DNA polymerase delta, subunit 4 (InterPro:IPR007218); Has 212 Blast hits to 212 proteins in 91 species: Archae - 0; Bacteria - 0; Metazoa - 52; Fungi - 86; Plants - 65; …
115	MERGEG000981	AT1G09930	ATOPT2	0.01	7.86	9.56323	0	0	786	9.61839		oligopeptide transporter
116	MERGEG000982	AT1G09932	AT1G09932	1.42	95.13	6.06417	0	0	66.993	6.06594			Phosphoglycerate mutase family protein; CONTAINS InterPro DOMAIN/s: Histidine phosphatase superfamily, clade-1 (InterPro:IPR013078); BEST Arabidopsis thaliana protein match is: Phosphoglycerate mutase family protein (TAIR:AT2G17280.2)
117	MERGEG000984	AT1G09940	HEMA2	7.65	206.6	4.75438	0	0	27.0065	4.75524		Encodes glutamyl-tRNA reductase. Involved in heme biosynthesis in non-photosynthetic tissues and induced by oxidative stress in photosynthetic tissues to supply heme for defensive hemoproteins
118	MERGEG000985	AT1G09950	RAS1	1.07	23.1	4.43265	0	0	21.5888	4.43221		RESPONSE TO ABA AND SALT 1 (RAS1); FUNCTIONS IN: molecular_function unknown; INVOLVED IN: biological_process unknown; LOCATED IN: endomembrane system; EXPRESSED IN: leaf apex, root, flower, leaf; EXPRESSED DURING: petal differentiation and expansion stage; BEST Arabidopsis thaliana protein match is: transcription factor-related (TAIR:AT1G58330.1); Has 520 Blast hits to 520 proteins in 34 species:…
119	MERGEG000986	AT1G09960	ATSUT4	1.07	5.88	2.45743	0	1e-06	5.49533	2.45821		low affinity (10mM) sucrose transporter in sieve elements (phloem)
120	MERGEG000987	AT1G09970	LRR XI-23	35.13	1006.13	4.84003	0	0	28.6402	4.83997		RLK7 belongs to a leucine-rich repeat class of receptor-likekinase (LRR-RLKs). It is involved in the control of germination speed and the tolerance to oxidant stress.
121	MERGEG000993	AT1G10040	AT1G10040	0.64	5.02	2.9815	0.009359	0.028081	7.84375	2.97154			alpha/beta-Hydrolases superfamily protein; CONTAINS InterPro DOMAIN/s: Protein of unknown function DUF676, hydrolase-like (InterPro:IPR007751); BEST Arabidopsis thaliana protein match is: alpha/beta-Hydrolases superfamily protein (TAIR:AT4G25770.1)
122	MERGEG000994	AT1G10050	AT1G10050	5.76	15.25	1.4038	0.000344	0.001632	2.64757	1.40467			Encodes a putative glycosyl hydrolase family 10 protein (xylanase).
123	MERGEG000997	AT1G10090	AT1G10090	9.32	89	3.25514	0	0	9.54936	3.2554			Early-responsive to dehydration stress protein (ERD4); FUNCTIONS IN: molecular_function unknown; INVOLVED IN: biological_process unknown; LOCATED IN: endomembrane system, membrane; EXPRESSED IN: 24 plant structures; EXPRESSED DURING: 14 growth stages; CONTAINS InterPro DOMAIN/s: Protein of unknown function DUF221 (InterPro:IPR003864); BEST Arabidopsis thaliana protein match is: lipases;hydrolases…
124	MERGEG001003	AT1G10140	-	4.82	23.77	2.30255	0	1e-06	4.93154	2.30204		Uncharacterised conserved protein UCP031279; FUNCTIONS IN: molecular_function unknown; INVOLVED IN: biological_process unknown; LOCATED IN: plasma membrane; EXPRESSED IN: 23 plant structures; EXPRESSED DURING: 13 growth stages; CONTAINS InterPro DOMAIN/s: Uncharacterised conserved protein UCP031279 (InterPro:IPR016972); BEST Arabidopsis thaliana protein match is: Uncharacterised conserved protein…
125	MERGEG001018	AT1G10290	ADL6	24.38	55.93	1.19805	0.000673	0.002953	2.29409	1.19792			involved in trafficking from the trans-Golgi Network to the central vacuole. The mRNA is cell-to-cell mobile.
126	MERGEG001022	AT1G10340	-	4.06	31.53	2.95887	0	0	7.76601	2.95717		Ankyrin repeat family protein; CONTAINS InterPro DOMAIN/s: Ankyrin repeat-containing domain (InterPro:IPR020683), Ankyrin repeat (InterPro:IPR002110); BEST Arabidopsis thaliana protein match is: Ankyrin repeat family protein (TAIR:AT2G24600.4); Has 23228 Blast hits to 12811 proteins in 577 species: Archae - 31; Bacteria - 1612; Metazoa - 12827; Fungi - 1604; Plants - 2793; Viruses - 138; Other Eu…
127	MERGEG001023	AT1G10350	-	6.87	13.17	0.938919	0.009993	0.029679	1.91703	0.938873		DNAJ heat shock family protein; FUNCTIONS IN: unfolded protein binding, heat shock protein binding; INVOLVED IN: protein folding; LOCATED IN: cellular_component unknown; EXPRESSED IN: 22 plant structures; EXPRESSED DURING: 13 growth stages; CONTAINS InterPro DOMAIN/s: Molecular chaperone, heat shock protein, Hsp40, DnaJ (InterPro:IPR015609), HSP40/DnaJ peptide-binding (InterPro:IPR008971), Chaper…
128	MERGEG001025	AT1G10370	GST30B	184.16	1406.09	2.93268	0	0	7.63515	2.93266		Encodes GSTU17 (Glutathione S-Transferase U17). Functions as a negative component of stress-mediated signal transduction pathways in drought and salt stress responses.
129	MERGEG001029	AT1G10400	-	0	1.6	1.79769e+308	0.000346	0.001639	#DIV/0!	#DIV/0!		UDP-Glycosyltransferase superfamily protein; FUNCTIONS IN: UDP-glycosyltransferase activity, transferase activity, transferring glycosyl groups; INVOLVED IN: metabolic process; LOCATED IN: endomembrane system; EXPRESSED IN: root; CONTAINS InterPro DOMAIN/s: UDP-glucuronosyl/UDP-glucosyltransferase (InterPro:IPR002213), Tudor subgroup (InterPro:IPR018351); BEST Arabidopsis thaliana protein match i…
130	MERGEG001030	AT1G10410	AT1G10410	9.51	75.03	2.9793	0	0	7.88959	2.97995			Protein of unknown function (DUF1336); INVOLVED IN: N-terminal protein myristoylation; LOCATED IN: chloroplast; EXPRESSED IN: 24 plant structures; EXPRESSED DURING: 15 growth stages; CONTAINS InterPro DOMAIN/s: Protein of unknown function DUF1336 (InterPro:IPR009769); BEST Arabidopsis thaliana protein match is: Protein of unknown function (DUF1336) (TAIR:AT1G59650.1)
131	MERGEG001048	AT1G10550	XTH33	0.1	0.86	3.1188	0.001608	0.006271	8.6	3.10434		Encodes a membrane-localized protein that is predicted to function during cell wall modification.Overexpression of XTH33 results in abnormal cell morphology. It's expression is under epigenetic control by ATX1.
132	MERGEG001049	AT1G10560	PUB18	2.8	58.78	4.39011	0	0	20.9929	4.39183		Encodes a protein containing a UND, a U-box, and an ARM domain. This protein has E3 ubiquitin ligase activity based on in vitro assays.
133	MERGEG001051	AT1G10580	AT1G10580,AT1G10585,AT1G10586	15.42	1034.8	6.06858	1e-06	1e-05	67.1077	6.06841			Transducin/WD40 repeat-like superfamily protein; CONTAINS InterPro DOMAIN/s: WD40 repeat 2 (InterPro:IPR019782), WD40 repeat, conserved site (InterPro:IPR019775), WD40 repeat (InterPro:IPR001680), G-protein beta WD-40 repeat, region (InterPro:IPR020472), WD40 repeat-like-containing domain (InterPro:IPR011046), WD40-repeat-containing domain (InterPro:IPR017986), WD40/YVTN repeat-like-containing do…
134	MERGEG001066	AT1G10700	PRS3	10.77	59.45	2.46509	0	0	5.51996	2.46466		Encodes a P-independent phosphoribosyl pyrophosphate (PRPP) synthase.
135	MERGEG001070	AT1G10720	AT1G10720	14.34	34.28	1.25786	0.000263	0.001286	2.39052	1.25732			BSD domain-containing protein; CONTAINS InterPro DOMAIN/s: BSD (InterPro:IPR005607); BEST Arabidopsis thaliana protein match is: BSD domain-containing protein (TAIR:AT3G49800.1)
136	MERGEG001086	AT1G10865	-	23.58	52.87	1.16473	0.009785	0.029164	2.24215	1.16489		FUNCTIONS IN: molecular_function unknown; INVOLVED IN: biological_process unknown; LOCATED IN: cellular_component unknown; CONTAINS InterPro DOMAIN/s: Cytochrome c oxidase assembly protein PET191, N-terminal (InterPro:IPR018793); Has 241 Blast hits to 241 proteins in 124 species: Archae - 0; Bacteria - 0; Metazoa - 100; Fungi - 94; Plants - 38; Viruses - 0; Other Eukaryotes - 9 (source: NCBI BLin…
137	MERGEG001105	AT1G11050	-	14.05	29.97	1.09266	0.000743	0.003223	2.1331	1.09295		Protein kinase superfamily protein; FUNCTIONS IN: kinase activity; INVOLVED IN: protein amino acid phosphorylation; LOCATED IN: endomembrane system; EXPRESSED IN: 18 plant structures; EXPRESSED DURING: 10 growth stages; CONTAINS InterPro DOMAIN/s: Protein kinase, ATP binding site (InterPro:IPR017441), Protein kinase, catalytic domain (InterPro:IPR000719), Serine/threonine-protein kinase-like doma…
138	MERGEG001111	AT1G11100	AT1G11100	0.19	4.19	4.44084	8e-06	5.2e-05	22.0526	4.46288			SNF2 domain-containing protein / helicase domain-containing protein / zinc finger protein-related; FUNCTIONS IN: helicase activity, DNA binding, zinc ion binding, nucleic acid binding, ATP binding; EXPRESSED IN: 22 plant structures; EXPRESSED DURING: 15 growth stages; CONTAINS InterPro DOMAIN/s: Zinc finger, RING-type, conserved site (InterPro:IPR017907), Zinc finger, RING-type (InterPro:IPR00184…
139	MERGEG001124	AT1G11200	-	8.17	18.92	1.21176	0.001258	0.00507	2.31579	1.2115		Protein of unknown function (DUF300); INVOLVED IN: biological_process unknown; LOCATED IN: endomembrane system; EXPRESSED IN: 23 plant structures; EXPRESSED DURING: 14 growth stages; CONTAINS InterPro DOMAIN/s: Protein of unknown function DUF300 (InterPro:IPR005178); BEST Arabidopsis thaliana protein match is: Protein of unknown function (DUF300) (TAIR:AT4G21570.1); Has 839 Blast hits to 837 prot…
140	MERGEG001125	AT1G11210	-	3.5	72.73	4.37607	0	0	20.78	4.37712		Protein of unknown function (DUF761); FUNCTIONS IN: molecular_function unknown; INVOLVED IN: response to oxidative stress; LOCATED IN: endomembrane system; EXPRESSED IN: 10 plant structures; EXPRESSED DURING: LP.06 six leaves visible, LP.04 four leaves visible, 4 anthesis, petal differentiation and expansion stage; CONTAINS InterPro DOMAIN/s: Protein of unknown function DUF761, plant (InterPro:IP…
141	MERGEG001126	AT1G11220	-	0.07	0.7	3.41715	0.001387	0.005507	10	3.32193		Protein of unknown function (DUF761); FUNCTIONS IN: molecular_function unknown; INVOLVED IN: biological_process unknown; LOCATED IN: endomembrane system; EXPRESSED IN: shoot apex, embryo, leaf whorl, flower, seed; EXPRESSED DURING: F mature embryo stage, petal differentiation and expansion stage, E expanded cotyledon stage, D bilateral stage; CONTAINS InterPro DOMAIN/s: Protein of unknown functio…
142	MERGEG001130	AT1G11260	STP1	15.7	192.74	3.61808	0	0	12.2764	3.61782			Encodes a H+/hexose cotransporter. The mRNA is cell-to-cell mobile.
143	MERGEG001132	AT1G11265	-	0.24	3.39	3.83029	0	0	14.125	3.82018		transposable element gene; copia-like retrotransposon family, has a 3.4e-253 P-value blast match to gb|AAO73529.1| gag-pol polyprotein (Glycine max) (SIRE1) (Ty1_Copia-family)
144	MERGEG001145	AT1G11390	-	5.65	25.74	2.18651	0	0	4.55575	2.18769		Protein kinase superfamily protein; CONTAINS InterPro DOMAIN/s: ABC-1 (InterPro:IPR004147), Protein kinase-like domain (InterPro:IPR011009); BEST Arabidopsis thaliana protein match is: Protein kinase superfamily protein (TAIR:AT1G61640.1); Has 9400 Blast hits to 9333 proteins in 1787 species: Archae - 122; Bacteria - 4339; Metazoa - 436; Fungi - 531; Plants - 684; Viruses - 14; Other Eukaryotes -…
145	MERGEG001155	AT1G11480	-	19.94	40.71	1.02995	0.002575	0.009437	2.04162	1.02972		eukaryotic translation initiation factor-related; Has 394 Blast hits to 370 proteins in 111 species: Archae - 0; Bacteria - 23; Metazoa - 177; Fungi - 53; Plants - 82; Viruses - 0; Other Eukaryotes - 59 (source: NCBI BLink).
146	MERGEG001167	AT1G11580	ATPMEPCRA	17.54	65.74	1.90633	0	0	3.748	1.90612		methylesterase PCR A (PMEPCRA); FUNCTIONS IN: enzyme inhibitor activity, pectinesterase activity; INVOLVED IN: cell wall modification; LOCATED IN: cell wall, plasma membrane, plant-type cell wall; EXPRESSED IN: 25 plant structures; EXPRESSED DURING: 13 growth stages; CONTAINS InterPro DOMAIN/s: Pectinesterase, active site (InterPro:IPR018040), Pectin lyase fold/virulence factor (InterPro:IPR01105…
147	MERGEG001181	AT1G11670	-	2.34	63.56	4.76228	0	0	27.1624	4.76354		MATE efflux family protein; FUNCTIONS IN: antiporter activity, drug transmembrane transporter activity, transporter activity; INVOLVED IN: drug transmembrane transport, N-terminal protein myristoylation, transmembrane transport; LOCATED IN: membrane; EXPRESSED IN: 22 plant structures; EXPRESSED DURING: 13 growth stages; CONTAINS InterPro DOMAIN/s: Multi antimicrobial extrusion protein MatE (Inter…
148	MERGEG001208	AT1G11890	SEC22	25.78	67.86	1.39626	0.000267	0.001304	2.63227	1.39631			member of SEC22 Gene Family
149	MERGEG001214	AT1G11925	-	0.02	0.85	5.09505	0.005426	0.017778	42.5	5.40939		Encodes a Stigma-specific Stig1 family protein
150	MERGEG001217	AT1G11950	-	0.97	7.08	2.86726	0	0	7.29897	2.86769		Transcription factor jumonji (jmjC) domain-containing protein; CONTAINS InterPro DOMAIN/s: Transcription factor jumonji/aspartyl beta-hydroxylase (InterPro:IPR003347), Transcription factor jumonji (InterPro:IPR013129); BEST Arabidopsis thaliana protein match is: transcription factor jumonji (jmjC) domain-containing protein (TAIR:AT1G62310.1); Has 30201 Blast hits to 17322 proteins in 780 species:…
151	MERGEG001218	AT1G11960	AT1G11960	5.95	92.73	3.96298	0	0	15.5849	3.96207			ERD (early-responsive to dehydration stress) family protein; FUNCTIONS IN: molecular_function unknown; INVOLVED IN: biological_process unknown; LOCATED IN: plasma membrane; EXPRESSED IN: 22 plant structures; EXPRESSED DURING: 13 growth stages; CONTAINS InterPro DOMAIN/s: Protein of unknown function DUF221 (InterPro:IPR003864); BEST Arabidopsis thaliana protein match is: ERD (early-responsive to d…
152	MERGEG001236	AT1G12110	CHL1-1	25.08	51.6	1.04051	0.001558	0.006101	2.05742	1.04083		Encodes NRT1.1 (CHL1), a dual-affinity nitrate transporter. The protein is expressed in guard cells and function in stomatal opening. Mutants have less transpiration and are more tolerant to drought. Expressed in lateral roots. Involved in nitrate signaling which enables the plant root system to detect and exploit nitrate-rich soil patches. Comparing to the wild type, the mutant displays a strong…
153	MERGEG001247	AT1G12244	AT1G12244,ATBETAFRUCT4	122.67	470.31	1.93883	1.2e-05	7.8e-05	3.83394	1.93883			Polynucleotidyl transferase, ribonuclease H-like superfamily protein; FUNCTIONS IN: hydrolase activity, acting on ester bonds, nucleic acid binding; INVOLVED IN: DNA repair, nucleobase, nucleoside, nucleotide and nucleic acid metabolic process, DNA recombination, response to DNA damage stimulus; LOCATED IN: endomembrane system, cytoplasm; CONTAINS InterPro DOMAIN/s: Resolvase, RNase H-like fold (…
154	MERGEG001258	AT1G12350	ATCOAB,KEU	28.19	72.67	1.3663	0.000996	0.004149	2.57786	1.36618			At1g12350 encodes phosphopantothenoylcysteine synthetase (phosphopantothenoylcysteine ligase). Its molecular function was shown to add cysteine forming (R)-4’-phospho-N-pantothenoylcysteine (PPC)
155	MERGEG001265	AT1G12420	ACR8	5.61	20.3	1.85651	0	1e-06	3.61854	1.85541		ACT domain repeat 8 (ACR8); CONTAINS InterPro DOMAIN/s: Amino acid-binding ACT (InterPro:IPR002912); BEST Arabidopsis thaliana protein match is: ACT domain repeat 7 (TAIR:AT4G22780.1); Has 2013 Blast hits to 1422 proteins in 371 species: Archae - 0; Bacteria - 1118; Metazoa - 0; Fungi - 0; Plants - 487; Viruses - 0; Other Eukaryotes - 408 (source: NCBI BLink).
156	MERGEG001269	AT1G12450	AT1G12450	3.65	11.28	1.62768	0.000542	0.002437	3.09041	1.6278			SNARE associated Golgi protein family; CONTAINS InterPro DOMAIN/s: SNARE associated Golgi protein (InterPro:IPR015414); BEST Arabidopsis thaliana protein match is: SNARE associated Golgi protein family (TAIR:AT4G22850.1)
157	MERGEG001278	AT1G12540	AT1G12540	0	4.14	1.79769e+308	0.002061	0.007787	#DIV/0!	#DIV/0!			basic helix-loop-helix (bHLH) DNA-binding superfamily protein; FUNCTIONS IN: DNA binding, sequence-specific DNA binding transcription factor activity; INVOLVED IN: regulation of transcription; LOCATED IN: nucleus; CONTAINS InterPro DOMAIN/s: Helix-loop-helix DNA-binding domain (InterPro:IPR001092), Helix-loop-helix DNA-binding (InterPro:IPR011598); BEST Arabidopsis thaliana protein match is: basi…
158	MERGEG001285	AT1G12610	DDF1	0.53	40.29	6.24422	0	0	76.0189	6.24829		Encodes a member of the DREB subfamily A-1 of ERF/AP2 transcription factor family (DDF1). The protein contains one AP2 domain. There are six members in this subfamily, including CBF1, CBF2, and CBF3. Overexpression of this gene results in delayed flowering and dwarfism, reduction of gibberellic acid biosynthesis, and increased tolerance to high levels of salt. This gene is expressed in all tissue…
159	MERGEG001306	AT1G12760	AT1G12760	38.54	121.28	1.65406	1e-06	1.1e-05	3.14686	1.65391			Zinc finger, C3HC4 type (RING finger) family protein; CONTAINS InterPro DOMAIN/s: Zinc finger, RING-type (InterPro:IPR001841), Zinc finger, C3HC4 RING-type (InterPro:IPR018957); BEST Arabidopsis thaliana protein match is: Zinc finger, C3HC4 type (RING finger) family protein (TAIR:AT1G63170.1)
160	MERGEG001332	AT1G12970	PIRL3	4.22	9.67	1.19759	0.001953	0.007418	2.29147	1.19627		Encodes PIRL3, a member of the Plant Intracellular Ras-group-related LRRs (Leucine rich repeat proteins). PIRLs are a distinct, plant-specific class of intracellular LRRs that likely mediate protein interactions, possibly in the context of signal transduction.
161	MERGEG001337	AT1G13020	EIF4B2	21.09	38.04	0.85094	0.00839	0.025623	1.8037	0.850958		Encodes eIF4B2, eukaryotic initiation factor 4B2.
162	MERGEG001351	AT1G13160	-	10.41	20.31	0.963792	0.008709	0.026423	1.95101	0.96422		ARM repeat superfamily protein; FUNCTIONS IN: binding; INVOLVED IN: biological_process unknown; LOCATED IN: cellular_component unknown; EXPRESSED IN: 20 plant structures; EXPRESSED DURING: 13 growth stages; CONTAINS InterPro DOMAIN/s: Domain of unknown function, nucleolar NUC130/133, N-terminal (InterPro:IPR012977), Armadillo-type fold (InterPro:IPR016024), SDA1 (InterPro:IPR007949); BEST Arabido…
163	MERGEG001353	AT1G13180	ARP3	2.09	7.01	1.74965	0.00094	0.003949	3.35407	1.74591			Mutant has defect in trichome cell expansion and actin organization resulting in a distorted trichome phenotype.
164	MERGEG001354	AT1G13190	AT1G13190	19.89	72.08	1.85783	0	3e-06	3.62393	1.85756			RNA-binding (RRM/RBD/RNP motifs) family protein; FUNCTIONS IN: RNA binding, nucleotide binding, nucleic acid binding; EXPRESSED IN: 22 plant structures; EXPRESSED DURING: 13 growth stages; CONTAINS InterPro DOMAIN/s: RNA recognition motif, RNP-1 (InterPro:IPR000504), Nucleotide-binding, alpha-beta plait (InterPro:IPR012677); BEST Arabidopsis thaliana protein match is: RNA-binding (RRM/RBD/RNP mot…
165	MERGEG001357	AT1G13210	ACA.l	5.55	111.16	4.32522	0	0	20.0288	4.32401		autoinhibited Ca2+/ATPase II (ACA.l); FUNCTIONS IN: calmodulin binding, ATPase activity, coupled to transmembrane movement of ions, phosphorylative mechanism; INVOLVED IN: phospholipid transport, ATP biosynthetic process; LOCATED IN: plasma membrane; EXPRESSED IN: 23 plant structures; EXPRESSED DURING: 12 growth stages; CONTAINS InterPro DOMAIN/s: ATPase, P-type, phospholipid-translocating, flipp…
166	MERGEG001363	AT1G13260	RAV1	41.06	77.34	0.913403	0.008368	0.025564	1.88358	0.913481		Encodes an AP2/B3 domain transcription factor which is upregulated in response to low temperature. It contains a B3 DNA binding domain. It has circadian regulation and may function as a negative growth regulator.
167	MERGEG001371	AT1G13340	-	9.25	42.94	2.21473	0	0	4.64216	2.2148		Regulator of Vps4 activity in the MVB pathway protein; CONTAINS InterPro DOMAIN/s: Protein of unknown function DUF292, eukaryotic (InterPro:IPR005061); BEST Arabidopsis thaliana protein match is: Regulator of Vps4 activity in the MVB pathway protein (TAIR:AT1G34220.2); Has 628 Blast hits to 628 proteins in 152 species: Archae - 0; Bacteria - 0; Metazoa - 164; Fungi - 130; Plants - 284; Viruses - …
168	MERGEG001375	AT1G13390	-	37.99	160.39	2.07805	0	3e-06	4.2219	2.07789		unknown protein; BEST Arabidopsis thaliana protein match is: unknown protein (TAIR:AT1G68490.1); Has 114 Blast hits to 114 proteins in 18 species: Archae - 0; Bacteria - 0; Metazoa - 0; Fungi - 0; Plants - 114; Viruses - 0; Other Eukaryotes - 0 (source: NCBI BLink).
169	MERGEG001378	AT1G13420	ATST4B	0.19	1.49	2.98288	0.000741	0.003213	7.84211	2.97124		Encodes a sulfotransferase. Unlike the related ST4A protein (At2g14920), in vitro experiements show that this enzyme does not act brassinosteroids. ST4B is expressed in the roots and transcript levels rise in response to cytokinin treatment.
170	MERGEG001385	AT1G13480	-	0.03	0.32	3.27132	0.009701	0.028939	10.6667	3.41504		Protein of unknown function (DUF1262); CONTAINS InterPro DOMAIN/s: Protein of unknown function DUF1262 (InterPro:IPR010683); BEST Arabidopsis thaliana protein match is: Protein of unknown function (DUF1262) (TAIR:AT1G13520.1); Has 111 Blast hits to 104 proteins in 9 species: Archae - 0; Bacteria - 0; Metazoa - 0; Fungi - 0; Plants - 111; Viruses - 0; Other Eukaryotes - 0 (source: NCBI BLink).
171	MERGEG001389	AT1G13520	-	0.17	2.03	3.5444	3e-05	0.000182	11.9412	3.57787		Protein of unknown function (DUF1262); CONTAINS InterPro DOMAIN/s: Protein of unknown function DUF1262 (InterPro:IPR010683); BEST Arabidopsis thaliana protein match is: Protein of unknown function (DUF1262) (TAIR:AT1G13480.1); Has 107 Blast hits to 100 proteins in 12 species: Archae - 0; Bacteria - 6; Metazoa - 0; Fungi - 0; Plants - 101; Viruses - 0; Other Eukaryotes - 0 (source: NCBI BLink).
172	MERGEG001390	AT1G13530	-	0.03	1.15	5.15662	8.7e-05	0.000475	38.3333	5.26053		Protein of unknown function (DUF1262); CONTAINS InterPro DOMAIN/s: Protein of unknown function DUF1262 (InterPro:IPR010683); BEST Arabidopsis thaliana protein match is: Protein of unknown function (DUF1262) (TAIR:AT1G13500.1); Has 101 Blast hits to 94 proteins in 9 species: Archae - 0; Bacteria - 0; Metazoa - 0; Fungi - 0; Plants - 101; Viruses - 0; Other Eukaryotes - 0 (source: NCBI BLink).
173	MERGEG001391	AT1G13540	-	0.09	1.41	3.91167	1.3e-05	8.5e-05	15.6667	3.96963		Protein of unknown function (DUF1262); CONTAINS InterPro DOMAIN/s: Protein of unknown function DUF1262 (InterPro:IPR010683); BEST Arabidopsis thaliana protein match is: Protein of unknown function (DUF1262) (TAIR:AT1G13510.1); Has 101 Blast hits to 94 proteins in 9 species: Archae - 0; Bacteria - 0; Metazoa - 0; Fungi - 0; Plants - 101; Viruses - 0; Other Eukaryotes - 0 (source: NCBI BLink).
174	MERGEG001392	AT1G13550	-	0.08	1.63	4.36246	3e-06	2.2e-05	20.375	4.34873		Protein of unknown function (DUF1262); CONTAINS InterPro DOMAIN/s: Protein of unknown function DUF1262 (InterPro:IPR010683); BEST Arabidopsis thaliana protein match is: Protein of unknown function (DUF1262) (TAIR:AT1G13480.1); Has 101 Blast hits to 94 proteins in 9 species: Archae - 0; Bacteria - 0; Metazoa - 0; Fungi - 0; Plants - 101; Viruses - 0; Other Eukaryotes - 0 (source: NCBI BLink).
175	MERGEG001415	AT1G13740	AFP2	3.86	17.21	2.15839	1e-06	5e-06	4.45855	2.15657		Encodes a member of a small plant-specific gene family whose members interact with ABI5 and appear to be involved in mediating stress responses. AFP2 mutants affect a number of ABA mediated processes such as germination and response to osmotic and sugar stress. AFP2 nuclear localization is stress dependent.
176	MERGEG001430	AT1G13880	-	11.91	22.55	0.921265	0.005651	0.018422	1.89337	0.920954		ELM2 domain-containing protein; FUNCTIONS IN: DNA binding; INVOLVED IN: biological_process unknown; EXPRESSED IN: 24 plant structures; EXPRESSED DURING: 15 growth stages; CONTAINS InterPro DOMAIN/s: SANT, DNA-binding (InterPro:IPR001005), ELM2 (InterPro:IPR000949); BEST Arabidopsis thaliana protein match is: ELM2 domain-containing protein (TAIR:AT2G03470.2); Has 146 Blast hits to 146 proteins in …
177	MERGEG001432	AT1G13900	-	14.57	29.37	1.01142	0.002038	0.00771	2.01579	1.01134		Encodes a dual-localized acid phosphatase (mitochondria and chloroplast) that modulates carbon metabolism.
178	MERGEG001437	AT1G13960	WRKY4	11.04	40.92	1.89024	0	2e-06	3.70652	1.89007			Encodes WRKY DNA-binding protein 4 (WRKY4).
179	MERGEG001439	AT1G13990	AT1G13990,GN	32.65	89.96	1.46231	0.002913	0.010463	2.75528	1.4622			unknown protein; FUNCTIONS IN: molecular_function unknown; INVOLVED IN: biological_process unknown; LOCATED IN: chloroplast; EXPRESSED IN: 23 plant structures; EXPRESSED DURING: 13 growth stages; CONTAINS InterPro DOMAIN/s: Protein of unknown function DUF3110 (InterPro:IPR021503)
180	MERGEG001440	AT1G14000	VIK	39.02	117.5	1.59057	6e-06	4e-05	3.01128	1.59038		Encodes a protein with similarity to members of the C1 subgroup of MAP kinase kinase kinases. Interacts physically with the receptor kinase BRL2/VH1 and appears to be involved in auxin and brassinosteriod signaling.
181	MERGEG001446	AT1G14060	-	8.52	30.97	1.8616	1e-06	6e-06	3.63498	1.86195		GCK domain-containing protein; FUNCTIONS IN: molecular_function unknown; INVOLVED IN: N-terminal protein myristoylation; LOCATED IN: cellular_component unknown; EXPRESSED IN: 16 plant structures; EXPRESSED DURING: 10 growth stages; CONTAINS InterPro DOMAIN/s: GCK (InterPro:IPR012891); BEST Arabidopsis thaliana protein match is: GCK domain-containing protein (TAIR:AT5G02210.1); Has 325 Blast hits …
182	MERGEG001453	AT1G14120	AT1G14120	0.09	4.49	5.6532	0	1e-06	49.8889	5.64065			2-oxoglutarate (2OG) and Fe(II)-dependent oxygenase superfamily protein; FUNCTIONS IN: oxidoreductase activity, acting on paired donors, with incorporation or reduction of molecular oxygen, 2-oxoglutarate as one donor, and incorporation of one atom each of oxygen into both donors, oxidoreductase activity; INVOLVED IN: biological_process unknown; LOCATED IN: cellular_component unknown; EXPRESSED I…
183	MERGEG001454	AT1G14130	AT1G14130	3.49	17.77	2.34956	0	0	5.09169	2.34814			2-oxoglutarate (2OG) and Fe(II)-dependent oxygenase superfamily protein; FUNCTIONS IN: oxidoreductase activity, acting on paired donors, with incorporation or reduction of molecular oxygen, 2-oxoglutarate as one donor, and incorporation of one atom each of oxygen into both donors, oxidoreductase activity; INVOLVED IN: biological_process unknown; LOCATED IN: nucleus; EXPRESSED IN: 23 plant structu…
184	MERGEG001458	AT1G14170	-	1.41	4.61	1.70967	0.001497	0.005886	3.2695	1.70907		RNA-binding KH domain-containing protein; FUNCTIONS IN: RNA binding, nucleic acid binding; INVOLVED IN: biological_process unknown; LOCATED IN: cellular_component unknown; CONTAINS InterPro DOMAIN/s: K Homology, type 1, subgroup (InterPro:IPR018111), K Homology (InterPro:IPR004087), K Homology, type 1 (InterPro:IPR004088); BEST Arabidopsis thaliana protein match is: RNA-binding KH domain-containi…
185	MERGEG001463	AT1G14200	-	27.7	62.54	1.17471	0.000857	0.003642	2.25776	1.17489		RING/U-box superfamily protein; FUNCTIONS IN: zinc ion binding; EXPRESSED IN: 20 plant structures; EXPRESSED DURING: 12 growth stages; CONTAINS InterPro DOMAIN/s: Zinc finger, RING-type (InterPro:IPR001841), Zinc finger, C3HC4 RING-type (InterPro:IPR018957); BEST Arabidopsis thaliana protein match is: RING/U-box superfamily protein (TAIR:AT1G26800.1); Has 10250 Blast hits to 10222 proteins in 289…
186	MERGEG001470	AT1G14250	AT1G14250	11.06	36.91	1.73894	0.000198	0.000999	3.33725	1.73866			GDA1/CD39 nucleoside phosphatase family protein; FUNCTIONS IN: hydrolase activity; INVOLVED IN: biological_process unknown; LOCATED IN: vacuole; EXPRESSED IN: male gametophyte, cultured cell, pollen tube; EXPRESSED DURING: L mature pollen stage, M germinated pollen stage; CONTAINS InterPro DOMAIN/s: Nucleoside phosphatase GDA1/CD39 (InterPro:IPR000407); BEST Arabidopsis thaliana protein match is:…
187	MERGEG001479	AT1G14330	AT1G14330	6.52	53.98	3.05019	0	0	8.27914	3.04948			Galactose oxidase/kelch repeat superfamily protein; CONTAINS InterPro DOMAIN/s: Galactose oxidase/kelch, beta-propeller (InterPro:IPR011043), Kelch repeat type 1 (InterPro:IPR006652), Kelch related (InterPro:IPR013089), Kelch-type beta propeller (InterPro:IPR015915); BEST Arabidopsis thaliana protein match is: Galactose oxidase/kelch repeat superfamily protein (TAIR:AT2G02870.3)
188	MERGEG001484	AT1G14370	APK2A	7.21	44.58	2.62869	0	0	6.18308	2.62833		Encodes protein kinase APK2a. Protein is N-myristoylated.
189	MERGEG001500	AT1G14520	MIOX1	5.4	20.66	1.93452	8e-06	5.3e-05	3.82593	1.93581			Encodes MIOX1. Belongs to myo-inositol oxygenase gene family.
190	MERGEG001501	AT1G14530	THH1	2.62	8.98	1.78038	0.000629	0.002783	3.42748	1.77715			TOM THREE HOMOLOG 1 (THH1); CONTAINS InterPro DOMAIN/s: Protein of unknown function DUF1084 (InterPro:IPR009457); BEST Arabidopsis thaliana protein match is: tobamovirus multiplication protein 3 (TAIR:AT2G02180.1)
191	MERGEG001502	AT1G14540	-	0.1	19.85	7.70464	0	0	198.5	7.633		Peroxidase superfamily protein; FUNCTIONS IN: peroxidase activity, heme binding; INVOLVED IN: response to oxidative stress, oxidation reduction; LOCATED IN: endomembrane system; EXPRESSED IN: leaf apex, sepal, root, stamen; EXPRESSED DURING: 4 anthesis; CONTAINS InterPro DOMAIN/s: Haem peroxidase (InterPro:IPR010255), Plant peroxidase (InterPro:IPR000823), Peroxidases heam-ligand binding site (In…
192	MERGEG001515	AT1G14670	-	36.17	108.59	1.58606	4e-06	3e-05	3.00221	1.58603		Endomembrane protein 70 protein family; INVOLVED IN: transport; LOCATED IN: integral to membrane, Golgi apparatus, membrane; EXPRESSED IN: 22 plant structures; EXPRESSED DURING: 14 growth stages; CONTAINS InterPro DOMAIN/s: Nonaspanin (TM9SF) (InterPro:IPR004240); BEST Arabidopsis thaliana protein match is: Endomembrane protein 70 protein family (TAIR:AT2G01970.1); Has 1574 Blast hits to 1525 pro…
193	MERGEG001517	AT1G14685	BBR/BPC2	8.94	20.08	1.16821	0.003743	0.01297	2.24609	1.16741			Encodes a member of the BASIC PENTACYSTEINE (BPC) proteins. BPC proteins are plant-specific transcription factors present throughout land plants. BPC transcription factor family is integral for a wide range of processes that support normal growth and development.
194	MERGEG001523	AT1G14710	-	12.6	26.2	1.0556	0.00225	0.008399	2.07937	1.05614		hydroxyproline-rich glycoprotein family protein; BEST Arabidopsis thaliana protein match is: oxidoreductase, 2OG-Fe(II) oxygenase family protein (TAIR:AT4G02940.1); Has 6006 Blast hits to 3456 proteins in 374 species: Archae - 2; Bacteria - 410; Metazoa - 1957; Fungi - 511; Plants - 1958; Viruses - 385; Other Eukaryotes - 783 (source: NCBI BLink).
195	MERGEG001526	AT1G14740	-	26.54	147.53	2.47465	0	0	5.55878	2.47477		Encodes a PHD-finger protein that, with TTA1, is redundantly required for MP-dependent embryonic root meristem initiation.
196	MERGEG001531	AT1G14780	-	0.27	12.88	5.57597	3e-06	2.5e-05	47.7037	5.57603		MAC/Perforin domain-containing protein; CONTAINS InterPro DOMAIN/s: Membrane attack complex component/perforin (MACPF) domain (InterPro:IPR020864); BEST Arabidopsis thaliana protein match is: MAC/Perforin domain-containing protein (TAIR:AT4G24290.2); Has 221 Blast hits to 220 proteins in 25 species: Archae - 0; Bacteria - 0; Metazoa - 19; Fungi - 0; Plants - 202; Viruses - 0; Other Eukaryotes - 0…
197	MERGEG001536	AT1G14830	DRP1C	26.65	76.98	1.53038	5e-06	3.8e-05	2.88856	1.53035		Encodes a dynamin-like protein that is involved in mitochondrial morphogenesis and pollen development. Protein is localized as speckles in the cytoplasm, partially co-localizes with mitochondrial markers, cell plate of dividing cells, and the tip of root hairs, root cap cells, and expanding part of trichoblasts.
198	MERGEG001540	AT1G14870	PCR2	1.71	66.22	5.27666	0	0	38.7251	5.2752		PCR2 encodes a membrane protein involved in zinc transport and detoxification.
199	MERGEG001542	AT1G14890	-	2.88	17.65	2.6158	0	0	6.12847	2.61553		Plant invertase/pectin methylesterase inhibitor superfamily protein; FUNCTIONS IN: enzyme inhibitor activity, pectinesterase inhibitor activity, pectinesterase activity; INVOLVED IN: biological_process unknown; EXPRESSED IN: 22 plant structures; EXPRESSED DURING: 13 growth stages; CONTAINS InterPro DOMAIN/s: Pectinesterase inhibitor (InterPro:IPR006501); BEST Arabidopsis thaliana protein match is…
200	MERGEG001555	AT1G15010	-	5.84	600.69	6.68572	0	0	102.858	6.68451		unknown protein; BEST Arabidopsis thaliana protein match is: unknown protein (TAIR:AT2G01300.1); Has 71 Blast hits to 71 proteins in 13 species: Archae - 0; Bacteria - 2; Metazoa - 0; Fungi - 0; Plants - 69; Viruses - 0; Other Eukaryotes - 0 (source: NCBI BLink).
201	MERGEG001577	AT1G15190	-	0.19	4.3	4.48321	0	0	22.6316	4.50027		Fasciclin-like arabinogalactan family protein; FUNCTIONS IN: molecular_function unknown; LOCATED IN: endomembrane system; EXPRESSED IN: flower; EXPRESSED DURING: petal differentiation and expansion stage; CONTAINS InterPro DOMAIN/s: FAS1 domain (InterPro:IPR000782); Has 106 Blast hits to 85 proteins in 8 species: Archae - 0; Bacteria - 0; Metazoa - 0; Fungi - 0; Plants - 106; Viruses - 0; Other E…
202	MERGEG001594	AT1G15350	AT1G15350	13.44	41.15	1.61445	0.0001	0.000539	3.06176	1.61436			unknown protein; BEST Arabidopsis thaliana protein match is: unknown protein (TAIR:AT3G15770.2)
203	MERGEG001604	AT1G15420	-	13.38	74.01	2.4671	0	0	5.53139	2.46764		CONTAINS InterPro DOMAIN/s: Small-subunit processome, Utp12 (InterPro:IPR007148); Has 764 Blast hits to 656 proteins in 193 species: Archae - 0; Bacteria - 42; Metazoa - 237; Fungi - 154; Plants - 85; Viruses - 23; Other Eukaryotes - 223 (source: NCBI BLink).
204	MERGEG001605	AT1G15430	-	9.26	166.28	4.16718	0	0	17.9568	4.16646		Protein of unknown function (DUF1644); CONTAINS InterPro DOMAIN/s: Protein of unknown function DUF1644 (InterPro:IPR012866); BEST Arabidopsis thaliana protein match is: Protein of unknown function (DUF1644) (TAIR:AT1G80220.1); Has 273 Blast hits to 249 proteins in 14 species: Archae - 0; Bacteria - 0; Metazoa - 0; Fungi - 0; Plants - 273; Viruses - 0; Other Eukaryotes - 0 (source: NCBI BLink).
205	MERGEG001606	AT1G15440	PWP2	6.07	15.66	1.36795	0.000133	0.000702	2.5799	1.36732		periodic tryptophan protein 2 (PWP2); FUNCTIONS IN: nucleotide binding; INVOLVED IN: biological_process unknown; LOCATED IN: CUL4 RING ubiquitin ligase complex; EXPRESSED IN: 24 plant structures; EXPRESSED DURING: 13 growth stages; CONTAINS InterPro DOMAIN/s: WD40 repeat 2 (InterPro:IPR019782), WD40 repeat, conserved site (InterPro:IPR019775), WD40 repeat (InterPro:IPR001680), Small-subunit proce…
206	MERGEG001614	AT1G15520	ABCG40	0.23	7.08	4.97056	0	0	30.7826	4.94404		ABC transporter family involved in ABA transport and resistance to lead. Localizes to plasma membrane. Upregulated by lead. Expressed in leaves, flowers, stomata and roots.
207	MERGEG001615	AT1G15530	-	5.56	26.11	2.23128	0	0	4.69604	2.23145		Concanavalin A-like lectin protein kinase family protein; FUNCTIONS IN: carbohydrate binding, kinase activity; INVOLVED IN: protein amino acid phosphorylation; LOCATED IN: plasma membrane, vacuole; EXPRESSED IN: synergid, cultured cell; CONTAINS InterPro DOMAIN/s: Legume lectin, beta chain (InterPro:IPR001220), Protein kinase, ATP binding site (InterPro:IPR017441), Serine/threonine-protein kinase…
208	MERGEG001630	AT1G15670	-	1.55	14.49	3.22333	0	0	9.34839	3.22472		Galactose oxidase/kelch repeat superfamily protein; CONTAINS InterPro DOMAIN/s: Galactose oxidase/kelch, beta-propeller (InterPro:IPR011043), Kelch repeat type 1 (InterPro:IPR006652), Kelch related (InterPro:IPR013089), Kelch-type beta propeller (InterPro:IPR015915); BEST Arabidopsis thaliana protein match is: Galactose oxidase/kelch repeat superfamily protein (TAIR:AT1G80440.1); Has 1241 Blast h…
209	MERGEG001645	AT1G15800	AT1G15800	1.15	19.2	4.05927	0	0	16.6957	4.0614			unknown protein; BEST Arabidopsis thaliana protein match is: unknown protein (TAIR:AT1G80610.1)
210	MERGEG001672	AT1G16030	Hsp70b	3.48	7.42	1.09426	0.003615	0.0126	2.13218	1.09233		heat shock protein 70B (Hsp70b); FUNCTIONS IN: ATP binding; INVOLVED IN: protein folding, response to heat; LOCATED IN: cytosol, cell wall, plasma membrane, chloroplast, membrane; EXPRESSED IN: 19 plant structures; EXPRESSED DURING: 10 growth stages; CONTAINS InterPro DOMAIN/s: Heat shock protein 70, conserved site (InterPro:IPR018181), Heat shock protein Hsp70 (InterPro:IPR001023), Heat shock pr…
211	MERGEG001679	AT1G16110	WAKL6	5.42	19.17	1.82403	1e-06	1e-05	3.5369	1.82249			WAK-like kinase
212	MERGEG001681	AT1G16130	WAKL2	1.61	23.65	3.8784	0	0	14.6894	3.87671		wall-associated kinase like
213	MERGEG001682	AT1G16140	WAKL3	0	0.69	1.79769e+308	0.000758	0.003276	#DIV/0!	#DIV/0!		pseudogene similar to wall-associated kinase protein family
214	MERGEG001683	AT1G16150	WAKL4	0.01	0.55	5.39163	8.5e-05	0.000467	55	5.78136		Encodes a cell-wall associated kinase like protein of the receptor-like kinase (RLK) superfamily. Likely involved in Arabidopsis root mineral responses to Zn2+, Cu2+, K+, Na+ and Ni+.
215	MERGEG001687	AT1G16190	RAD23A	6.97	14.18	1.02541	0.004944	0.016424	2.03443	1.02463		Encodes a member of the RADIATION SENSITIVE23 (RAD23) family: AT1G16190(RAD23A), AT1G79650(RAD23B), AT3G02540(RAD23C), AT5G38470(RAD23D). RAD23 proteins play an essential role in the cell cycle, morphology, and fertility of plants through their delivery of UPS (ubiquitin/26S proteasome system) substrates to the 26S proteasome.
216	MERGEG001698	AT1G16300	GAPCP-2	1.1	3.71	1.76016	0.003674	0.012776	3.37273	1.75392			Encodes one of the chloroplast/plastid localized GAPDH isoforms (GAPCp1/At1g79530 and GAPCp2/At1g16300). gapcp double mutants display a drastic phenotype of arrested root development, dwarfism and sterility. GAPCps are important for the synthesis of serine in roots.
217	MERGEG001705	AT1G16370	2006-10-01	0.45	59.01	7.04412	0	0	131.133	7.03489		organic cation/carnitine transporter 6 (OCT6); FUNCTIONS IN: carbohydrate transmembrane transporter activity, sugar:hydrogen symporter activity; INVOLVED IN: transport, transmembrane transport; LOCATED IN: integral to membrane, membrane; EXPRESSED IN: 11 plant structures; EXPRESSED DURING: LP.06 six leaves visible, 4 anthesis, petal differentiation and expansion stage; CONTAINS InterPro DOMAIN/s:…
218	MERGEG001706	AT1G16380	ATCHX1	0	0.3	1.79769e+308	0.007614	0.023643	#DIV/0!	#DIV/0!		member of Putative Na+/H+ antiporter family
219	MERGEG001710	AT1G16420	MC8	0.38	6.17	4.03372	0	0	16.2368	4.0212		Encodes a metacaspase (cysteine-type endopeptidase) that is involved in promoting programmed cell death in response to hydrogen peroxide (H2O2), UV light, and methyl viologen (MV). Transcript levels rise in response to UV-C, H2O2, and MV. In vitro assays demonstrate that this enzyme has a preference for cleaving after an arginine residue, and it has a pH optimum of 8.0.
220	MERGEG001720	AT1G16500	-	4.39	15.32	1.80309	1.9e-05	0.000121	3.48975	1.80312		unknown protein; BEST Arabidopsis thaliana protein match is: unknown protein (TAIR:AT1G79160.1); Has 136 Blast hits to 134 proteins in 17 species: Archae - 0; Bacteria - 0; Metazoa - 0; Fungi - 4; Plants - 131; Viruses - 1; Other Eukaryotes - 0 (source: NCBI BLink).
221	MERGEG001725	AT1G16540	SIR3	4	8.99	1.16894	0.008059	0.024807	2.2475	1.16832			Encodes molybdenum cofactor sulfurase. Involved in Moco biosynthesis. Involved in the conversion of ABA-aldehyde to ABA, the last step of abscisic acid (ABA) biosynthesis. sir loss-of-function mutants are resistant to sirtinol, a modulator of auxin signaling.N terminal domain is similar to bacterial NifS suggesting a common mechanism for sulphur mobilization and transfer. Also involved in protein…
222	MERGEG001738	AT1G16670	AT1G16670	9.56	34.46	1.84974	0	1e-06	3.6046	1.84984			Protein kinase superfamily protein; FUNCTIONS IN: protein serine/threonine kinase activity, protein kinase activity, kinase activity, ATP binding; INVOLVED IN: protein amino acid phosphorylation; LOCATED IN: cellular_component unknown; EXPRESSED IN: 23 plant structures; EXPRESSED DURING: 13 growth stages; CONTAINS InterPro DOMAIN/s: Protein kinase, ATP binding site (InterPro:IPR017441), Protein k…
223	MERGEG001754	AT1G16840	-	21.32	46.95	1.13886	0.005854	0.018999	2.20216	1.13892		unknown protein; BEST Arabidopsis thaliana protein match is: unknown protein (TAIR:AT1G78890.1); Has 35333 Blast hits to 34131 proteins in 2444 species: Archae - 798; Bacteria - 22429; Metazoa - 974; Fungi - 991; Plants - 531; Viruses - 0; Other Eukaryotes - 9610 (source: NCBI BLink).
224	MERGEG001755	AT1G16850	-	1.05	13.68	3.70229	0	0	13.0286	3.70361		unknown protein; FUNCTIONS IN: molecular_function unknown; INVOLVED IN: response to salt stress; LOCATED IN: endomembrane system; EXPRESSED IN: leaf apex, leaf whorl, male gametophyte, flower, leaf; EXPRESSED DURING: LP.06 six leaves visible, LP.04 four leaves visible, LP.10 ten leaves visible, petal differentiation and expansion stage, LP.08 eight leaves visible; BEST Arabidopsis thaliana protei…
225	MERGEG001756	AT1G16858	CPuORF55	14.19	32.63	1.20118	0.000495	0.002253	2.29951	1.20132			Upstream open reading frames (uORFs) are small open reading frames found in the 5' UTR of a mature mRNA, and can potentially mediate translational regulation of the largest, or major, ORF (mORF). CPuORF55 represents a conserved upstream opening reading frame relative to major ORF AT1G16860.1
226	MERGEG001777	AT1G17060	SOB7	0.57	3.64	2.68311	1e-06	5e-06	6.38596	2.6749		Encodes a protein with similarity to other cytochrome P450's and is a homolog of BAS1. Over expression causes a dwarf phenotype resembling brassinolide resistant mutants. Double mutant analysis of sob7/bas1 loss of function mutants suggests these genes have redundant functions in light responsiveness. SOB7 may function in metabolizing brassinolides. Expressed in leaf, root, stem and silique but e…
227	MERGEG001789	AT1G17170	GST	0.84	67.06	6.31172	0	0	79.8333	6.31892			Encodes glutathione transferase belonging to the tau class of GSTs. Naming convention according to Wagner et al. (2002).
228	MERGEG001790	AT1G17180	ATGSTU25	0.03	2.37	6.16525	9.1e-05	0.000495	79	6.30378		Encodes glutathione transferase belonging to the tau class of GSTs. Naming convention according to Wagner et al. (2002).
229	MERGEG001795	AT1G17230	-	2.15	7.75	1.85246	6e-06	4.2e-05	3.60465	1.84986		Leucine-rich receptor-like protein kinase family protein; FUNCTIONS IN: protein serine/threonine kinase activity, protein kinase activity, ATP binding; INVOLVED IN: protein amino acid phosphorylation; LOCATED IN: endomembrane system; EXPRESSED IN: 11 plant structures; EXPRESSED DURING: 6 growth stages; CONTAINS InterPro DOMAIN/s: Serine/threonine-protein kinase domain (InterPro:IPR002290), Leucin…
230	MERGEG001796	AT1G17232	-	2.65	9.2	1.7951	0.008076	0.024848	3.4717	1.79564		Potential natural antisense gene, locus overlaps with AT1G17230
231	MERGEG001806	AT1G17290	AlaAT1	57.31	357.41	2.64075	0	0	6.23643	2.64072		Encodes for alanine aminotransferase (ALAAT1), involved in alanine catabolism during plants recovery from hypoxia
232	MERGEG001809	AT1G17330	AT1G17330	13.55	29.34	1.1142	0.008133	0.024996	2.16531	1.11458			Metal-dependent phosphohydrolase; FUNCTIONS IN: catalytic activity; INVOLVED IN: biological_process unknown; LOCATED IN: cellular_component unknown; EXPRESSED IN: 21 plant structures; EXPRESSED DURING: 13 growth stages; CONTAINS InterPro DOMAIN/s: Metal-dependent phosphohydrolase, HD subdomain (InterPro:IPR006674), Metal-dependent phosphohydrolase, HD domain (InterPro:IPR003607)
233	MERGEG001810	AT1G17340	AT1G17340	10.58	36.41	1.7827	0	1e-06	3.4414	1.783			Phosphoinositide phosphatase family protein; CONTAINS InterPro DOMAIN/s: Synaptojanin, N-terminal (InterPro:IPR002013); BEST Arabidopsis thaliana protein match is: Phosphoinositide phosphatase family protein (TAIR:AT3G14205.1)
234	MERGEG001815	AT1G17380	JAZ5	8.58	338.03	5.30042	0	0	39.3974	5.30003			jasmonate-zim-domain protein 5 (JAZ5); CONTAINS InterPro DOMAIN/s: Tify (InterPro:IPR010399), CCT domain-like (InterPro:IPR018467); BEST Arabidopsis thaliana protein match is: jasmonate-zim-domain protein 6 (TAIR:AT1G72450.1)
235	MERGEG001818	AT1G17410	AT1G17410	6.68	23.88	1.8373	0.000208	0.001048	3.57485	1.83788			Nucleoside diphosphate kinase family protein; FUNCTIONS IN: nucleoside diphosphate kinase activity, ATP binding; INVOLVED IN: in 6 processes; LOCATED IN: endomembrane system; EXPRESSED IN: 23 plant structures; EXPRESSED DURING: 15 growth stages; CONTAINS InterPro DOMAIN/s: Nucleoside diphosphate kinase, core (InterPro:IPR001564); BEST Arabidopsis thaliana protein match is: nucleoside diphosphate …
236	MERGEG001820	AT1G17420	LOX3	10.1	1824.48	7.49653	0	0	180.642	7.49699		LOX3 encode a Lipoxygenase. Lipoxygenases (LOXs) catalyze the oxygenation of fatty acids (FAs).
237	MERGEG001830	AT1G17500	AT1G17500	3.98	11.34	1.50944	5.9e-05	0.000336	2.84925	1.51058			ATPase E1-E2 type family protein / haloacid dehalogenase-like hydrolase family protein; FUNCTIONS IN: ATPase activity, coupled to transmembrane movement of ions, phosphorylative mechanism; INVOLVED IN: metabolic process, ATP biosynthetic process, phospholipid transport; LOCATED IN: integral to membrane, membrane; EXPRESSED IN: 23 plant structures; EXPRESSED DURING: 13 growth stages; CONTAINS Inte…
238	MERGEG001836	AT1G17550	HAB2	40.7	85.76	1.07524	0.00305	0.010872	2.10713	1.07528			Protein Phosphatase 2C
239	MERGEG001843	AT1G17620	-	21.7	191.83	3.14429	0	0	8.84009	3.14406		Late embryogenesis abundant (LEA) hydroxyproline-rich glycoprotein family; FUNCTIONS IN: molecular_function unknown; INVOLVED IN: biological_process unknown; LOCATED IN: plasma membrane; EXPRESSED IN: 23 plant structures; EXPRESSED DURING: 13 growth stages; CONTAINS InterPro DOMAIN/s: Late embryogenesis abundant protein, group 2 (InterPro:IPR004864); BEST Arabidopsis thaliana protein match is: un…
240	MERGEG001855	AT1G17730	VPS46.1	21.33	44.63	1.0654	0.003461	0.012138	2.09236	1.06513			Encodes an ESCRT-related protein: CHMP1A/AT1G73030; CHMP1B/AT1G17730. CHMP1A and B mediate multivesicular body sorting of auxin carriers and are required for plant development. ESCRT: Endosomal Sorting Complexes Required For Transport machinery; CHMP: Charged Multivesicular Body Protein/Chromatin Modifying Protein.
241	MERGEG001857	AT1G17745	PGDH	7.66	28.17	1.87841	1e-06	8e-06	3.67755	1.87874		encodes a 3-Phosphoglycerate dehydrogenase
242	MERGEG001858	AT1G17750	AtPEPR2	0.91	18.01	4.30255	0	0	19.7912	4.30679			Encodes PEPR2, a plasma membrane leucine-rich repeat receptor kinase functioning as a receptor for the Pep1 and Pep2 peptides. Pep1 and Pep2 are amino acids that induce the transcription of defense-related genes.
243	MERGEG001866	AT1G17830	-	1.36	4.14	1.60722	0.000932	0.003923	3.04412	1.60602		Protein of unknown function (DUF789); CONTAINS InterPro DOMAIN/s: Protein of unknown function DUF789 (InterPro:IPR008507); BEST Arabidopsis thaliana protein match is: Protein of unknown function (DUF789) (TAIR:AT1G73210.1); Has 265 Blast hits to 257 proteins in 18 species: Archae - 0; Bacteria - 0; Metazoa - 0; Fungi - 0; Plants - 263; Viruses - 0; Other Eukaryotes - 2 (source: NCBI BLink).
244	MERGEG001869	AT1G17860	-	6.77	52.16	2.94589	1e-06	4e-06	7.70458	2.94572		Kunitz family trypsin and protease inhibitor protein; FUNCTIONS IN: endopeptidase inhibitor activity; INVOLVED IN: biological_process unknown; LOCATED IN: apoplast, cell wall; EXPRESSED IN: 17 plant structures; EXPRESSED DURING: 13 growth stages; CONTAINS InterPro DOMAIN/s: Proteinase inhibitor I3, Kunitz legume (InterPro:IPR002160), Kunitz inhibitor ST1-like (InterPro:IPR011065); BEST Arabidopsi…
245	MERGEG001872	AT1G17890	GER2	11.79	28.69	1.28255	0.000705	0.003077	2.43342	1.28298		GER2; FUNCTIONS IN: coenzyme binding, binding, catalytic activity; INVOLVED IN: GDP-L-fucose biosynthetic process, cellular metabolic process, metabolic process; LOCATED IN: cellular_component unknown; EXPRESSED IN: 23 plant structures; EXPRESSED DURING: 13 growth stages; CONTAINS InterPro DOMAIN/s: NAD-dependent epimerase/dehydratase (InterPro:IPR001509), NAD(P)-binding domain (InterPro:IPR01604…
246	MERGEG001877	AT1G17940	AT1G17940	3.92	44.95	3.52092	0	0	11.4668	3.5194			Endosomal targeting BRO1-like domain-containing protein; FUNCTIONS IN: molecular_function unknown; INVOLVED IN: N-terminal protein myristoylation; LOCATED IN: cellular_component unknown; CONTAINS InterPro DOMAIN/s: BRO1 (InterPro:IPR004328); BEST Arabidopsis thaliana protein match is: Endosomal targeting BRO1-like domain-containing protein (TAIR:AT1G73390.3)
247	MERGEG001882	AT1G17980	PAPS1	11.72	54.71	2.22215	0	0	4.66809	2.22283			Encodes a poly(A) polymerase. Located in the nucleus. It limits founder-cell recruitment to organ primordia and suppresses the salicylic acid-independent immune response downstream of EDS1/PAD4.
248	MERGEG001905	AT1G18210	AT1G18210,RABA6b	20.31	451.55	4.47446	0	0	22.2329	4.47462			Calcium-binding EF-hand family protein; FUNCTIONS IN: calcium ion binding; INVOLVED IN: biological_process unknown; LOCATED IN: plasma membrane, vacuole; EXPRESSED IN: 25 plant structures; EXPRESSED DURING: 13 growth stages; CONTAINS InterPro DOMAIN/s: EF-Hand 1, calcium-binding site (InterPro:IPR018247), EF-HAND 2 (InterPro:IPR018249), EF-hand-like domain (InterPro:IPR011992), Calcium-binding EF…
249	MERGEG001915	AT1G18290	-	0	0.48	1.79769e+308	0.009887	0.029432	#DIV/0!	#DIV/0!		unknown protein; FUNCTIONS IN: molecular_function unknown; INVOLVED IN: N-terminal protein myristoylation; LOCATED IN: chloroplast; EXPRESSED IN: root; Has 94 Blast hits to 94 proteins in 12 species: Archae - 0; Bacteria - 0; Metazoa - 0; Fungi - 0; Plants - 94; Viruses - 0; Other Eukaryotes - 0 (source: NCBI BLink).
250	MERGEG001916	AT1G18300	NUDT4	63.17	185.56	1.55456	8e-06	5.8e-05	2.93747	1.55457			nudix hydrolase homolog 4 (NUDT4); FUNCTIONS IN: hydrolase activity; LOCATED IN: cytosol; EXPRESSED IN: stem, root, leaf; CONTAINS InterPro DOMAIN/s: NUDIX hydrolase domain-like (InterPro:IPR015797), NUDIX hydrolase, conserved site (InterPro:IPR020084), NUDIX hydrolase domain (InterPro:IPR000086); BEST Arabidopsis thaliana protein match is: nudix hydrolase homolog 21 (TAIR:AT1G73540.1)
251	MERGEG001917	AT1G18310	AT1G18310	0	0.65	1.79769e+308	0.001087	0.004484	#DIV/0!	#DIV/0!			glycosyl hydrolase family 81 protein; FUNCTIONS IN: hydrolase activity, acting on glycosyl bonds, endo-1,3(4)-beta-glucanase activity; INVOLVED IN: cell wall macromolecule catabolic process; CONTAINS InterPro DOMAIN/s: Glycoside hydrolase, family 81 (InterPro:IPR005200); BEST Arabidopsis thaliana protein match is: glycosyl hydrolase family 81 protein (TAIR:AT5G15870.1)
252	MERGEG001925	AT1G18390	AT1G18390	1.56	27.23	4.12082	0	0	17.4551	4.12558			Protein kinase superfamily protein; FUNCTIONS IN: protein serine/threonine kinase activity, protein kinase activity, kinase activity, ATP binding; INVOLVED IN: protein amino acid phosphorylation; EXPRESSED IN: 22 plant structures; EXPRESSED DURING: 13 growth stages; CONTAINS InterPro DOMAIN/s: Protein kinase, ATP binding site (InterPro:IPR017441), Protein kinase, catalytic domain (InterPro:IPR000…
253	MERGEG001935	AT1G18470	AT1G18470	17.89	34.86	0.962782	0.005216	0.017197	1.94857	0.962419			Transmembrane Fragile-X-F-associated protein; FUNCTIONS IN: zinc ion binding; LOCATED IN: endomembrane system; EXPRESSED IN: 24 plant structures; EXPRESSED DURING: 13 growth stages; CONTAINS InterPro DOMAIN/s: Transmembrane Fragile-X-F-associated protein (InterPro:IPR019396), Zinc finger, RING-type (InterPro:IPR001841); BEST Arabidopsis thaliana protein match is: Transmembrane Fragile-X-F-associa…
254	MERGEG001936	AT1G18480	AT1G18480,AT1G18485	15.96	41.17	1.36749	0.000337	0.001605	2.57957	1.36713			Calcineurin-like metallo-phosphoesterase superfamily protein; FUNCTIONS IN: hydrolase activity, protein serine/threonine phosphatase activity; INVOLVED IN: biological_process unknown; LOCATED IN: cellular_component unknown; EXPRESSED IN: 24 plant structures; EXPRESSED DURING: 15 growth stages; CONTAINS InterPro DOMAIN/s: Metallophosphoesterase (InterPro:IPR004843); BEST Arabidopsis thaliana prote…
255	MERGEG001937	AT1G18486	AT1G18486,AT1G18490,MAML-4,TET16	26.05	55.2	1.08341	0.004337	0.014682	2.119	1.08338			Calcineurin-like metallo-phosphoesterase superfamily protein; BEST Arabidopsis thaliana protein match is: Calcineurin-like metallo-phosphoesterase superfamily protein (TAIR:AT1G18480.1)
256	MERGEG001956	AT1G18710	AtMYB47	7.2	55.73	2.95228	0	0	7.74028	2.95239			Member of the R2R3 factor gene family.
257	MERGEG001957	AT1G18720	-	46.15	95.58	1.05034	0.001173	0.004786	2.07107	1.05038		Protein of unknown function (DUF962); CONTAINS InterPro DOMAIN/s: Protein of unknown function DUF962 (InterPro:IPR009305); BEST Arabidopsis thaliana protein match is: Protein of unknown function (DUF962) (TAIR:AT1G74440.1); Has 638 Blast hits to 636 proteins in 299 species: Archae - 0; Bacteria - 335; Metazoa - 3; Fungi - 143; Plants - 88; Viruses - 0; Other Eukaryotes - 69 (source: NCBI BLink).
258	MERGEG001960	AT1G18740	-	79.19	170.4	1.1056	0.002151	0.008082	2.15179	1.10554		FUNCTIONS IN: molecular_function unknown; INVOLVED IN: biological_process unknown; EXPRESSED IN: 23 plant structures; EXPRESSED DURING: 13 growth stages; CONTAINS InterPro DOMAIN/s: Protein BYPASS related (InterPro:IPR008511); BEST Arabidopsis thaliana protein match is: Protein of unknown function (DUF793) (TAIR:AT1G74450.1); Has 167 Blast hits to 164 proteins in 20 species: Archae - 3; Bacteria …
259	MERGEG001974	AT1G18850	-	6.85	18.72	1.45073	5.4e-05	0.000314	2.73285	1.4504		unknown protein; FUNCTIONS IN: molecular_function unknown; INVOLVED IN: biological_process unknown; LOCATED IN: nucleolus; EXPRESSED IN: 22 plant structures; EXPRESSED DURING: 13 growth stages; Has 40 Blast hits to 40 proteins in 13 species: Archae - 0; Bacteria - 0; Metazoa - 0; Fungi - 0; Plants - 40; Viruses - 0; Other Eukaryotes - 0 (source: NCBI BLink).
260	MERGEG001975	AT1G18860	WRKY61	0.04	2.73	6.22418	1e-05	6.7e-05	68.25	6.09276			member of WRKY Transcription Factor; Group II-b
261	MERGEG001976	AT1G18870	ICS2	0.79	4.85	2.62537	1e-06	9e-06	6.13924	2.61806			Encodes a protein with isochorismate synthase activity involved in phylloquinone biosynthesis. Mutant studies of this gene's function suggest that its function is redundant with that of ICS1 (AT1G7410).
262	MERGEG001980	AT1G18890	ATCDPK1	10.98	93.56	3.09127	0	0	8.52095	3.09101			encodes a calcium-dependent protein kinase whose gene expression is induced by dehydration and high salt. Kinase activity could not be detected in vitro.
263	MERGEG001981	AT1G18900	AT1G18900	9.48	22.25	1.22999	0.001942	0.007383	2.34705	1.23085			Pentatricopeptide repeat (PPR) superfamily protein; EXPRESSED IN: 15 plant structures; EXPRESSED DURING: 6 growth stages; CONTAINS InterPro DOMAIN/s: Pentatricopeptide repeat (InterPro:IPR002885), Smr protein/MutS2 C-terminal (InterPro:IPR002625); BEST Arabidopsis thaliana protein match is: Pentatricopeptide repeat (PPR) superfamily protein (TAIR:AT1G74750.1).
264	MERGEG001988	AT1G18980	-	0.06	1.07	4.08137	0.001576	0.006164	17.8333	4.1565		RmlC-like cupins superfamily protein; FUNCTIONS IN: manganese ion binding, nutrient reservoir activity; INVOLVED IN: biological_process unknown; LOCATED IN: endomembrane system, apoplast; EXPRESSED IN: inflorescence meristem, hypocotyl, root, flower, pollen tube; EXPRESSED DURING: petal differentiation and expansion stage; CONTAINS InterPro DOMAIN/s: Cupin, RmlC-type (InterPro:IPR011051), Cupin 1…
265	MERGEG001992	AT1G19020	-	16	364.34	4.50887	0	0	22.7712	4.50914		unknown protein; BEST Arabidopsis thaliana protein match is: unknown protein (TAIR:AT3G48180.1); Has 88 Blast hits to 88 proteins in 15 species: Archae - 0; Bacteria - 0; Metazoa - 0; Fungi - 0; Plants - 88; Viruses - 0; Other Eukaryotes - 0 (source: NCBI BLink).
266	MERGEG001993	AT1G19025	-	1.37	17.3	3.65652	0	0	12.6277	3.65852		DNA repair metallo-beta-lactamase family protein; CONTAINS InterPro DOMAIN/s: DNA repair metallo-beta-lactamase (InterPro:IPR011084); BEST Arabidopsis thaliana protein match is: DNA repair metallo-beta-lactamase family protein (TAIR:AT1G27410.1)
267	MERGEG001994	AT1G19030	-	0	2.12	1.79769e+308	0.000334	0.001593	#DIV/0!	#DIV/0!		transposable element gene; similar to unknown protein [Arabidopsis thaliana] (TAIR:AT5G13655.1); similar to putative AP endonuclease/reverse transcriptase [Brassica napus] (GB:AAM82604.1); contains domain NON-LTR RETROELEMENT REVERSE TRANSCRIPTASE RELATED (PTHR19446:SF34); contains domain REVERSE TRANSCRIPTASES (PTHR19446)
268	MERGEG001995	AT1G19040	-	0.09	5.51	5.99465	4.6e-05	0.000269	61.2222	5.93598		NAC (No Apical Meristem) domain transcriptional regulator superfamily protein; CONTAINS InterPro DOMAIN/s: No apical meristem (NAM) protein (InterPro:IPR003441); BEST Arabidopsis thaliana protein match is: NAC domain containing protein 6 (TAIR:AT1G03490.1); Has 740 Blast hits to 735 proteins in 48 species: Archae - 0; Bacteria - 0; Metazoa - 0; Fungi - 0; Plants - 740; Viruses - 0; Other Eukaryot…
269	MERGEG001996	AT1G19050	ARR7	27.06	111.75	2.04581	0	0	4.12971	2.04604		Encodes a member of the Arabidopsis response regulator (ARR) family, most closely related to ARR15. A two-component response regulator protein containing a phosphate accepting domain in the receiver domain but lacking a DNA binding domain in the output domain. Involved in response to cytokinin and meristem stem cell maintenance. Arr7 protein is stabilized by cytokinin.
270	MERGEG002009	AT1G19180	JAZ1	48.34	1156.89	4.58094	0	0	23.9324	4.58089		JAZ1 is a nuclear-localized protein involved in jasmonate signaling. JAZ1 transcript levels rise in response to a jasmonate stimulus. JAZ1 can interact with the COI1 F-box subunit of an SCF E3 ubiquitin ligase in a yeast-two-hybrid assay only in the presence of jasmonate-isoleucine (JA-ILE) or coronatine. Application of jasmonate methyl ester to Arabidopsis roots reduces the levels of a JAZ1:GUS …
271	MERGEG002010	AT1G19190	-	0.08	3.61	5.48567	0.000129	0.000685	45.125	5.49586		alpha/beta-Hydrolases superfamily protein; FUNCTIONS IN: hydrolase activity; INVOLVED IN: metabolic process; LOCATED IN: cellular_component unknown; EXPRESSED IN: inflorescence meristem, root, flower; EXPRESSED DURING: petal differentiation and expansion stage; CONTAINS InterPro DOMAIN/s: Lipase, GDXG, active site (InterPro:IPR002168), Alpha/beta hydrolase fold-3 (InterPro:IPR013094); BEST Arabid…
272	MERGEG002012	AT1G19210	-	2.4	11.36	2.2442	2.2e-05	0.000138	4.73333	2.24286		encodes a member of the DREB subfamily A-5 of ERF/AP2 transcription factor family. The protein contains one AP2 domain. There are 15 members in this subfamily including RAP2.1, RAP2.9 and RAP2.10.
273	MERGEG002018	AT1G19270	DA1	4.98	16.36	1.71638	3e-06	1.9e-05	3.28514	1.71596			DA1 (DA1); CONTAINS InterPro DOMAIN/s: Zinc finger, LIM-type (InterPro:IPR001781), Ubiquitin interacting motif (InterPro:IPR003903), Protein of unknown function DUF3633 (InterPro:IPR022087); BEST Arabidopsis thaliana protein match is: LIM domain-containing protein (TAIR:AT4G36860.1)
274	MERGEG002020	AT1G19300	GATL1	6.85	60.41	3.14116	0	0	8.81898	3.14061		The PARVUS/GLZ1 gene encodes a putative family 8 glycosyl transferase that contributes to xylan biosynthesis. Its gene expression shows good co-variance with the IRX3 gene involved in secondary cell wall synthesis. PARVUS/GLZ1 is predicted to have galacturonosyltransferase activity and may be involved in the formation of the complex oligosaccharide sequence present at the reducing end of xylan. P…
275	MERGEG002021	AT1G19310	-	7.03	86	3.61281	0	0	12.2333	3.61274		RING/U-box superfamily protein; FUNCTIONS IN: zinc ion binding; EXPRESSED IN: 24 plant structures; EXPRESSED DURING: 15 growth stages; CONTAINS InterPro DOMAIN/s: Zinc finger, RING-type, conserved site (InterPro:IPR017907), Zinc finger, RING-type (InterPro:IPR001841), Zinc finger, C3HC4 RING-type (InterPro:IPR018957); BEST Arabidopsis thaliana protein match is: RING/U-box superfamily protein (TAI…
276	MERGEG002022	AT1G19320	-	0	2.79	1.79769e+308	0.000598	0.002658	#DIV/0!	#DIV/0!		Pathogenesis-related thaumatin superfamily protein; FUNCTIONS IN: molecular_function unknown; INVOLVED IN: response to other organism; LOCATED IN: endomembrane system; CONTAINS InterPro DOMAIN/s: Thaumatin, pathogenesis-related (InterPro:IPR001938); BEST Arabidopsis thaliana protein match is: thaumatin-like protein 3 (TAIR:AT1G75030.1); Has 1611 Blast hits to 1588 proteins in 180 species: Archae …
277	MERGEG002026	AT1G19360	-	13.19	27.04	1.03563	0.002057	0.007774	2.05004	1.03565		Encodes an arabinosyltransferase that modifies extensin proteins in root hair cells.
278	MERGEG002030	AT1G19380	-	14.58	647.75	5.47369	0	0	44.4273	5.47337		Protein of unknown function (DUF1195); CONTAINS InterPro DOMAIN/s: Protein of unknown function DUF1195 (InterPro:IPR010608); BEST Arabidopsis thaliana protein match is: Protein of unknown function (DUF1195) (TAIR:AT4G36660.1); Has 67 Blast hits to 67 proteins in 15 species: Archae - 0; Bacteria - 0; Metazoa - 0; Fungi - 0; Plants - 67; Viruses - 0; Other Eukaryotes - 0 (source: NCBI BLink).
279	MERGEG002040	AT1G19440	KCS4	10.81	27.05	1.32317	0.000138	0.000727	2.50231	1.32326			Encodes KCS4, a member of the 3-ketoacyl-CoA synthase family involved in the biosynthesis of VLCFA (very long chain fatty acids).
280	MERGEG002052	AT1G19540	-	0.45	4.9	3.44206	0	1e-06	10.8889	3.44478		NmrA-like negative transcriptional regulator family protein; FUNCTIONS IN: binding, catalytic activity; INVOLVED IN: metabolic process; LOCATED IN: cellular_component unknown; EXPRESSED IN: 18 plant structures; EXPRESSED DURING: 11 growth stages; CONTAINS InterPro DOMAIN/s: NAD(P)-binding domain (InterPro:IPR016040), NmrA-like (InterPro:IPR008030); BEST Arabidopsis thaliana protein match is: NmrA…
281	MERGEG002053	AT1G19550	AT1G19550,ATDHAR1	135.05	1783.83	3.72338	0	0	13.2087	3.72341			Glutathione S-transferase family protein; FUNCTIONS IN: glutathione dehydrogenase (ascorbate) activity; EXPRESSED IN: leaf; CONTAINS InterPro DOMAIN/s: Thioredoxin fold (InterPro:IPR012335), Glutathione S-transferase, C-terminal (InterPro:IPR004046), Glutathione S-transferase, C-terminal-like (InterPro:IPR010987), Glutathione S-transferase/chloride channel, C-terminal (InterPro:IPR017933), Glutat…
282	MERGEG002055	AT1G19580	GAMMA CA1	16.95	71.42	2.07494	0	0	4.21357	2.07504		Encodes mitochondrial gamma carbonic anhydrase. Component of the NADH dehydrogenase complex.
283	MERGEG002060	AT1G19640	JMT	7.19	25.76	1.84178	1e-06	5e-06	3.58275	1.84107			Encodes a S-adenosyl-L-methionine:jasmonic acid carboxyl methyltransferase that catalyzes the formation of methyljasmonate from jasmonic acid. Its expression is induced in response to wounding or methyljasmonate treatment.
284	MERGEG002061	AT1G19650	AT1G19650	26.01	99.12	1.93033	1e-06	1e-05	3.81084	1.93011			Sec14p-like phosphatidylinositol transfer family protein; FUNCTIONS IN: phosphatidylinositol transporter activity, transporter activity; INVOLVED IN: transport; LOCATED IN: plasma membrane; EXPRESSED IN: 20 plant structures; EXPRESSED DURING: 15 growth stages; CONTAINS InterPro DOMAIN/s: Cellular retinaldehyde-binding/triple function, C-terminal (InterPro:IPR001251), Cellular retinaldehyde-bindin…
285	MERGEG002063	AT1G19670	ATCLH1	120.86	1480.31	3.61448	0	0	12.2481	3.61449		Chlorophyllase is the first enzyme involved in chlorophyll degradation. It catalyzes the hydrolysis of the ester bond to yield chlorophyllide and phytol. AtCLH1 lacks a typical signal sequence for the chloroplast. Its expression is induced rapidly by methyljasmonate, a known promoter of senescence and chlorophyll degradation.
286	MERGEG002064	AT1G19680	-	22.51	59.57	1.40387	2.9e-05	0.000176	2.64638	1.40402		RING/U-box superfamily protein; FUNCTIONS IN: zinc ion binding; INVOLVED IN: N-terminal protein myristoylation; EXPRESSED IN: 24 plant structures; EXPRESSED DURING: 15 growth stages; CONTAINS InterPro DOMAIN/s: Zinc finger, RING-type (InterPro:IPR001841); BEST Arabidopsis thaliana protein match is: RING/U-box superfamily protein (TAIR:AT1G75400.1); Has 470 Blast hits to 325 proteins in 82 species…
287	MERGEG002071	AT1G19770	PUP14	87.15	187.43	1.10478	0.003301	0.011646	2.15066	1.10478			Member of a family of proteins related to PUP1, a purine transporter. May be involved in the transport of purine and purine derivatives such as cytokinins, across the plasma membrane. The mRNA is cell-to-cell mobile.
288	MERGEG002079	AT1G19850	MP	1.98	8.68	2.1352	0	1e-06	4.38384	2.13219			Encodes a transcription factor (IAA24) mediating embryo axis formation and vascular development. Similar to AUXIN RESPONSIVE FACTOR 1 (ARF1) shown to bind to auxin responsive elements (AREs), and to the maize transcriptional activator VIVIPAROUS 1( VP1). In situ hybridization shows expression in provascular tissue of embryos, the emerging shoot primordia, then is restricted to provascular tissue,…
289	MERGEG002088	AT1G19940	AtGH9B5	0.6	1.95	1.70172	0.00289	0.010389	3.25	1.70044		glycosyl hydrolase 9B5 (GH9B5); FUNCTIONS IN: hydrolase activity, hydrolyzing O-glycosyl compounds, catalytic activity; INVOLVED IN: carbohydrate metabolic process; LOCATED IN: endomembrane system; EXPRESSED IN: 18 plant structures; EXPRESSED DURING: 11 growth stages; CONTAINS InterPro DOMAIN/s: Six-hairpin glycosidase (InterPro:IPR012341), Glycoside hydrolase, family 9, active site (InterPro:IPR…
290	MERGEG002098	AT1G20030	-	0.46	5.45	3.55883	7e-06	4.8e-05	11.8478	3.56655		Pathogenesis-related thaumatin superfamily protein; CONTAINS InterPro DOMAIN/s: Thaumatin, conserved site (InterPro:IPR017949), Thaumatin, pathogenesis-related (InterPro:IPR001938); BEST Arabidopsis thaliana protein match is: Pathogenesis-related thaumatin superfamily protein (TAIR:AT1G75800.1); Has 35333 Blast hits to 34131 proteins in 2444 species: Archae - 798; Bacteria - 22429; Metazoa - 974;…
291	MERGEG002103	AT1G20070	-	38.09	113.45	1.57465	5e-06	3.4e-05	2.97847	1.57457		unknown protein; FUNCTIONS IN: molecular_function unknown; INVOLVED IN: biological_process unknown; LOCATED IN: chloroplast; EXPRESSED IN: 20 plant structures; EXPRESSED DURING: 11 growth stages; Has 26 Blast hits to 26 proteins in 9 species: Archae - 0; Bacteria - 0; Metazoa - 0; Fungi - 2; Plants - 24; Viruses - 0; Other Eukaryotes - 0 (source: NCBI BLink).
292	MERGEG002106	AT1G20100	AT1G20100	43.03	171.18	1.99196	7e-06	5e-05	3.97815	1.9921			unknown protein; BEST Arabidopsis thaliana protein match is: unknown protein (TAIR:AT1G75860.1)
293	MERGEG002107	AT1G20110	-	32.39	68.15	1.07302	0.001024	0.004254	2.10404	1.07317		RING/FYVE/PHD zinc finger superfamily protein; FUNCTIONS IN: phosphoinositide binding; INVOLVED IN: signal transduction; EXPRESSED IN: 24 plant structures; EXPRESSED DURING: 15 growth stages; CONTAINS InterPro DOMAIN/s: Zinc finger, FYVE-type (InterPro:IPR000306), Zinc finger, FYVE-related (InterPro:IPR017455), Zinc finger, FYVE/PHD-type (InterPro:IPR011011); BEST Arabidopsis thaliana protein mat…
294	MERGEG002130	AT1G20310	AT1G20310	0.56	18.5	5.04329	0	1e-06	33.0357	5.04595			unknown protein; FUNCTIONS IN: molecular_function unknown; INVOLVED IN: biological_process unknown; LOCATED IN: chloroplast; EXPRESSED IN: 16 plant structures; EXPRESSED DURING: 9 growth stages; BEST Arabidopsis thaliana protein match is: unknown protein (TAIR:AT1G76070.1)
295	MERGEG002134	AT1G20350	ATTIM17-1	5.21	12.88	1.30754	0.002559	0.00939	2.47217	1.30578		mitochondrial inner membrane translocase
296	MERGEG002145	AT1G20440	COR47	90.47	1090.42	3.59128	0	0	12.0528	3.5913		Belongs to the dehydrin protein family, which contains highly conserved stretches of 7-17 residues that are repetitively scattered in their sequences, the K-, S-, Y- and lysine rich segments. Cold regulated gene, amino acid sequence homology with Group II LEA (late embryogenesis abundant) proteins. Also responds to osmotic stress, ABA, dehydration and inhibits e.coli growth while overexpressed. C…
297	MERGEG002146	AT1G20450	ERD10	86.65	1472.61	4.08698	0	0	16.9949	4.08703			Encodes a gene induced by low temperature and dehydration. Inhibits e.coli growth while overexpressed. Belongs to the dehydrin protein family, which contains highly conserved stretches of 7-17 residues that are repetitively scattered in their sequences, the K-, S-, Y- and lysine rich segments. LTI29 and LTI30 double overexpressors confer cold tolerance. Localized to membranes and cytoplasm.
298	MERGEG002152	AT1G20510	OPCL1	42.91	424.22	3.30541	0	0	9.88627	3.30543			OPC-8:0 CoA ligase1 (OPCL1); FUNCTIONS IN: 4-coumarate-CoA ligase activity; INVOLVED IN: phenylpropanoid metabolic process, jasmonic acid biosynthetic process, response to wounding; LOCATED IN: peroxisome; EXPRESSED IN: 22 plant structures; EXPRESSED DURING: 13 growth stages; CONTAINS InterPro DOMAIN/s: AMP-binding, conserved site (InterPro:IPR020845), AMP-dependent synthetase/ligase (InterPro:IP…
299	MERGEG002185	AT1G20780	PUB44	10.49	36.73	1.80729	0	0	3.50143	1.80794		Encodes a protein containing a U-box and an ARM domain. Homozygous mutant seedlings have a seedling lethal phenotype with widespread cell death lesions throughout the cotyledons and roots.
300	MERGEG002194	AT1G20840	TMT1	1.61	4.22	1.38894	0.001718	0.006639	2.62112	1.39018			The protein encoded by this gene is found in the tonoplast (vacuole membrane) of Arabidopsis cells. The gene is expressed at highest levels in juvenile (sink) and adult (source) leaves, followed by flower tissues.
301	MERGEG002209	AT1G20970	AT1G20970	13.53	86.68	2.6799	0	0	6.4065	2.67954			FUNCTIONS IN: molecular_function unknown; INVOLVED IN: biological_process unknown; LOCATED IN: plasma membrane, vacuole; EXPRESSED IN: guard cell, cultured cell; BEST Arabidopsis thaliana protein match is: proton pump interactor 1 (TAIR:AT4G27500.1)
302	MERGEG002210	AT1G20980	SPL1R2	30.27	78.33	1.37181	5.3e-05	0.000308	2.58771	1.37168		Encodes a nuclear plant-specific protein with features characteristic of a transcriptional regulator, including a nuclear localization signal sequence, a plant-specific DNA binding domain (the SBP box), and a protein interaction motif (ankyrin repeats). It unctions as a transcriptional regulator that plays a role not only in sensitivity to FB1, but also in the development of normal plant architec…
303	MERGEG002213	AT1G21010	-	12.26	94.43	2.94527	0	0	7.70228	2.94529		unknown protein; FUNCTIONS IN: molecular_function unknown; INVOLVED IN: N-terminal protein myristoylation; LOCATED IN: cellular_component unknown; EXPRESSED IN: 24 plant structures; EXPRESSED DURING: 14 growth stages; BEST Arabidopsis thaliana protein match is: unknown protein (TAIR:AT1G76600.1); Has 206 Blast hits to 206 proteins in 13 species: Archae - 0; Bacteria - 0; Metazoa - 0; Fungi - 0; P…
304	MERGEG002219	AT1G21070	AT1G21070	2.12	5.95	1.48844	0.002001	0.007578	2.8066	1.48883			Nucleotide-sugar transporter family protein; CONTAINS InterPro DOMAIN/s: Protein of unknown function DUF250 (InterPro:IPR004853); BEST Arabidopsis thaliana protein match is: Nucleotide-sugar transporter family protein (TAIR:AT1G76670.1)
305	MERGEG002220	AT1G21080	AT1G21080	35.36	65.4	0.887297	0.007455	0.023234	1.84955	0.887172			DNAJ heat shock N-terminal domain-containing protein; FUNCTIONS IN: unfolded protein binding, heat shock protein binding; INVOLVED IN: protein folding; LOCATED IN: cellular_component unknown; EXPRESSED IN: 23 plant structures; EXPRESSED DURING: 15 growth stages; CONTAINS InterPro DOMAIN/s: Molecular chaperone, heat shock protein, Hsp40, DnaJ (InterPro:IPR015609), Heat shock protein DnaJ, N-termin…
306	MERGEG002222	AT1G21100	-	3.06	12.01	1.97435	5e-06	3.3e-05	3.92484	1.97263		O-methyltransferase family protein; FUNCTIONS IN: methyltransferase activity, O-methyltransferase activity, protein dimerization activity; LOCATED IN: cytosol; EXPRESSED IN: stem, cotyledon, hypocotyl, root, leaf; EXPRESSED DURING: LP.04 four leaves visible; CONTAINS InterPro DOMAIN/s: Winged helix-turn-helix transcription repressor DNA-binding (InterPro:IPR011991), Plant methyltransferase dimeri…
307	MERGEG002223	AT1G21110	-	0.35	4.23	3.60575	0	1e-06	12.0857	3.59523		O-methyltransferase family protein; FUNCTIONS IN: methyltransferase activity, O-methyltransferase activity, protein dimerization activity; LOCATED IN: cytosol; CONTAINS InterPro DOMAIN/s: Winged helix-turn-helix transcription repressor DNA-binding (InterPro:IPR011991), Plant methyltransferase dimerisation (InterPro:IPR012967), O-methyltransferase, family 2 (InterPro:IPR001077), O-methyltransferas…
308	MERGEG002224	AT1G21120	-	0.45	36.92	6.3635	0	0	82.0444	6.35833		O-methyltransferase family protein; FUNCTIONS IN: methyltransferase activity, O-methyltransferase activity, protein dimerization activity; LOCATED IN: cytosol; EXPRESSED IN: 9 plant structures; EXPRESSED DURING: LP.04 four leaves visible, LP.10 ten leaves visible, LP.08 eight leaves visible; CONTAINS InterPro DOMAIN/s: Winged helix-turn-helix transcription repressor DNA-binding (InterPro:IPR01199…
309	MERGEG002225	AT1G21130	-	28.1	139.19	2.30834	0	0	4.95338	2.30841		O-methyltransferase family protein; FUNCTIONS IN: methyltransferase activity, protein dimerization activity, O-methyltransferase activity; LOCATED IN: cytosol; EXPRESSED IN: 15 plant structures; EXPRESSED DURING: 9 growth stages; CONTAINS InterPro DOMAIN/s: Winged helix-turn-helix transcription repressor DNA-binding (InterPro:IPR011991), Plant methyltransferase dimerisation (InterPro:IPR012967), …
310	MERGEG002232	AT1G21210	WAK4	0.06	0.36	2.64966	0.002295	0.008543	6	2.58496		cell wall-associated ser/thr kinase involved in cell elongation and lateral root development
311	MERGEG002235	AT1G21240	WAK3	1.07	3.91	1.86674	0.000515	0.00233	3.65421	1.86956		encodes a wall-associated kinase
312	MERGEG002246	AT1G21320	AT1G21320,AT1G21326	0.49	3.38	2.77954	0.00392	0.013488	6.89796	2.78617			nucleotide binding;nucleic acid binding; FUNCTIONS IN: nucleotide binding, nucleic acid binding; INVOLVED IN: biological_process unknown; LOCATED IN: cellular_component unknown; EXPRESSED IN: flower, cultured cell; EXPRESSED DURING: petal differentiation and expansion stage; CONTAINS InterPro DOMAIN/s: RNA recognition motif, RNP-1 (InterPro:IPR000504), Nucleotide-binding, alpha-beta plait (InterP…
313	MERGEG002254	AT1G21380	-	21.74	115.39	2.4078	0	0	5.30773	2.40809		Target of Myb protein 1; FUNCTIONS IN: protein transporter activity; INVOLVED IN: intracellular protein transport, intra-Golgi vesicle-mediated transport; LOCATED IN: Golgi stack, intracellular; EXPRESSED IN: 22 plant structures; EXPRESSED DURING: 13 growth stages; CONTAINS InterPro DOMAIN/s: VHS (InterPro:IPR002014), Target of Myb protein 1 (InterPro:IPR014645), GAT (InterPro:IPR004152), VHS sub…
314	MERGEG002262	AT1G21450	SCL1	21.38	50.88	1.25087	0.000327	0.001561	2.37979	1.25084			Encodes a scarecrow-like protein (SCL1). Member of GRAS gene family. The mRNA is cell-to-cell mobile.
315	MERGEG002277	AT1G21550	-	12.53	28.56	1.18886	0.002221	0.008307	2.27933	1.18861		Calcium-binding EF-hand family protein; FUNCTIONS IN: calcium ion binding; INVOLVED IN: biological_process unknown; LOCATED IN: cellular_component unknown; EXPRESSED IN: 14 plant structures; EXPRESSED DURING: 8 growth stages; CONTAINS InterPro DOMAIN/s: EF-Hand 1, calcium-binding site (InterPro:IPR018247), EF-HAND 2 (InterPro:IPR018249), EF-hand-like domain (InterPro:IPR011992), Calcium-binding E…
316	MERGEG002287	AT1G21660	AT1G21660	26.8	62.1	1.21229	0.000514	0.002326	2.31716	1.21236			Chaperone DnaJ-domain superfamily protein; FUNCTIONS IN: heat shock protein binding; LOCATED IN: cellular_component unknown; EXPRESSED IN: 24 plant structures; EXPRESSED DURING: 15 growth stages; CONTAINS InterPro DOMAIN/s: Heat shock protein DnaJ, N-terminal (InterPro:IPR001623); BEST Arabidopsis thaliana protein match is: Chaperone DnaJ-domain superfamily protein (TAIR:AT4G12770.1)
317	MERGEG002288	AT1G21670	-	6.49	37.22	2.51931	0	0	5.73498	2.51979		LOCATED IN: cell wall, plant-type cell wall; EXPRESSED IN: 23 plant structures; EXPRESSED DURING: 14 growth stages; CONTAINS InterPro DOMAIN/s: WD40-like Beta Propeller (InterPro:IPR011659), Six-bladed beta-propeller, TolB-like (InterPro:IPR011042); BEST Arabidopsis thaliana protein match is: DPP6 N-terminal domain-like protein (TAIR:AT1G21680.1); Has 8461 Blast hits to 5060 proteins in 1257 spec…
318	MERGEG002289	AT1G21680	-	43.38	85.64	0.981136	0.00348	0.012201	1.97418	0.981255		DPP6 N-terminal domain-like protein; FUNCTIONS IN: molecular_function unknown; INVOLVED IN: biological_process unknown; LOCATED IN: plasma membrane, vacuole, plant-type cell wall; EXPRESSED IN: 25 plant structures; EXPRESSED DURING: 13 growth stages; CONTAINS InterPro DOMAIN/s: WD40-like Beta Propeller (InterPro:IPR011659), Six-bladed beta-propeller, TolB-like (InterPro:IPR011042); BEST Arabidops…
319	MERGEG002302	AT1G21790	-	6.63	49.4	2.89722	0	0	7.45098	2.89743		TRAM, LAG1 and CLN8 (TLC) lipid-sensing domain containing protein; FUNCTIONS IN: molecular_function unknown; INVOLVED IN: biological_process unknown; LOCATED IN: integral to membrane; EXPRESSED IN: 23 plant structures; EXPRESSED DURING: 15 growth stages; CONTAINS InterPro DOMAIN/s: TRAM/LAG1/CLN8 homology domain (InterPro:IPR006634); Has 174 Blast hits to 174 proteins in 42 species: Archae - 0; B…
320	MERGEG002305	AT1G21830	-	7.73	25.28	1.70909	7e-06	4.9e-05	3.27038	1.70946		unknown protein; CONTAINS InterPro DOMAIN/s: Protein of unknown function DUF740 (InterPro:IPR008004); BEST Arabidopsis thaliana protein match is: unknown protein (TAIR:AT1G44608.1); Has 49 Blast hits to 49 proteins in 12 species: Archae - 0; Bacteria - 0; Metazoa - 0; Fungi - 0; Plants - 49; Viruses - 0; Other Eukaryotes - 0 (source: NCBI BLink).
321	MERGEG002322	AT1G21945	-	0.06	1.01	3.97315	0	0	16.8333	4.07325		transposable element gene; copia-like retrotransposon family, has a 1.7e-243 P-value blast match to gb|AAO73529.1| gag-pol polyprotein (Glycine max) (SIRE1) (Ty1_Copia-family)
322	MERGEG002328	AT1G21980	PIP5K1	15.49	193.01	3.63912	0	0	12.4603	3.63927		Type I phosphatidylinositol-4-phosphate 5-kinase. Preferentially phosphorylates PtdIns4P. Induced by water stress and abscisic acid in Arabidopsis thaliana. Expressed in procambial cells of leaves, flowers and roots. A N-terminal Membrane Occupation and Recognition Nexus (MORN)affects enzyme activity and distribution.
323	MERGEG002351	AT1G22180	AT1G22180	4.91	17.42	1.82842	0.000101	0.000544	3.54786	1.82695			Sec14p-like phosphatidylinositol transfer family protein; CONTAINS InterPro DOMAIN/s: Cellular retinaldehyde-binding/triple function, C-terminal (InterPro:IPR001251), Cellular retinaldehyde-binding/triple function, N-terminal (InterPro:IPR008273), Phosphatidylinositol transfer protein-like, N-terminal (InterPro:IPR011074); BEST Arabidopsis thaliana protein match is: Sec14p-like phosphatidylinosit…
324	MERGEG002352	AT1G22190	-	59.99	197.08	1.71595	0	3e-06	3.28521	1.71599		The gene encodes a putative transcription factor belongings to the abiotic stress-associated DREB A-6 clade.
325	MERGEG002362	AT1G22280	-	25.58	154.52	2.59461	0	0	6.04066	2.59471		Encodes a phytochrome-associated protein, PAPP2C (phytochrome-associated protein phosphatase type 2C). PAPP2C interacts in the nucleus with phyA (phytochrome A) and phyB. Functions as a regulator of phytochrome-interacting factor PIF3 by dephosphorylating phytochromes in the nucleus.
326	MERGEG002370	AtUGT85A2	AtUGT85A2,AtUGT85A5	17.08	66.92	1.97017	0	2e-06	3.91803	1.97013			UDP-glucosyl transferase 85A2 (UGT85A2); FUNCTIONS IN: UDP-glycosyltransferase activity, transferase activity, transferring glycosyl groups, glucuronosyltransferase activity; INVOLVED IN: metabolic process; LOCATED IN: cellular_component unknown; EXPRESSED IN: 21 plant structures; EXPRESSED DURING: 11 growth stages; CONTAINS InterPro DOMAIN/s: UDP-glucuronosyl/UDP-glucosyltransferase (InterPro:IP…
327	MERGEG002371	AT1G22380	AtUGT85A3	0.38	2.36	2.65061	2.7e-05	0.000167	6.21053	2.63472		Encodes a putative UDP-glucosyl transferase. At1g22380 was initially identified as encoding the protein AAF87154, which has been classified as a bHLH protein (AtbHLH152). Subsequently it has been found that the AAF87154 protein appears to be encoded by the AT1G23970 genomic locus.
328	MERGEG002372	AT1G22400	ATUGT85A1	5.52	298.57	5.75644	0	0	54.0888	5.75726			UGT85A1; FUNCTIONS IN: in 6 functions; INVOLVED IN: metabolic process; LOCATED IN: cellular_component unknown; EXPRESSED IN: 22 plant structures; EXPRESSED DURING: 10 growth stages; CONTAINS InterPro DOMAIN/s: UDP-glucuronosyl/UDP-glucosyltransferase (InterPro:IPR002213); BEST Arabidopsis thaliana protein match is: UDP-glucosyl transferase 85A3 (TAIR:AT1G22380.1)
329	MERGEG002374	AT1G22410	AT1G22410	52.55	528.45	3.33014	0	0	10.0561	3.33			Class-II DAHP synthetase family protein; FUNCTIONS IN: 3-deoxy-7-phosphoheptulonate synthase activity; INVOLVED IN: aromatic amino acid family biosynthetic process; LOCATED IN: membrane; EXPRESSED IN: 23 plant structures; EXPRESSED DURING: 15 growth stages; CONTAINS InterPro DOMAIN/s: DAHP synthetase, class II (InterPro:IPR002480); BEST Arabidopsis thaliana protein match is: 3-deoxy-D-arabino-hep…
330	MERGEG002380	AT1G22470	-	0.05	3.9	6.23636	0.000457	0.002098	78	6.2854		unknown protein; BEST Arabidopsis thaliana protein match is: unknown protein (TAIR:AT1G72240.1); Has 1693 Blast hits to 236 proteins in 54 species: Archae - 0; Bacteria - 8; Metazoa - 451; Fungi - 116; Plants - 94; Viruses - 2; Other Eukaryotes - 1022 (source: NCBI BLink).
331	MERGEG002384	AT1G22510	-	7.68	40.75	2.40801	1e-06	9e-06	5.30599	2.40762		RING/U-box protein with domain of unknown function (DUF 1232); FUNCTIONS IN: zinc ion binding; EXPRESSED IN: 19 plant structures; EXPRESSED DURING: 13 growth stages; CONTAINS InterPro DOMAIN/s: Protein of unknown function DUF1232 (InterPro:IPR010652); BEST Arabidopsis thaliana protein match is: RING/U-box protein with domain of unknown function (DUF 1232) (TAIR:AT1G72175.1).
332	MERGEG002386	AT1G22530	PATL2	9.17	104.48	3.51001	0	0	11.3937	3.51016		PATELLIN 2 (PATL2); FUNCTIONS IN: transporter activity; INVOLVED IN: transport; LOCATED IN: plasma membrane, chloroplast; EXPRESSED IN: 25 plant structures; EXPRESSED DURING: 14 growth stages; CONTAINS InterPro DOMAIN/s: Cellular retinaldehyde-binding/triple function, C-terminal (InterPro:IPR001251), Cellular retinaldehyde-binding/triple function, N-terminal (InterPro:IPR008273), Cellular retinal…
333	MERGEG002390	AT1G22570	-	1.81	23.16	3.68113	0	0	12.7956	3.67757		Major facilitator superfamily protein; FUNCTIONS IN: transporter activity; INVOLVED IN: oligopeptide transport; LOCATED IN: membrane; EXPRESSED IN: 17 plant structures; EXPRESSED DURING: 10 growth stages; CONTAINS InterPro DOMAIN/s: PTR2 family proton/oligopeptide symporter, conserved site (InterPro:IPR018456), Oligopeptide transporter (InterPro:IPR000109), Major facilitator superfamily, general …
334	MERGEG002416	AT1G22810	-	0.15	153.56	9.96553	2e-06	1.5e-05	1023.73	9.99962		encodes a member of the DREB subfamily A-5 of ERF/AP2 transcription factor family. The protein contains one AP2 domain. There are 16 members in this subfamily including RAP2.1, RAP2.9 and RAP2.10.
335	MERGEG002420	AT1G22860	AT1G22860,AT1G22870	8.5	18.41	1.11473	0.007486	0.023309	2.16588	1.11495			Vacuolar sorting protein 39; FUNCTIONS IN: small GTPase regulator activity; INVOLVED IN: biological_process unknown; LOCATED IN: cellular_component unknown; EXPRESSED IN: 22 plant structures; EXPRESSED DURING: 13 growth stages; CONTAINS InterPro DOMAIN/s: Citron-like (InterPro:IPR001180), Vacuolar sorting protein 39/Transforming growth factor beta receptor-associated domain 1 (InterPro:IPR019452)…
336	MERGEG002423	AT1G22882	-	10.36	22.74	1.13446	0.000586	0.002612	2.19498	1.13421		Galactose-binding protein; FUNCTIONS IN: molecular_function unknown; INVOLVED IN: biological_process unknown; LOCATED IN: mitochondrion; CONTAINS InterPro DOMAIN/s: Sad1/UNC-like, C-terminal (InterPro:IPR012919), Galactose-binding domain-like (InterPro:IPR008979); BEST Arabidopsis thaliana protein match is: Galactose-binding protein (TAIR:AT1G71360.1); Has 2190 Blast hits to 1928 proteins in 337 …
337	MERGEG002426	AT1G22900	-	1.6	5.62	1.81534	0.001231	0.004983	3.5125	1.8125		Disease resistance-responsive (dirigent-like protein) family protein; FUNCTIONS IN: molecular_function unknown; INVOLVED IN: defense response; LOCATED IN: endomembrane system; EXPRESSED IN: stamen; EXPRESSED DURING: 4 anthesis; CONTAINS InterPro DOMAIN/s: Plant disease resistance response protein (InterPro:IPR004265); BEST Arabidopsis thaliana protein match is: Disease resistance-responsive (diri…
338	MERGEG002460	AT1G23200	AT1G23200	1.05	5.93	2.49275	0	1e-06	5.64762	2.49764			Encodes a pectin methyl esterase involved in embryo development.
339	MERGEG002483	AT1G23440	AT1G23440	41.32	172.59	2.06247	0	0	4.17691	2.06244			Peptidase C15, pyroglutamyl peptidase I-like; FUNCTIONS IN: peptidase activity; INVOLVED IN: proteolysis; LOCATED IN: cellular_component unknown; EXPRESSED IN: 22 plant structures; EXPRESSED DURING: 13 growth stages; CONTAINS InterPro DOMAIN/s: Peptidase C15, pyroglutamyl peptidase I (InterPro:IPR000816), Peptidase C15, pyroglutamyl peptidase I-like (InterPro:IPR016125); BEST Arabidopsis thaliana…
340	MERGEG002484	AT1G23450	-	0.2	10.13	5.67534	0	0	50.65	5.66249		pentatricopeptide (PPR) repeat-containing protein
341	MERGEG002485	AT1G23460	-	1.23	7.62	2.62858	0	1e-06	6.19512	2.63113		Pectin lyase-like superfamily protein; FUNCTIONS IN: polygalacturonase activity; INVOLVED IN: carbohydrate metabolic process; LOCATED IN: endomembrane system; CONTAINS InterPro DOMAIN/s: Pectin lyase fold/virulence factor (InterPro:IPR011050), Pectin lyase fold (InterPro:IPR012334), Parallel beta-helix repeat (InterPro:IPR006626), Glycoside hydrolase, family 28 (InterPro:IPR000743); BEST Arabidop…
342	MERGEG002488	AT1G23490	ATARF1	161.19	545.17	1.75799	0	3e-06	3.38216	1.75794		Gene encoding ADP-ribosylation factor and similar to other ARFs and ARF-like proteins. A member of ARF GTPase family. Arabidopsis has 21 known members, known to be essential for vesicle coating and uncoating and functions in GTP-binding. The gene is shown to play a role in cell division, cell expansion and cellulose production using antisense construct.
343	MERGEG002509	AT1G23710	-	50.05	126.31	1.33565	5.8e-05	0.000332	2.52368	1.33553		Protein of unknown function (DUF1645); CONTAINS InterPro DOMAIN/s: Protein of unknown function DUF1645 (InterPro:IPR012442); BEST Arabidopsis thaliana protein match is: Protein of unknown function (DUF1645) (TAIR:AT1G70420.1); Has 288 Blast hits to 282 proteins in 52 species: Archae - 0; Bacteria - 6; Metazoa - 16; Fungi - 11; Plants - 191; Viruses - 0; Other Eukaryotes - 64 (source: NCBI BLink).
344	MERGEG002519	AT1G23800	ALDH2B7	1.28	11.22	3.13451	0	0	8.76562	3.13186		Encodes a mitochondrial aldehyde dehydrogenase; nuclear gene for mitochondrial product.
345	MERGEG002524	AT1G23850	-	2.14	15.67	2.87075	0	0	7.32243	2.87232		unknown protein; BEST Arabidopsis thaliana protein match is: unknown protein (TAIR:AT1G23840.1); Has 47 Blast hits to 40 proteins in 5 species: Archae - 0; Bacteria - 0; Metazoa - 0; Fungi - 0; Plants - 47; Viruses - 0; Other Eukaryotes - 0 (source: NCBI BLink).
346	MERGEG002548	AT1G24070	ATCSLA10	0.88	13.32	3.91999	0	0	15.1364	3.91995			encodes a gene similar to cellulose synthase
347	MERGEG002555	AT1G24140	-	13.03	24.73	0.924593	0.008202	0.025155	1.89793	0.924425		Matrixin family protein; FUNCTIONS IN: metallopeptidase activity, metalloendopeptidase activity, zinc ion binding; INVOLVED IN: proteolysis, metabolic process; LOCATED IN: anchored to membrane; EXPRESSED IN: 13 plant structures; EXPRESSED DURING: 7 growth stages; CONTAINS InterPro DOMAIN/s: Peptidase M10, metallopeptidase (InterPro:IPR001818), Peptidoglycan binding-like (InterPro:IPR002477), Pept…
348	MERGEG002559	AT1G24150	FH4	3.6	21.29	2.56499	0	0	5.91389	2.56411		Encodes a group I formin. Localized to cell junctions. Polymerizes actin. Binds profilin.
349	MERGEG002562	AT1G24170	LGT9	20.71	50.13	1.27531	0.000173	0.000886	2.42057	1.27535		Encodes a protein with putative galacturonosyltransferase activity.
350	MERGEG002563	AT1G24180	IAR4	21.52	53.37	1.31055	5.9e-05	0.000338	2.48002	1.31035		Arabidopsis thaliana pyruvate dehydrogenase E1a-like subunit. 81% identical to a previously characterized Arabidopsis mitochondrial PDH E1a-subunit, At1g59900. Serine 296 phosphorylation of IAR4 has critical function in root hair formation and root development. Changing Ser296 in IAR4 to Ala resulted in a phenotype intermediate between mutant and wild-type, while substitution to Asp was either le…
351	MERGEG002595	AT1G24460	-	13.98	28.68	1.03667	0.003192	0.011324	2.0515	1.03668		Encodes a novel protein that co-immunoprecipitates with SYP41. It is involved in vacuolar trafficking and salt tolerance, potentially via a role in vesicle fusion and in maintaining TGN structure or identity. Mutants display delayed formation of the Brefeldin A (BFA) compartment in cotyledons upon application of BFA.
352	MERGEG002608	AT1G24575	-	26.37	72.04	1.45008	0.001314	0.005255	2.73189	1.4499		unknown protein; Has 7 Blast hits to 7 proteins in 2 species: Archae - 0; Bacteria - 0; Metazoa - 0; Fungi - 0; Plants - 7; Viruses - 0; Other Eukaryotes - 0 (source: NCBI BLink).
353	MERGEG002626	AT1G24807	-	0.08	1.54	4.22227	0.000431	0.00199	19.25	4.26679		Glutamine amidotransferase type 1 family protein; FUNCTIONS IN: catalytic activity, anthranilate synthase activity; INVOLVED IN: glutamine metabolic process, biosynthetic process, metabolic process; LOCATED IN: chloroplast; CONTAINS InterPro DOMAIN/s: Glutamine amidotransferase class-I, C-terminal (InterPro:IPR000991), Glutamine amidotransferase superfamily (InterPro:IPR011702), Anthranilate synt…
354	MERGEG002632	AT1G24909	-	0.04	0.58	3.77275	0.003515	0.012308	14.5	3.85798		Glutamine amidotransferase type 1 family protein; FUNCTIONS IN: catalytic activity, anthranilate synthase activity; INVOLVED IN: glutamine metabolic process, biosynthetic process, metabolic process; CONTAINS InterPro DOMAIN/s: Glutamine amidotransferase class-I, C-terminal (InterPro:IPR000991), Glutamine amidotransferase superfamily (InterPro:IPR011702), Anthranilate synthase, glutamine amidotran…
355	MERGEG002653	AT1G25220	ASB1	12.33	209.08	4.08334	0	0	16.957	4.08381		Catalyzes the first step of tryptophan biosynthesis: Chorismate L-Glutamine = Anthranilate Pyruvate L-Glutamate. Functions as a heterocomplex with anthranilate synthase alpha subunit (ASA1 or ASA2).
356	MERGEG002656	AT1G25250	AtIDD16	0.72	7.41	3.36916	1e-06	7e-06	10.2917	3.3634			Encodes a transcription factor that, together with IDD14 and IDD15, regulates auxin biosynthesis and transport and thus aerial organ morphogenesis and gravitropic responses.
357	MERGEG002659	AT1G25275	-	57.83	195.87	1.7601	0	3e-06	3.387	1.76001		unknown protein; FUNCTIONS IN: molecular_function unknown; INVOLVED IN: response to karrikin; LOCATED IN: endomembrane system; EXPRESSED IN: 23 plant structures; EXPRESSED DURING: 13 growth stages; Has 35333 Blast hits to 34131 proteins in 2444 species: Archae - 798; Bacteria - 22429; Metazoa - 974; Fungi - 991; Plants - 531; Viruses - 0; Other Eukaryotes - 9610 (source: NCBI BLink).
358	MERGEG002661	AT1G25280	AtTLP10	17.02	32.46	0.931181	0.007868	0.02432	1.90717	0.931432			Member of TLP family
359	MERGEG002665	AT1G25320	-	0.25	1.14	2.17756	0.000485	0.002211	4.56	2.18903		Leucine-rich repeat protein kinase family protein; FUNCTIONS IN: protein serine/threonine kinase activity, kinase activity, ATP binding; INVOLVED IN: transmembrane receptor protein tyrosine kinase signaling pathway, protein amino acid phosphorylation; LOCATED IN: plasma membrane; EXPRESSED IN: 20 plant structures; EXPRESSED DURING: 11 growth stages; CONTAINS InterPro DOMAIN/s: Protein kinase, cat…
360	MERGEG002670	AT1G25370	-	2.33	29.75	3.67742	0	0	12.7682	3.67449		Protein of unknown function (DUF1639); CONTAINS InterPro DOMAIN/s: Protein of unknown function DUF1639 (InterPro:IPR012438); BEST Arabidopsis thaliana protein match is: Protein of unknown function (DUF1639) (TAIR:AT1G68340.1); Has 265 Blast hits to 265 proteins in 16 species: Archae - 0; Bacteria - 0; Metazoa - 1; Fungi - 0; Plants - 264; Viruses - 0; Other Eukaryotes - 0 (source: NCBI BLink).
361	MERGEG002675	AT1G25400	-	8.8	55.12	2.64629	0	0	6.26364	2.647		unknown protein; BEST Arabidopsis thaliana protein match is: unknown protein (TAIR:AT1G68440.1); Has 21 Blast hits to 21 proteins in 6 species: Archae - 0; Bacteria - 0; Metazoa - 0; Fungi - 0; Plants - 21; Viruses - 0; Other Eukaryotes - 0 (source: NCBI BLink).
362	MERGEG002678	AT1G25422	-	0.05	1.86	5.33344	7e-06	4.9e-05	37.2	5.21723		unknown protein; FUNCTIONS IN: molecular_function unknown; INVOLVED IN: biological_process unknown; LOCATED IN: cellular_component unknown; BEST Arabidopsis thaliana protein match is: unknown protein (TAIR:AT1G68500.1); Has 16 Blast hits to 16 proteins in 6 species: Archae - 0; Bacteria - 0; Metazoa - 0; Fungi - 0; Plants - 16; Viruses - 0; Other Eukaryotes - 0 (source: NCBI BLink).
363	MERGEG002682	AT1G25450	KCS5	1.11	7.35	2.72124	0	0	6.62162	2.72718		Encodes KCS5, a member of the 3-ketoacyl-CoA synthase family involved in the biosynthesis of VLCFA (very long chain fatty acids).
364	MERGEG002687	AT1G25500	AT1G25500	2.53	8.74	1.78876	0.000318	0.001524	3.45455	1.7885			Plasma-membrane choline transporter family protein; INVOLVED IN: biological_process unknown; LOCATED IN: chloroplast; EXPRESSED IN: 23 plant structures; EXPRESSED DURING: 15 growth stages; CONTAINS InterPro DOMAIN/s: Protein of unknown function DUF580 (InterPro:IPR007603); BEST Arabidopsis thaliana protein match is: Plasma-membrane choline transporter family protein (TAIR:AT5G13760.1)
365	MERGEG002692	AT1G25550	-	37.08	146.99	1.98702	0	0	3.96413	1.987		myb-like transcription factor family protein; CONTAINS InterPro DOMAIN/s: Homeodomain-like (InterPro:IPR009057), Myb, DNA-binding (InterPro:IPR014778), Myb-like DNA-binding domain, SHAQKYF class (InterPro:IPR006447), HTH transcriptional regulator, Myb-type, DNA-binding (InterPro:IPR017930), Homeodomain-related (InterPro:IPR012287); BEST Arabidopsis thaliana protein match is: myb-like transcriptio…
366	MERGEG002693	AT1G25560	TEM1	21.15	152.57	2.85066	0	0	7.21371	2.85074		Encodes a member of the RAV transcription factor family that contains AP2 and B3 binding domains. Involved in the regulation of flowering under long days. Loss of function results in early flowering. Overexpression causes late flowering and repression of expression of FT. Novel transcriptional regulator involved in ethylene signaling. Promoter bound by EIN3. EDF1 in turn, binds to promoter elemen…
367	MERGEG002696	AT1G25682	-	17.02	51.34	1.59261	1e-06	1e-05	3.01645	1.59285		Family of unknown function (DUF572) ; FUNCTIONS IN: molecular_function unknown; INVOLVED IN: biological_process unknown; LOCATED IN: cellular_component unknown; EXPRESSED IN: cotyledon; CONTAINS InterPro DOMAIN/s: Protein of unknown function DUF572 (InterPro:IPR007590); BEST Arabidopsis thaliana protein match is: Family of unknown function (DUF572) (TAIR:AT1G25988.1); Has 717 Blast hits to 715 pr…
368	MERGEG002717	AT1G26270	AT1G26270	24.14	73.35	1.60342	1e-06	1e-05	3.03853	1.60337			Phosphatidylinositol 3- and 4-kinase family protein; FUNCTIONS IN: inositol or phosphatidylinositol kinase activity, phosphotransferase activity, alcohol group as acceptor; LOCATED IN: cellular_component unknown; EXPRESSED IN: 23 plant structures; EXPRESSED DURING: 13 growth stages; CONTAINS InterPro DOMAIN/s: Phosphatidylinositol 3-/4-kinase, catalytic (InterPro:IPR000403); BEST Arabidopsis thal…
369	MERGEG002728	AT1G26380	-	0.43	15.53	5.1692	0	0	36.1163	5.17458		FAD-binding Berberine family protein; FUNCTIONS IN: electron carrier activity, oxidoreductase activity, FAD binding, catalytic activity; LOCATED IN: endomembrane system; EXPRESSED IN: 9 plant structures; EXPRESSED DURING: LP.06 six leaves visible, LP.04 four leaves visible, 4 anthesis, LP.08 eight leaves visible; CONTAINS InterPro DOMAIN/s: FAD-binding, type 2 (InterPro:IPR016166), Berberine/berb…
370	MERGEG002729	AT1G26390	-	0.43	1.9	2.12694	0.003566	0.012466	4.4186	2.14359		FAD-binding Berberine family protein; FUNCTIONS IN: electron carrier activity, oxidoreductase activity, FAD binding, catalytic activity; LOCATED IN: endomembrane system; EXPRESSED IN: 10 plant structures; EXPRESSED DURING: LP.06 six leaves visible, LP.04 four leaves visible, 4 anthesis, LP.02 two leaves visible, petal differentiation and expansion stage; CONTAINS InterPro DOMAIN/s: FAD-binding, t…
371	MERGEG002731	AT1G26410	-	0.09	1.12	3.59638	0.000156	0.000806	12.4444	3.63743		FAD-binding Berberine family protein; FUNCTIONS IN: electron carrier activity, oxidoreductase activity, FAD binding, catalytic activity; LOCATED IN: cellular_component unknown; CONTAINS InterPro DOMAIN/s: FAD-binding, type 2 (InterPro:IPR016166), Berberine/berberine-like (InterPro:IPR012951), FAD linked oxidase, N-terminal (InterPro:IPR006094); BEST Arabidopsis thaliana protein match is: FAD-bind…
372	MERGEG002732	AT1G26420	-	0.41	7.49	4.18362	0	0	18.2683	4.19127		FAD-binding Berberine family protein; FUNCTIONS IN: electron carrier activity, oxidoreductase activity, FAD binding, catalytic activity; LOCATED IN: endomembrane system; EXPRESSED IN: stem, stamen; EXPRESSED DURING: 4 anthesis; CONTAINS InterPro DOMAIN/s: FAD-binding, type 2 (InterPro:IPR016166), Berberine/berberine-like (InterPro:IPR012951), FAD linked oxidase, N-terminal (InterPro:IPR006094); B…
373	MERGEG002748	AT1G26560	BGLU40	40.94	93.36	1.18908	0.000418	0.001938	2.28041	1.18929		beta glucosidase 40 (BGLU40); FUNCTIONS IN: cation binding, hydrolase activity, hydrolyzing O-glycosyl compounds, catalytic activity; INVOLVED IN: carbohydrate metabolic process; LOCATED IN: apoplast, chloroplast; EXPRESSED IN: 23 plant structures; EXPRESSED DURING: 13 growth stages; CONTAINS InterPro DOMAIN/s: Glycoside hydrolase, family 1 (InterPro:IPR001360), Glycoside hydrolase, family 1, act…
374	MERGEG002749	AT1G26570	ATUGD1	2.91	6.71	1.20733	0.00614	0.019797	2.30584	1.20529			UDP-glucose dehydrogenase 1 (UGD1); FUNCTIONS IN: in 7 functions; INVOLVED IN: oxidation reduction, metabolic process; LOCATED IN: endomembrane system; EXPRESSED IN: 23 plant structures; EXPRESSED DURING: 13 growth stages; CONTAINS InterPro DOMAIN/s: UDP-glucose/GDP-mannose dehydrogenase, N-terminal (InterPro:IPR001732), 6-phosphogluconate dehydrogenase, C-terminal-like (InterPro:IPR008927), Dehy…
375	MERGEG002760	AT1G26690	-	13.98	31.66	1.17912	0.001195	0.004861	2.26466	1.1793		emp24/gp25L/p24 family/GOLD family protein; FUNCTIONS IN: protein transmembrane transporter activity; INVOLVED IN: intracellular protein transport, transport; LOCATED IN: endomembrane system, integral to membrane, membrane; EXPRESSED IN: 22 plant structures; EXPRESSED DURING: 13 growth stages; CONTAINS InterPro DOMAIN/s: GOLD (InterPro:IPR009038), emp24/gp25L/p24 (InterPro:IPR000348); BEST Arabid…
376	MERGEG002764	AT1G26730	AT1G26730	2.24	21.99	3.29476	0	0	9.81696	3.29528			EXS (ERD1/XPR1/SYG1) family protein; LOCATED IN: integral to membrane, plasma membrane; EXPRESSED IN: 22 plant structures; EXPRESSED DURING: 13 growth stages; CONTAINS InterPro DOMAIN/s: EXS, C-terminal (InterPro:IPR004342), SPX, N-terminal (InterPro:IPR004331); BEST Arabidopsis thaliana protein match is: EXS (ERD1/XPR1/SYG1) family protein (TAIR:AT1G35350.1)
377	MERGEG002770	AT1G26770	AT-EXP10	7.04	106.31	3.91625	0	0	15.1009	3.91656		Encodes an expansin. Naming convention from the Expansin Working Group (Kende et al, Plant Mol Bio). Involved in the formation of nematode-induced syncytia in roots of Arabidopsis thaliana.
378	MERGEG002811	AT1G27020	-	1.53	27.45	4.1693	0	0	17.9412	4.1652		unknown protein; BEST Arabidopsis thaliana protein match is: unknown protein (TAIR:AT1G27030.1); Has 514 Blast hits to 514 proteins in 175 species: Archae - 0; Bacteria - 311; Metazoa - 0; Fungi - 0; Plants - 65; Viruses - 0; Other Eukaryotes - 138 (source: NCBI BLink).
379	MERGEG002819	AT1G27100	-	46	97.28	1.08051	0.001457	0.005743	2.11478	1.08051		Actin cross-linking protein; FUNCTIONS IN: molecular_function unknown; INVOLVED IN: biological_process unknown; LOCATED IN: vacuole; EXPRESSED IN: 23 plant structures; EXPRESSED DURING: 13 growth stages; CONTAINS InterPro DOMAIN/s: Protein of unknown function DUF569 (InterPro:IPR007679), Actin cross-linking (InterPro:IPR008999); BEST Arabidopsis thaliana protein match is: Protein of unknown funct…
380	MERGEG002822	AT1G27130	ATGSTU13,GSTU14	53.35	115.37	1.11267	0.001174	0.004788	2.16251	1.11271			Encodes glutathione transferase belonging to the tau class of GSTs. Naming convention according to Wagner et al. (2002).
381	MERGEG002830	AT1G27210	-	4.78	12.23	1.35657	0.000124	0.000659	2.55858	1.35534		ARM repeat superfamily protein; FUNCTIONS IN: binding; LOCATED IN: chloroplast; EXPRESSED IN: 23 plant structures; EXPRESSED DURING: 13 growth stages; CONTAINS InterPro DOMAIN/s: HEAT (InterPro:IPR000357), Armadillo-like helical (InterPro:IPR011989), HEAT, type 2 (InterPro:IPR021133), Armadillo-type fold (InterPro:IPR016024); BEST Arabidopsis thaliana protein match is: ARM repeat superfamily prot…
382	MERGEG002839	AT1G27290	-	38.26	120.05	1.64992	1e-06	8e-06	3.13774	1.64973		unknown protein; Has 44 Blast hits to 44 proteins in 12 species: Archae - 0; Bacteria - 0; Metazoa - 0; Fungi - 0; Plants - 44; Viruses - 0; Other Eukaryotes - 0 (source: NCBI BLink).
383	MERGEG002840	AT1G27300	-	15.31	49.52	1.6933	0.000196	0.000989	3.23449	1.69354		unknown protein; Has 54 Blast hits to 54 proteins in 19 species: Archae - 0; Bacteria - 0; Metazoa - 11; Fungi - 6; Plants - 34; Viruses - 0; Other Eukaryotes - 3 (source: NCBI BLink).
384	MERGEG002844	AT1G27350	AT1G27350	61.27	204.71	1.74027	0.000968	0.004047	3.34111	1.74033			Ribosome associated membrane protein RAMP4; CONTAINS InterPro DOMAIN/s: Ribosome associated membrane RAMP4 (InterPro:IPR010580); BEST Arabidopsis thaliana protein match is: Ribosome associated membrane protein RAMP4 (TAIR:AT1G27330.1)
385	MERGEG002858	AT1G27470	AT1G27470	9.51	20.67	1.12035	0.001118	0.004595	2.1735	1.12002			ransducin family protein / WD-40 repeat family protein; CONTAINS InterPro DOMAIN/s: WD40 repeat-like-containing domain (InterPro:IPR011046), WD40 repeat 2 (InterPro:IPR019782), Cytochrome cd1-nitrite reductase-like, C-terminal haem d1 (InterPro:IPR011048), WD40-repeat-containing domain (InterPro:IPR017986), WD40 repeat (InterPro:IPR001680), WD40/YVTN repeat-like-containing domain (InterPro:IPR015…
386	MERGEG002875	AT1G27630	CYCT1	4.08	9.9	1.28093	0.005036	0.016685	2.42647	1.27886			cyclin T 1;3 (CYCT1;3); CONTAINS InterPro DOMAIN/s: Cyclin-like (InterPro:IPR011028), Transcription regulator cyclin (InterPro:IPR015429), Cyclin-related (InterPro:IPR013763), Cyclin, N-terminal (InterPro:IPR006671), Cyclin (InterPro:IPR006670); BEST Arabidopsis thaliana protein match is: Cyclin family protein (TAIR:AT5G45190.1)
387	MERGEG002883	AT1G27700	-	11.32	22.7	1.00353	0.0041	0.014008	2.0053	1.00382		Syntaxin/t-SNARE family protein; INVOLVED IN: Golgi vesicle transport, vesicle-mediated transport; LOCATED IN: nucleus; EXPRESSED IN: 24 plant structures; EXPRESSED DURING: 15 growth stages; CONTAINS InterPro DOMAIN/s: t-SNARE (InterPro:IPR010989), Syntaxin 6, N-terminal (InterPro:IPR015260); BEST Arabidopsis thaliana protein match is: Syntaxin/t-SNARE family protein (TAIR:AT4G30240.1); Has 134 B…
388	MERGEG002885	AT1G27720	TAF4B	0.74	2.49	1.74712	0.008462	0.025797	3.36486	1.75055			TBP-associated factor 4B (TAF4B); FUNCTIONS IN: transcription initiation factor activity; INVOLVED IN: transcription initiation; LOCATED IN: transcription factor TFIID complex; EXPRESSED IN: 6 plant structures; EXPRESSED DURING: L mature pollen stage, M germinated pollen stage; CONTAINS InterPro DOMAIN/s: Transcription initiation factor TFIID component TAF4 (InterPro:IPR007900), RST domain of pla…
389	MERGEG002886	AT1G27730	STZ	121.22	289.32	1.25503	0.000234	0.00116	2.38673	1.25504		Related to Cys2/His2-type zinc-finger proteins found in higher plants. Compensated for a subset of calcineurin deficiency in yeast. Salt tolerance produced by ZAT10 appeared to be partially dependent on ENA1/PMR2, a P-type ATPase required for Li+ and Na+ efflux in yeast. The protein is localized to the nucleus, acts as a transcriptional repressor and is responsive to chitin oligomers. Also involv…
390	MERGEG002889	AT1G27760	ATSAT32	48.39	204.02	2.0761	0	0	4.21616	2.07593		Encodes a protein with similarity to human interferon-related developmental regulator (IFRD)that is involved in salt tolerance. Loss of function mutations are hypersensitive to salt stress and have reduced fertility. SAT32 is found in the cytoplasm but appears to translocate to the nucleus when plants are subject to salt stress.
391	MERGEG002890	AT1G27770	PEA1	31.96	105.46	1.72234	2e-06	1.6e-05	3.29975	1.72236			Encodes a chloroplast envelope Ca2+-ATPase with an N-terminal autoinhibitor.
392	MERGEG002904	AT1G27910	PUB45	9.87	46.55	2.23695	0	0	4.71631	2.23766		Encodes a protein containing a UND, a U-box, and an ARM domain. This protein has E3 ubiquitin ligase activity based on in vitro assays.
393	MERGEG002907	AT1G27930	-	18.36	69.54	1.92162	0	0	3.78758	1.92128		Function unknown. Interacts with eIF3.
394	MERGEG002910	AT1G27950	LTPG1	82.64	222.43	1.42847	0.001417	0.005609	2.69155	1.42844			Encodes LTPG1, a lipid transfer protein with a predicted GPI (glycosylphosphatidylinositol)-anchor domain. Localized in the plasma membrane. Disruption of the LTPG1 gene causes alterations of cuticular lipid composition, but no significant changes on total wax and cutin monomer loads are seen. The mRNA is cell-to-cell mobile.
395	MERGEG002920	AT1G28040	AT1G28040,AT1G28050	1.28	39.89	4.96263	0	0	31.1641	4.96181			RING/U-box superfamily protein; FUNCTIONS IN: zinc ion binding; CONTAINS InterPro DOMAIN/s: Zinc finger, RING-type (InterPro:IPR001841), Zinc finger, C3HC4 RING-type (InterPro:IPR018957); BEST Arabidopsis thaliana protein match is: RING/U-box superfamily protein (TAIR:AT2G46494.1)
396	MERGEG002921	AT1G28060	AT1G28060,AT1G28070	10.91	22.87	1.06702	0.00307	0.010935	2.09624	1.06781			Pre-mRNA-splicing factor 3; CONTAINS InterPro DOMAIN/s: Pre-mRNA-splicing factor 3 (InterPro:IPR013881); BEST Arabidopsis thaliana protein match is: Pre-mRNA-splicing factor 3 (TAIR:AT3G55930.1)
397	MERGEG002934	AT1G28190	-	2.65	153.46	5.85464	0	0	57.9094	5.85573		unknown protein; BEST Arabidopsis thaliana protein match is: unknown protein (TAIR:AT5G12340.1); Has 166 Blast hits to 162 proteins in 36 species: Archae - 0; Bacteria - 2; Metazoa - 15; Fungi - 5; Plants - 124; Viruses - 0; Other Eukaryotes - 20 (source: NCBI BLink).
398	MERGEG002935	AT1G28200	FIP1	24	65.89	1.45695	2.3e-05	0.000145	2.74542	1.45703			VirF-interacting protein FIP1
399	MERGEG002939	AT1G28240	AT1G28240	19.86	54.16	1.4475	2.9e-05	0.000179	2.72709	1.44736			Protein of unknown function (DUF616); CONTAINS InterPro DOMAIN/s: Protein of unknown function DUF616 (InterPro:IPR006852); BEST Arabidopsis thaliana protein match is: Protein of unknown function (DUF616) (TAIR:AT1G53040.2)
400	MERGEG002940	AT1G28250	-	11.17	22.75	1.02613	0.008753	0.02651	2.03671	1.02624		unknown protein; Has 22 Blast hits to 22 proteins in 10 species: Archae - 0; Bacteria - 0; Metazoa - 0; Fungi - 0; Plants - 22; Viruses - 0; Other Eukaryotes - 0 (source: NCBI BLink).
401	MERGEG002943	AT1G28280	-	20.31	64.75	1.67284	6e-06	4.1e-05	3.18808	1.67269		VQ motif-containing protein; CONTAINS InterPro DOMAIN/s: VQ (InterPro:IPR008889); BEST Arabidopsis thaliana protein match is: VQ motif-containing protein (TAIR:AT2G33780.1); Has 240 Blast hits to 231 proteins in 52 species: Archae - 0; Bacteria - 2; Metazoa - 36; Fungi - 32; Plants - 147; Viruses - 0; Other Eukaryotes - 23 (source: NCBI BLink).
402	MERGEG002958	AT1G28350	AT1G28350	11.17	20.65	0.886417	0.007829	0.024229	1.8487	0.886513			Nucleotidylyl transferase superfamily protein; FUNCTIONS IN: tyrosine-tRNA ligase activity, nucleotide binding, aminoacyl-tRNA ligase activity, ATP binding; INVOLVED IN: translation, tyrosyl-tRNA aminoacylation, tRNA aminoacylation for protein translation; LOCATED IN: cytoplasm; CONTAINS InterPro DOMAIN/s: Rossmann-like alpha/beta/alpha sandwich fold (InterPro:IPR014729), Tyrosyl-tRNA synthetase,…
403	MERGEG002959	AT1G28360	ERF12	0.13	1.24	3.25619	0.002619	0.009566	9.53846	3.25376			encodes a member of the ERF (ethylene response factor) subfamily B-1 of ERF/AP2 transcription factor family (ERF12). The protein contains one AP2 domain. There are 15 members in this subfamily including ATERF-3, ATERF-4, ATERF-7, and leafy petiole.
404	MERGEG002960	AT1G28370	ERF11	11.52	84.84	2.88027	0	0	7.36458	2.8806		encodes a member of the ERF (ethylene response factor) subfamily B-1 of ERF/AP2 transcription factor family. The protein contains one AP2 domain. There are 15 members in this subfamily including ATERF-3, ATERF-4, ATERF-7, and leafy petiole.
405	MERGEG002962	AT1G28380	NSL1	34.08	309.52	3.18288	0	0	9.08216	3.18304		This gene is predicted to encode a protein involved in negatively regulating salicylic acid-related defense responses and cell death programs. nsl1 mutants develop necrotic lesions spontaneously and show other features of a defense response, such as higher levels of SA and disease resistance-related transcripts, in the absence of a biotic stimulus. The NSL1 protein is predicted to have a MACPF do…
406	MERGEG002976	AT1G28480	GRX480	6.43	212.37	5.04635	0	0	33.028	5.04562		Encodes GRX480, a member of the glutaredoxin family that regulates protein redox state. GRX480 interacts with TGA factors and suppresses JA-responsive PDF1.2 transcription. GRX480 transcription is SA-inducible and requires NPR1. Maybe involved in SA/JA cross-talk.
407	MERGEG002988	AT1G28600	-	47.6	108.61	1.1901	0.000413	0.001917	2.28172	1.19012		GDSL-like Lipase/Acylhydrolase superfamily protein; FUNCTIONS IN: hydrolase activity, acting on ester bonds, carboxylesterase activity; INVOLVED IN: lipid metabolic process; LOCATED IN: cell wall; EXPRESSED IN: 18 plant structures; EXPRESSED DURING: 9 growth stages; CONTAINS InterPro DOMAIN/s: Lipase, GDSL (InterPro:IPR001087); BEST Arabidopsis thaliana protein match is: GDSL-like Lipase/Acylhydr…
408	MERGEG002997	AT1G28680	-	12.59	34.44	1.45174	2.9e-05	0.000178	2.7355	1.45181		HXXXD-type acyl-transferase family protein; FUNCTIONS IN: transferase activity, transferring acyl groups other than amino-acyl groups, transferase activity; INVOLVED IN: biological_process unknown; LOCATED IN: cellular_component unknown; EXPRESSED IN: 22 plant structures; EXPRESSED DURING: 13 growth stages; CONTAINS InterPro DOMAIN/s: Transferase (InterPro:IPR003480); BEST Arabidopsis thaliana pr…
409	MERGEG003045	AT1G29160	-	0.17	2.17	3.65121	0.001156	0.004725	12.7647	3.67409		Dof-type zinc finger DNA-binding family protein; CONTAINS InterPro DOMAIN/s: Zinc finger, Dof-type (InterPro:IPR003851); BEST Arabidopsis thaliana protein match is: Dof-type zinc finger DNA-binding family protein (TAIR:AT2G34140.1); Has 1076 Blast hits to 1071 proteins in 56 species: Archae - 0; Bacteria - 0; Metazoa - 0; Fungi - 0; Plants - 1071; Viruses - 0; Other Eukaryotes - 5 (source: NCBI B…
410	MERGEG003049	AT1G29195	-	0.73	3.77	2.36831	0.000288	0.001393	5.16438	2.3686		unknown protein; FUNCTIONS IN: molecular_function unknown; INVOLVED IN: biological_process unknown; LOCATED IN: chloroplast; EXPRESSED IN: 13 plant structures; EXPRESSED DURING: 4 anthesis, C globular stage, 4 leaf senescence stage, petal differentiation and expansion stage; BEST Arabidopsis thaliana protein match is: unknown protein (TAIR:AT2G30230.1); Has 180 Blast hits to 180 proteins in 14 sp…
411	MERGEG003059	AT1G29280	WRKY65	0.54	3.94	2.85769	0.000655	0.00288	7.2963	2.86716			member of WRKY Transcription Factor; Group II-e The mRNA is cell-to-cell mobile.
412	MERGEG003060	AT1G29290	-	0.17	6.87	5.33595	0	1e-06	40.4118	5.3367		unknown protein; FUNCTIONS IN: molecular_function unknown; INVOLVED IN: biological_process unknown; LOCATED IN: endomembrane system; Has 18 Blast hits to 18 proteins in 5 species: Archae - 0; Bacteria - 0; Metazoa - 0; Fungi - 0; Plants - 18; Viruses - 0; Other Eukaryotes - 0 (source: NCBI BLink).
413	MERGEG003061	AT1G29300	UNE1	2.3	16.58	2.84968	0	0	7.2087	2.84974		unfertilized embryo sac 1 (UNE1); CONTAINS InterPro DOMAIN/s: Protein of unknown function DUF641, plant (InterPro:IPR006943); BEST Arabidopsis thaliana protein match is: Plant protein of unknown function (DUF641) (TAIR:AT3G14870.3); Has 320 Blast hits to 319 proteins in 42 species: Archae - 0; Bacteria - 33; Metazoa - 5; Fungi - 2; Plants - 274; Viruses - 0; Other Eukaryotes - 6 (source: NCBI BLi…
414	MERGEG003062	AT1G29310	AT1G29310	9.28	24.43	1.39663	9.5e-05	0.000519	2.63254	1.39646			SecY protein transport family protein; FUNCTIONS IN: P-P-bond-hydrolysis-driven protein transmembrane transporter activity; INVOLVED IN: protein secretion, protein transport; LOCATED IN: mitochondrion, plasma membrane, membrane; EXPRESSED IN: 24 plant structures; EXPRESSED DURING: 15 growth stages; CONTAINS InterPro DOMAIN/s: SecY protein (InterPro:IPR002208), Translocon Sec61/SecY, plug domain (…
415	MERGEG003064	AT1G29330	ATERD2	5.02	98.54	4.29572	0	0	19.6295	4.29495		Encodes a protein similar in sequence to animal and yeast endoplasmic reticulum retention signal receptor. This protein can functionally complement the yeast homologue. Transcript is detected in flower buds, stems, root, and leaves.
416	MERGEG003065	AT1G29340	ATPUB17	42.52	212.94	2.32405	0	0	5.008	2.32423			Encodes a protein containing a UND, a U-box, and an ARM domain. This protein has E3 ubiquitin ligase activity. It is required for cell death and full resistance specified by Arabidopsis RPM1 and RPS4 resistance proteins against Pseudomonas syringae pv tomato. The mRNA is cell-to-cell mobile.
417	MERGEG003073	AT1G29395	COR414-TM1	28.33	109.12	1.94533	0	0	3.85175	1.94551		Integral membrane protein in the inner envelope of chloroplasts. Provide freezing tolerance. Expression is induced by short-term cold-treatment, water deprivation, and abscisic acid treatment.
418	MERGEG003100	AT1G29640	-	1.35	16.76	3.63545	0	0	12.4148	3.63399		Protein of unknown function, DUF584; CONTAINS InterPro DOMAIN/s: Protein of unknown function DUF584 (InterPro:IPR007608); BEST Arabidopsis thaliana protein match is: Protein of unknown function, DUF584 (TAIR:AT2G34340.1); Has 324 Blast hits to 324 proteins in 20 species: Archae - 0; Bacteria - 0; Metazoa - 0; Fungi - 0; Plants - 324; Viruses - 0; Other Eukaryotes - 0 (source: NCBI BLink).
419	MERGEG003103	AT1G29670	-	61.86	199.43	1.68868	0	4e-06	3.22389	1.6888		GDSL-like Lipase/Acylhydrolase superfamily protein; FUNCTIONS IN: hydrolase activity, acting on ester bonds, carboxylesterase activity; INVOLVED IN: lipid metabolic process; LOCATED IN: apoplast, cell wall, chloroplast; EXPRESSED IN: 23 plant structures; EXPRESSED DURING: 14 growth stages; CONTAINS InterPro DOMAIN/s: Lipase, GDSL (InterPro:IPR001087); BEST Arabidopsis thaliana protein match is: G…
420	MERGEG003105	AT1G29690	CAD1	9.19	107.5	3.54784	0	0	11.6975	3.54813			Encodes a protein containing a domain with significant homology to the MACPF (membrane attack complex and perforin) domain of complements and perforin proteins that are involved in innate immunity in animals. Transgenic cad1-1 mutant plants show lesions seen in the hypersensitive response, as well as a spontaneous activation of expression of pathogenesis-related genes and leading to a 32-fold inc…
421	MERGEG003108	AT1G29715	-	0.35	1.55	2.14344	0.000472	0.002157	4.42857	2.14684		pseudogene, putative receptor-related serine/threonine kinase, blastp match of 67% identity and 2.6e-98 P-value to GP|8671882|gb|AAF78445.1|AC018748_24|AC018748 Contains a weak similarity to disease resistance protein (cf-5) gene from Lycopersicon esculentum gb|AF053993 and contains multiple leucine rich PF|00560 repeats and protein kinase PF|00069 domain. EST gb|T0-TRUNCATED-
422	MERGEG003130	AT1G29940	NRPA2	10.92	23.8	1.12341	0.000771	0.00332	2.17949	1.12399		Encodes a subunit of RNA polymerase 1 (aka RNA polymerase A).
423	MERGEG003133	AT1G29965	AT1G29965,RPL18AA	42.51	89.75	1.07814	0.007374	0.023013	2.11127	1.07811			Ribosomal protein L18ae/LX family protein; FUNCTIONS IN: structural constituent of ribosome; INVOLVED IN: translation, ribosome biogenesis; LOCATED IN: ribosome, cytosolic large ribosomal subunit; CONTAINS InterPro DOMAIN/s: Ribosomal protein L18ae/LX (InterPro:IPR021138), Ribosomal protein L18ae (InterPro:IPR002670); BEST Arabidopsis thaliana protein match is: 60S ribosomal protein L18A-1 (TAIR:…
424	MERGEG003134	AT1G29980	-	0.58	12.62	4.44472	0	0	21.7586	4.44352		INVOLVED IN: biological_process unknown; LOCATED IN: plasma membrane, anchored to membrane; EXPRESSED IN: 24 plant structures; EXPRESSED DURING: 13 growth stages; CONTAINS InterPro DOMAIN/s: Protein of unknown function DUF642 (InterPro:IPR006946), Galactose-binding domain-like (InterPro:IPR008979); BEST Arabidopsis thaliana protein match is: Protein of unknown function, DUF642 (TAIR:AT2G34510.1);…
425	MERGEG003136	AT1G30000	MNS3	12.72	27.77	1.12644	0.000586	0.002612	2.18318	1.12643		alpha-mannosidase 3 (MNS3); CONTAINS InterPro DOMAIN/s: Glycoside hydrolase, family 47 (InterPro:IPR001382); BEST Arabidopsis thaliana protein match is: alpha-mannosidase 2 (TAIR:AT3G21160.1); Has 2086 Blast hits to 1880 proteins in 193 species: Archae - 0; Bacteria - 12; Metazoa - 798; Fungi - 875; Plants - 191; Viruses - 0; Other Eukaryotes - 210 (source: NCBI BLink).
426	MERGEG003141	AT1G30040	GA2OX2	0.35	4.29	3.61653	0	2e-06	12.2571	3.61555		Encodes a gibberellin 2-oxidase that acts on C-19 gibberellins. AtGA2OX2 expression is responsive to cytokinin and KNOX activities.
427	MERGEG003151	AT1G30135	JAZ8	2.12	114.55	5.75336	0	0	54.033	5.75577		jasmonate-zim-domain protein 8 (JAZ8); CONTAINS InterPro DOMAIN/s: Tify (InterPro:IPR010399), CCT domain-like (InterPro:IPR018467); BEST Arabidopsis thaliana protein match is: jasmonate-zim-domain protein 7 (TAIR:AT2G34600.1); Has 89 Blast hits to 89 proteins in 12 species: Archae - 0; Bacteria - 0; Metazoa - 0; Fungi - 0; Plants - 89; Viruses - 0; Other Eukaryotes - 0 (source: NCBI BLink).
428	MERGEG003164	AT1G30270	CIPK23	10.11	19.94	0.979055	0.004345	0.014705	1.9723	0.979882			Arabidopsis thaliana CBL-interacting protein kinase 23. CIPK23 serves as a positive regulator of the potassium transporter AKT1 by directly phosphorylating AKT1. CIPK23 is activated by the binding of two calcineurin B-like proteins, CBL1 and CBL9. The mRNA is cell-to-cell mobile.
429	MERGEG003168	AT1G30300	AT1G30300	4.91	23.59	2.2655	0	2e-06	4.80448	2.26438			Metallo-hydrolase/oxidoreductase superfamily protein; BEST Arabidopsis thaliana protein match is: Metallo-hydrolase/oxidoreductase superfamily protein (TAIR:AT4G03610.1)
430	MERGEG003171	AT1G30320	AT1G30320	7.19	326.64	5.50513	0	0	45.4298	5.50557			Remorin family protein; FUNCTIONS IN: DNA binding; LOCATED IN: plasma membrane; CONTAINS InterPro DOMAIN/s: Remorin, C-terminal (InterPro:IPR005516); BEST Arabidopsis thaliana protein match is: Remorin family protein (TAIR:AT2G02170.2)
431	MERGEG003172	AT1G30330	ARF6	8.44	35.69	2.08082	0	0	4.22867	2.0802			Encodes a member of the auxin response factor family. Mediates auxin response via expression of auxin regulated genes. Acts redundantly with ARF8 to control stamen elongation and flower maturation. Expression of ARF6 is controlled by miR167.
432	MERGEG003175	AT1G30360	ERD4	44.99	445.25	3.30695	0	0	9.89664	3.30694			early-responsive to dehydration 4 (ERD4); INVOLVED IN: response to water deprivation; LOCATED IN: plasma membrane, chloroplast, vacuole, membrane, chloroplast envelope; EXPRESSED IN: 26 plant structures; EXPRESSED DURING: 14 growth stages; CONTAINS InterPro DOMAIN/s: Protein of unknown function DUF221 (InterPro:IPR003864); BEST Arabidopsis thaliana protein match is: ERD (early-responsive to dehyd…
433	MERGEG003176	AT1G30370	-	0.12	4.97	5.33935	0	0	41.4167	5.37214		Encodes a mitochondria-localized class III phospholipase A1 that plays a role in seed viability.
434	MERGEG003183	AT1G30450	CCC1	8.43	19.9	1.23978	0.000625	0.002765	2.36062	1.23916			member of Cation-chloride co-transporter family
435	MERGEG003205	AT1G30620	MUR4	2.06	41.28	4.32509	0	0	20.0388	4.32473			encodes a type-II membrane protein that catalyzes 4-epimerization of UDP-D-Xylose to UDP-L-Arabinose in vitro, the nucleotide sugar used by glycosyltransferases in the arabinosylation of cell wall polysaccharides and wall-resident proteoglycans.
436	MERGEG003206	AT1G30630	-	33.37	95.51	1.51688	6e-06	4.1e-05	2.86215	1.5171		Coatomer epsilon subunit; FUNCTIONS IN: protein transporter activity, structural molecule activity, binding; INVOLVED IN: retrograde vesicle-mediated transport, Golgi to ER; LOCATED IN: plasma membrane; EXPRESSED IN: 24 plant structures; EXPRESSED DURING: 13 growth stages; CONTAINS InterPro DOMAIN/s: Tetratricopeptide-like helical (InterPro:IPR011990), Coatomer, epsilon subunit (InterPro:IPR00682…
437	MERGEG003207	AT1G30640	AT1G30640	6.09	64.33	3.40199	0	0	10.5632	3.40098			Protein kinase family protein; FUNCTIONS IN: protein kinase activity, kinase activity; INVOLVED IN: protein amino acid phosphorylation; LOCATED IN: cellular_component unknown; EXPRESSED IN: 24 plant structures; EXPRESSED DURING: 14 growth stages; CONTAINS InterPro DOMAIN/s: Protein kinase, ATP binding site (InterPro:IPR017441), Serine/threonine-protein kinase domain (InterPro:IPR002290), Serine/t…
438	MERGEG003213	AT1G30700	-	0.12	11.33	6.58469	0	0	94.4167	6.56097		FAD-binding Berberine family protein; FUNCTIONS IN: electron carrier activity, oxidoreductase activity, FAD binding, catalytic activity; LOCATED IN: endomembrane system; EXPRESSED IN: stem, hypocotyl, root, stamen; EXPRESSED DURING: 4 anthesis; CONTAINS InterPro DOMAIN/s: FAD-binding, type 2 (InterPro:IPR016166), Berberine/berberine-like (InterPro:IPR012951), FAD linked oxidase, N-terminal (Inter…
439	MERGEG003215	AT1G30720	-	0.09	19.6	7.73687	0	0	217.778	7.76671		FAD-binding Berberine family protein; FUNCTIONS IN: electron carrier activity, oxidoreductase activity, FAD binding, catalytic activity; LOCATED IN: endomembrane system; CONTAINS InterPro DOMAIN/s: FAD-binding, type 2 (InterPro:IPR016166), Berberine/berberine-like (InterPro:IPR012951), FAD linked oxidase, N-terminal (InterPro:IPR006094); BEST Arabidopsis thaliana protein match is: FAD-binding Ber…
440	MERGEG003216	AT1G30730	-	0.02	4.54	8.23928	0	1e-06	227	7.82655		FAD-binding Berberine family protein; FUNCTIONS IN: electron carrier activity, oxidoreductase activity, FAD binding, catalytic activity; LOCATED IN: endomembrane system; CONTAINS InterPro DOMAIN/s: FAD-binding, type 2 (InterPro:IPR016166), Berberine/berberine-like (InterPro:IPR012951), FAD linked oxidase, N-terminal (InterPro:IPR006094); BEST Arabidopsis thaliana protein match is: FAD-binding Ber…
441	MERGEG003218	AT1G30750	-	0	2.2	1.79769e+308	0.000901	0.003806	#DIV/0!	#DIV/0!		unknown protein; FUNCTIONS IN: molecular_function unknown; INVOLVED IN: biological_process unknown; LOCATED IN: endomembrane system; EXPRESSED IN: hypocotyl, root, pollen tube; Has 1177 Blast hits to 607 proteins in 189 species: Archae - 0; Bacteria - 312; Metazoa - 195; Fungi - 185; Plants - 27; Viruses - 16; Other Eukaryotes - 442 (source: NCBI BLink).
442	MERGEG003219	AT1G30755	AT1G30755	3.57	94.83	4.73262	0	0	26.563	4.73135			Protein of unknown function (DUF668); CONTAINS InterPro DOMAIN/s: Protein of unknown function DUF668 (InterPro:IPR007700), Protein of unknown function DUF3475 (InterPro:IPR021864); BEST Arabidopsis thaliana protein match is: Protein of unknown function (DUF668) (TAIR:AT1G34320.1)
443	MERGEG003221	AT1G30760	-	0.42	3.86	3.21289	0	0	9.19048	3.20014		FAD-binding Berberine family protein; FUNCTIONS IN: electron carrier activity, oxidoreductase activity, FAD binding, catalytic activity; LOCATED IN: endomembrane system; EXPRESSED IN: inflorescence meristem, root, flower, pedicel; EXPRESSED DURING: 4 anthesis, petal differentiation and expansion stage; CONTAINS InterPro DOMAIN/s: FAD-binding, type 2 (InterPro:IPR016166), Berberine/berberine-like …
444	MERGEG003229	AT1G30820	AT1G30820	13.66	34.04	1.31703	0.000647	0.00285	2.49195	1.31727			CTP synthase family protein; FUNCTIONS IN: CTP synthase activity, catalytic activity; INVOLVED IN: pyrimidine ribonucleotide metabolic process, pyrimidine nucleotide biosynthetic process; EXPRESSED IN: 21 plant structures; EXPRESSED DURING: 13 growth stages; CONTAINS InterPro DOMAIN/s: Glutamine amidotransferase class-I, C-terminal (InterPro:IPR000991), CTP synthase (InterPro:IPR004468), CTP synt…
445	MERGEG003236	AT1G30860	-	3.71	9.25	1.3189	0.000815	0.00349	2.49326	1.31803		RING/U-box superfamily protein; FUNCTIONS IN: zinc ion binding; EXPRESSED IN: stem, stamen, pollen tube; EXPRESSED DURING: 4 anthesis; CONTAINS InterPro DOMAIN/s: Zinc finger, RING-type (InterPro:IPR001841); BEST Arabidopsis thaliana protein match is: RING/U-box superfamily protein (TAIR:AT2G34920.1); Has 4912 Blast hits to 4241 proteins in 362 species: Archae - 9; Bacteria - 172; Metazoa - 2090;…
446	MERGEG003270	AT1G31130	-	80.69	165.9	1.03987	0.001658	0.006427	2.05602	1.03985		unknown protein; FUNCTIONS IN: molecular_function unknown; INVOLVED IN: biological_process unknown; LOCATED IN: cellular_component unknown; EXPRESSED IN: 23 plant structures; EXPRESSED DURING: 13 growth stages; BEST Arabidopsis thaliana protein match is: unknown protein (TAIR:AT4G19950.1); Has 246 Blast hits to 244 proteins in 29 species: Archae - 2; Bacteria - 16; Metazoa - 0; Fungi - 0; Plants …
447	MERGEG003321	AT1G31540	AT1G31540	29.52	59.92	1.02134	0.007302	0.022822	2.02981	1.02134			Disease resistance protein (TIR-NBS-LRR class) family; FUNCTIONS IN: transmembrane receptor activity, nucleoside-triphosphatase activity, nucleotide binding, ATP binding; INVOLVED IN: signal transduction, apoptosis, defense response, innate immune response; LOCATED IN: intrinsic to membrane; EXPRESSED IN: 6 plant structures; EXPRESSED DURING: 6 growth stages; CONTAINS InterPro DOMAIN/s: ATPase, A…
448	MERGEG003322	AT1G31550	AT1G31550	11.88	49.64	2.06347	1e-06	6e-06	4.17845	2.06297			GDSL-motif esterase/acyltransferase/lipase. Enzyme group with broad substrate specificity that may catalyze acyltransfer or hydrolase reactions with lipid and non-lipid substrates.
449	MERGEG003388	AT1G32130	IWS1	32.61	65.33	1.00242	0.004143	0.014132	2.00337	1.00243			The C-terminal portion of this protein has high homology to the C-termini of the IWS1 (Interacts With Spt6) proteins found in yeast and humans. Interacts with transcription factor BES1. Involved in brassinosteroid-regulated gene expression.
450	MERGEG003391	AT1G32170	XTH30	2.64	9.43	1.83748	2.7e-05	0.000168	3.57197	1.83672		xyloglucan endotransglycosylase-related protein (XTR4)
451	MERGEG003412	AT1G32350	AOX1D	0.31	10.08	5.01931	0	0	32.5161	5.02308		alternative oxidase 1D (AOX1D); FUNCTIONS IN: alternative oxidase activity; INVOLVED IN: oxidation reduction, response to cyclopentenone; LOCATED IN: mitochondrial envelope, mitochondrion; EXPRESSED IN: stem, sepal, leaf, stamen; EXPRESSED DURING: LP.04 four leaves visible, 4 anthesis, petal differentiation and expansion stage; CONTAINS InterPro DOMAIN/s: Alternative oxidase (InterPro:IPR002680);…
452	MERGEG003426	AT1G32460	-	21.22	115.47	2.44384	0.004456	0.015024	5.44156	2.44402		unknown protein; Has 19 Blast hits to 19 proteins in 8 species: Archae - 0; Bacteria - 0; Metazoa - 0; Fungi - 0; Plants - 19; Viruses - 0; Other Eukaryotes - 0 (source: NCBI BLink).
453	MERGEG003444	AT1G32640	RD22BP1	113.62	390.2	1.77997	3e-06	1.9e-05	3.43425	1.78		Encodes a MYC-related transcriptional activator with a typical DNA binding domain of a basic helix-loop-helix leucine zipper motif. Binds to an extended G-Box promoter motif and interacts with Jasmonate ZIM-domain proteins. Its transcription is induced by dehydration stress and ABA treatment. Negative regulator of blue light?mediated photomorphogenic growth and blue and far-red-light?regulated ge…
454	MERGEG003467	AT1G32860	-	1.62	23.43	3.85447	0	0	14.463	3.85429		Glycosyl hydrolase superfamily protein; FUNCTIONS IN: cation binding, hydrolase activity, hydrolyzing O-glycosyl compounds, catalytic activity; INVOLVED IN: carbohydrate metabolic process; LOCATED IN: anchored to plasma membrane, plasma membrane, anchored to membrane; EXPRESSED IN: 18 plant structures; EXPRESSED DURING: 12 growth stages; CONTAINS InterPro DOMAIN/s: Glycoside hydrolase, catalytic …
455	MERGEG003472	AT1G32910	-	0.06	19.64	8.38616	0	0	327.333	8.35462		HXXXD-type acyl-transferase family protein; FUNCTIONS IN: transferase activity, transferring acyl groups other than amino-acyl groups, transferase activity; INVOLVED IN: biological_process unknown; LOCATED IN: cellular_component unknown; CONTAINS InterPro DOMAIN/s: Transferase (InterPro:IPR003480); BEST Arabidopsis thaliana protein match is: HXXXD-type acyl-transferase family protein (TAIR:AT1G78…
456	MERGEG003473	AT1G32920	-	186.39	761.18	2.02992	0	0	4.0838	2.02991		unknown protein; FUNCTIONS IN: molecular_function unknown; INVOLVED IN: response to wounding; LOCATED IN: endomembrane system; EXPRESSED IN: 23 plant structures; EXPRESSED DURING: 13 growth stages; BEST Arabidopsis thaliana protein match is: unknown protein (TAIR:AT1G32928.1); Has 42 Blast hits to 42 proteins in 8 species: Archae - 0; Bacteria - 0; Metazoa - 0; Fungi - 0; Plants - 42; Viruses - 0…
457	MERGEG003474	AT1G32928	-	23.52	62.98	1.42107	0.000111	0.000595	2.67772	1.42101		unknown protein; BEST Arabidopsis thaliana protein match is: unknown protein (TAIR:AT1G32920.1); Has 35333 Blast hits to 34131 proteins in 2444 species: Archae - 798; Bacteria - 22429; Metazoa - 974; Fungi - 991; Plants - 531; Viruses - 0; Other Eukaryotes - 9610 (source: NCBI BLink).
458	MERGEG003476	AT1G32950	AT1G32950,ATSBT3.5	4.35	41.27	3.24434	0	0	9.48736	3.24601			Subtilase family protein; FUNCTIONS IN: identical protein binding, serine-type endopeptidase activity; INVOLVED IN: proteolysis, negative regulation of catalytic activity; LOCATED IN: endomembrane system; EXPRESSED IN: stem, stamen; EXPRESSED DURING: 4 anthesis; CONTAINS InterPro DOMAIN/s: Protease-associated PA (InterPro:IPR003137), Proteinase inhibitor, propeptide (InterPro:IPR009020), Peptidas…
459	MERGEG003477	AT1G32960	SBT3.3	0.22	6.22	4.79456	0	0	28.2727	4.82134		SBT3.3; FUNCTIONS IN: identical protein binding, serine-type endopeptidase activity; INVOLVED IN: proteolysis, negative regulation of catalytic activity; LOCATED IN: apoplast, plant-type cell wall; EXPRESSED IN: 7 plant structures; EXPRESSED DURING: 4 anthesis; CONTAINS InterPro DOMAIN/s: Protease-associated PA (InterPro:IPR003137), Proteinase inhibitor, propeptide (InterPro:IPR009020), Peptidase…
460	MERGEG003486	AT1G33030	-	0.46	7.16	3.96862	0	0	15.5652	3.96025		O-methyltransferase family protein; CONTAINS InterPro DOMAIN/s: Winged helix-turn-helix transcription repressor DNA-binding (InterPro:IPR011991), Plant methyltransferase dimerisation (InterPro:IPR012967), O-methyltransferase, family 2 (InterPro:IPR001077), O-methyltransferase, COMT, eukaryota (InterPro:IPR016461); BEST Arabidopsis thaliana protein match is: O-methyltransferase 1 (TAIR:AT5G54160.1…
461	MERGEG003504	AT1G33230	-	17.28	40.89	1.24277	0.000148	0.000773	2.36632	1.24264		TMPIT-like protein; FUNCTIONS IN: molecular_function unknown; INVOLVED IN: biological_process unknown; LOCATED IN: integral to membrane; EXPRESSED IN: 22 plant structures; EXPRESSED DURING: 13 growth stages; CONTAINS InterPro DOMAIN/s: TMPIT-like (InterPro:IPR012926); BEST Arabidopsis thaliana protein match is: TMPIT-like protein (TAIR:AT4G10430.3); Has 250 Blast hits to 250 proteins in 81 specie…
462	MERGEG003541	AT1G33590	-	43.57	267.53	2.61846	0	0	6.14023	2.61829		Leucine-rich repeat (LRR) family protein; INVOLVED IN: signal transduction, response to karrikin, defense response; LOCATED IN: cell wall, chloroplast, plant-type cell wall; EXPRESSED IN: 22 plant structures; EXPRESSED DURING: 14 growth stages; CONTAINS InterPro DOMAIN/s: Leucine-rich repeat, typical subtype (InterPro:IPR003591), Leucine-rich repeat-containing N-terminal domain, type 2 (InterPro:…
463	MERGEG003542	AT1G33600	-	51.28	228	2.15257	0	0	4.44618	2.15257		Leucine-rich repeat (LRR) family protein; INVOLVED IN: signal transduction; LOCATED IN: cell wall, membrane, plant-type cell wall; EXPRESSED IN: 22 plant structures; EXPRESSED DURING: 13 growth stages; CONTAINS InterPro DOMAIN/s: Leucine-rich repeat-containing N-terminal domain, type 2 (InterPro:IPR013210), Leucine-rich repeat (InterPro:IPR001611); BEST Arabidopsis thaliana protein match is: Leuc…
464	MERGEG003545	AT1G33610	AT1G33610	5.61	43.22	2.94535	0	0	7.7041	2.94563			Leucine-rich repeat (LRR) family protein; INVOLVED IN: signal transduction; LOCATED IN: endomembrane system; EXPRESSED IN: shoot apex, phloem, root, petiole, leaf; EXPRESSED DURING: LP.06 six leaves visible, LP.04 four leaves visible, LP.02 two leaves visible, LP.12 twelve leaves visible; CONTAINS InterPro DOMAIN/s: Leucine-rich repeat-containing N-terminal domain, type 2 (InterPro:IPR013210), Le…
465	MERGEG003558	AT1G33760	-	1.43	6.88	2.26426	0.000258	0.001268	4.81119	2.26639		encodes a member of the DREB subfamily A-4 of ERF/AP2 transcription factor family. The protein contains one AP2 domain. There are 17 members in this subfamily including TINY.
466	MERGEG003559	AT1G33770	-	3.67	9.28	1.33946	0.000699	0.003057	2.52861	1.33834		Protein kinase superfamily protein; FUNCTIONS IN: protein serine/threonine kinase activity, protein kinase activity, kinase activity, ATP binding; INVOLVED IN: protein amino acid phosphorylation, N-terminal protein myristoylation; LOCATED IN: cellular_component unknown; EXPRESSED IN: 7 plant structures; EXPRESSED DURING: 6 growth stages; CONTAINS InterPro DOMAIN/s: Protein kinase, ATP binding sit…
467	MERGEG003562	AT1G33790	-	0.4	2.73	2.75394	0	2e-06	6.825	2.77083		jacalin lectin family protein; INVOLVED IN: biological_process unknown; EXPRESSED IN: 7 plant structures; EXPRESSED DURING: F mature embryo stage, petal differentiation and expansion stage, E expanded cotyledon stage, D bilateral stage; CONTAINS InterPro DOMAIN/s: Mannose-binding lectin (InterPro:IPR001229); BEST Arabidopsis thaliana protein match is: Mannose-binding lectin superfamily protein (T…
468	MERGEG003623	AT1G34260	FAB1D	9.99	39.36	1.97885	0	0	3.93994	1.97817			Encodes a protein that is predicted to act as a phosphatidylinositol-3P 5-kinase, but, because it lacks a FYVE domain, it is unlikely to be efficiently targeted to membranes containing the porposed phosphatidylinositol-3P substrate. Therefore, its molecular function remains unknown. The mRNA is cell-to-cell mobile.
469	MERGEG003628	AT1G34300	-	8.94	21.83	1.28835	0.000108	0.000581	2.44183	1.28797		lectin protein kinase family protein; FUNCTIONS IN: in 6 functions; INVOLVED IN: protein amino acid phosphorylation, recognition of pollen; LOCATED IN: plasma membrane; EXPRESSED IN: 23 plant structures; EXPRESSED DURING: 13 growth stages; CONTAINS InterPro DOMAIN/s: Curculin-like (mannose-binding) lectin (InterPro:IPR001480), Protein kinase, ATP binding site (InterPro:IPR017441), Protein kinase,…
470	MERGEG003637	AT1G34370	STOP1	31.84	112.29	1.81814	1e-06	1e-05	3.5267	1.81832			Encodes a putative nuclear Cys(2)His(2)-type zinc finger protein involved in H+ and Al3+ rhizotoxicity. In mutants exposed to aluminum stress, there is no induction of AtALMT1, an malate transporter known to be involved in the mediation of aluminum toxicity. Cell wall of the mutant is unstable in low pH medium (pH 4.5) in low Ca solution. This would mediate Ca-alleviation of low pH stress through…
471	MERGEG003646	AT1G34420	-	1.27	7.53	2.57283	0	0	5.92913	2.56782		leucine-rich repeat transmembrane protein kinase family protein; FUNCTIONS IN: protein kinase activity, ATP binding; INVOLVED IN: protein amino acid phosphorylation; LOCATED IN: cellular_component unknown; EXPRESSED IN: 17 plant structures; EXPRESSED DURING: 11 growth stages; CONTAINS InterPro DOMAIN/s: Protein kinase, catalytic domain (InterPro:IPR000719), Leucine-rich repeat, typical subtype (I…
472	MERGEG003680	AT1G34750	AT1G34750	17.88	60.83	1.76654	0	2e-06	3.40213	1.76644			Protein phosphatase 2C family protein; FUNCTIONS IN: protein serine/threonine phosphatase activity, catalytic activity; INVOLVED IN: biological_process unknown; LOCATED IN: plasma membrane; EXPRESSED IN: 25 plant structures; EXPRESSED DURING: 13 growth stages; CONTAINS InterPro DOMAIN/s: Protein phosphatase 2C-related (InterPro:IPR001932), Protein phosphatase 2C (InterPro:IPR015655), Protein phos…
473	MERGEG003686	AT1G34904	-	0.03	0.42	3.81985	0.002639	0.009622	14	3.80735		transposable element gene; copia-like retrotransposon family, has a 2.6e-90 P-value blast match to GB:AAB82754 retrofit (TY1_Copia-element) (Oryza longistaminata)
474	MERGEG003723	AT1G35140	PHI-1	2.69	85.09	4.98601	0	0	31.632	4.98331		EXL1 is involved in the C-starvation response. Phenotypic changes of an exl1 loss of function mutant became evident only under corresponding experimental conditions. For example, the mutant showed diminished biomass production in a short-day/low light growth regime, impaired survival during extended night, and impaired survival of anoxia stress.
475	MERGEG003727	AT1G35160	GF14 PHI	38.84	91.66	1.23877	0.000146	0.000765	2.35994	1.23875		GF14 protein phi chain member of 14-3-3 protein family. This protein is reported to interact with the BZR1 transcription factor involved in brassinosteroid signaling and may affect the nucleocytoplasmic shuttling of BZR1
476	MERGEG003736	AT1G35230	AGP5	1.24	7.34	2.57186	0.000165	0.000847	5.91935	2.56544		Encodes arabinogalactan-protein (AGP5).
477	MERGEG003752	AT1G35350	AT1G35350	15	150.67	3.32795	0	0	10.0447	3.32836			EXS (ERD1/XPR1/SYG1) family protein; LOCATED IN: integral to membrane; EXPRESSED IN: 18 plant structures; EXPRESSED DURING: 9 growth stages; CONTAINS InterPro DOMAIN/s: EXS, C-terminal (InterPro:IPR004342), SPX, N-terminal (InterPro:IPR004331); BEST Arabidopsis thaliana protein match is: EXS (ERD1/XPR1/SYG1) family protein (TAIR:AT1G26730.1)
478	MERGEG003753	CUFF.1077	-	0.02	2.63	6.99493	0.003099	0.01103	131.5	7.03892
479	MERGEG003788	AT1G35580	CINV1	33.3	91.47	1.45766	2.8e-05	0.000175	2.74685	1.45778			CINV1 / A/N-InvG is an alkaline/neutral invertase that breaks sucrose down into fructose and glucose (GH100). The exact localization of CINV1 remains under investigation but there is evidence that fluorescently-tagged CINV1 localizes to the cytoplasm. atinvg mutants have reduced root growth, reduced invertase activity, and increased expression of antioxidant genes under basal conditions. The leve…
480	MERGEG003914	AT1G36610	AT1G36610	0.01	1.95	8.4956	0.000745	0.003229	195	7.60733			gypsy-like retrotransposon family, has a 9.1e-283 P-value blast match to GB:AAD27547 polyprotein (Gypsy_Ty3-element) (Oryza sativa subsp. indica)
481	MERGEG003915	AT1G36620	AT1G36620	0.01	1.34	7.67543	2e-06	1.6e-05	134	7.06609			copia-like retrotransposon family, has a 3.6e-54 P-value blast match to GB:CAA72989 open reading frame 1 (Ty1_Copia-element) (Brassica oleracea)
482	MERGEG003916	AT1G36622	-	1.84	97.13	5.72014	0	0	52.788	5.72214		unknown protein; LOCATED IN: endomembrane system; BEST Arabidopsis thaliana protein match is: unknown protein (TAIR:AT1G36640.1); Has 12 Blast hits to 12 proteins in 2 species: Archae - 0; Bacteria - 0; Metazoa - 0; Fungi - 0; Plants - 12; Viruses - 0; Other Eukaryotes - 0 (source: NCBI BLink).
483	MERGEG003928	AT1G36732	CPuORF19	85.72	168.35	0.973699	0.006271	0.020141	1.96395	0.97376			Upstream open reading frames (uORFs) are small open reading frames found in the 5' UTR of a mature mRNA, and can potentially mediate translational regulation of the largest, or major, ORF (mORF). CPuORF19 represents a conserved upstream opening reading frame relative to major ORF AT1G36730.1
484	MERGEG004270	AT1G42990	BZIP60	70.33	296.62	2.07643	1e-06	1e-05	4.21755	2.0764			bZIP60 consists of a bZIP DNA binding domain followed by a putative transmembrane domain. bZIP60 mRNA is upregulated by the addition of ER stress inducers, tunicamycin (inhibitor of N-linked glycosylation), DTT (inhibitor of disulfide bond formation) and azetin-2-carboxylate (proline analog perturbing protein structure). Upon ER stress, bZIP60 mRNA is spliced by IRE1A and IRE1B to produce bZIP60-…
485	MERGEG004271	AT1G43000	AT1G43000	0.08	1.64	4.28449	0.00454	0.015264	20.5	4.35755			PLATZ transcription factor family protein; CONTAINS InterPro DOMAIN/s: Protein of unknown function DUF597 (InterPro:IPR006734); BEST Arabidopsis thaliana protein match is: PLATZ transcription factor family protein (TAIR:AT1G21000.1)
486	MERGEG004289	AT1G43160	RAP2.6	0.4	332.81	9.70626	0	0	832.025	9.70048		encodes a member of the ERF (ethylene response factor) subfamily B-4 of ERF/AP2 transcription factor family (RAP2.6). The protein contains one AP2 domain. There are 7 members in this subfamily.
487	MERGEG004405	AT1G44120	-	1.21	2.38	0.977025	0.009438	0.028277	1.96694	0.975955		Armadillo/beta-catenin-like repeat ; C2 calcium/lipid-binding domain (CaLB) protein; FUNCTIONS IN: binding; INVOLVED IN: biological_process unknown; LOCATED IN: cellular_component unknown; EXPRESSED IN: 8 plant structures; EXPRESSED DURING: L mature pollen stage, M germinated pollen stage, 4 anthesis, petal differentiation and expansion stage; CONTAINS InterPro DOMAIN/s: Armadillo-like helical (I…
488	MERGEG004416	AT1G44350	ILL6	7.13	697.02	6.61196	0	0	97.7588	6.61115			encodes a protein similar to IAA amino acid conjugate hydrolase.
489	MERGEG004433	AT1G44790	-	15.58	46.12	1.56544	1.4e-05	9.5e-05	2.96021	1.5657		ChaC-like family protein; CONTAINS InterPro DOMAIN/s: ChaC-like protein (InterPro:IPR006840); BEST Arabidopsis thaliana protein match is: ChaC-like family protein (TAIR:AT4G31290.1); Has 1621 Blast hits to 1621 proteins in 610 species: Archae - 0; Bacteria - 916; Metazoa - 235; Fungi - 131; Plants - 128; Viruses - 0; Other Eukaryotes - 211 (source: NCBI BLink).
490	MERGEG004434	AT1G44800	-	7.23	37.4	2.37029	0	0	5.17289	2.37097		Encodes Siliques Are Red 1 (SIAR1). Functions as a bidirectional amino acid transporter that is crucial for the amino acid homeostasis of siliques. Member of nodulin MtN21-like transporter family.
491	MERGEG004474	AT1G45140	-	0.01	3.78	9.56051	0	1e-06	378	8.56224		transposable element gene; non-LTR retrotransposon family (LINE), has a 1.4e-37 P-value blast match to GB:NP_038603 L1 repeat, Tf subfamily, member 23 (LINE-element) (Mus musculus)
492	MERGEG004475	AT1G45145	ATTRX5	17.88	575.77	5.00898	0	0	32.2019	5.00907			encodes a cytosolic thioredoxin that reduces disulfide bridges of target proteins by the reversible formation of a disulfide bridge between two neighboring Cys residues present in the active site. Thioredoxins have been found to regulate a variety of biological reactions in prokaryotic and eukaryotic cells.
493	MERGEG004481	AT1G45180	-	3.34	11.92	1.83459	0	4e-06	3.56886	1.83546		RING/U-box superfamily protein; FUNCTIONS IN: zinc ion binding; EXPRESSED IN: 18 plant structures; EXPRESSED DURING: 11 growth stages; CONTAINS InterPro DOMAIN/s: Zinc finger, RING-type (InterPro:IPR001841), Zinc finger, C3HC4 RING-type (InterPro:IPR018957); BEST Arabidopsis thaliana protein match is: RING/U-box superfamily protein (TAIR:AT5G42940.1); Has 9233 Blast hits to 9191 proteins in 302 s…
494	MERGEG004534	CUFF.1139	-	0.35	29.73	6.40169	0	0	84.9429	6.40842
495	MERGEG004535	CUFF.1140	-	7.71	25.2	1.70787	5.9e-05	0.000338	3.26848	1.70862
496	MERGEG004558	AT1G47380	-	5.72	36.31	2.66729	0	0	6.3479	2.66628		Protein phosphatase 2C family protein; FUNCTIONS IN: protein serine/threonine phosphatase activity, catalytic activity; INVOLVED IN: biological_process unknown; LOCATED IN: cellular_component unknown; EXPRESSED IN: 23 plant structures; EXPRESSED DURING: 15 growth stages; CONTAINS InterPro DOMAIN/s: Protein phosphatase 2C-related (InterPro:IPR001932), Protein phosphatase 2C (InterPro:IPR015655), P…
497	MERGEG004575	AT1G47480	AT1G47480	0.95	2.94	1.63403	0.004642	0.015558	3.09474	1.62982			alpha/beta-Hydrolases superfamily protein; FUNCTIONS IN: hydrolase activity; INVOLVED IN: metabolic process; LOCATED IN: cellular_component unknown; EXPRESSED IN: stem, hypocotyl, root, flower; EXPRESSED DURING: petal differentiation and expansion stage; CONTAINS InterPro DOMAIN/s: Lipase, GDXG, active site (InterPro:IPR002168), Alpha/beta hydrolase fold-3 (InterPro:IPR013094); BEST Arabidopsis t…
498	MERGEG004580	AT1G47510	AT5PTASE11	2.52	24.53	3.28547	0	0	9.73413	3.28305			Encodes a phosphatidylinositol polyphosphate 5-phosphatase. It can dephosphorylate PI(4,5)P2, PI(3,5)P2, and PI(3,4,5)P3, but, it is not active against PI(5)P or the water soluble inositol(1,4,5)P3 or inositol(1,3,4,5)P4. The transcript levels for this gene rise in response to auxin, ABA, and JA.
499	MERGEG004587	AT1G47560	SEC3B	0.9	4.1	2.18129	1.8e-05	0.000118	4.55556	2.18763			Encodes a member of the exocyst complex gene family. The exocyst is a protein complex involved in tethering vesicles to the plasma membrane during regulated or polarized secretion.
500	MERGEG004609	AT1G47710	AT1G47710	8.46	19.23	1.18493	0.001188	0.004836	2.27305	1.18463			Serine protease inhibitor (SERPIN) family protein; FUNCTIONS IN: serine-type endopeptidase inhibitor activity, cysteine-type endopeptidase inhibitor activity; INVOLVED IN: biological_process unknown; LOCATED IN: apoplast; EXPRESSED IN: 25 plant structures; EXPRESSED DURING: 13 growth stages; CONTAINS InterPro DOMAIN/s: Protease inhibitor I4, serpin, plant (InterPro:IPR015554), Protease inhibitor …
501	MERGEG004626	AT1G47830	AT1G47830	17.89	35.25	0.978338	0.009068	0.027361	1.97037	0.97847			SNARE-like superfamily protein; FUNCTIONS IN: protein transporter activity; INVOLVED IN: intracellular protein transport, transport, protein transport; LOCATED IN: clathrin vesicle coat; EXPRESSED IN: 23 plant structures; EXPRESSED DURING: 15 growth stages; CONTAINS InterPro DOMAIN/s: Adaptor protein complex, sigma subunit (InterPro:IPR016635), Longin-like (InterPro:IPR011012); BEST Arabidopsis t…
502	MERGEG004632	AT1G47890	AtRLP7	0.18	3.36	4.20957	0	0	18.6667	4.22239		receptor like protein 7 (RLP7); FUNCTIONS IN: kinase activity; INVOLVED IN: signal transduction, defense response; LOCATED IN: endomembrane system; EXPRESSED IN: stem, stamen; EXPRESSED DURING: 4 anthesis; CONTAINS InterPro DOMAIN/s: Leucine-rich repeat-containing N-terminal domain, type 2 (InterPro:IPR013210), Leucine-rich repeat (InterPro:IPR001611); BEST Arabidopsis thaliana protein match is: …
503	MERGEG004644	AT1G48000	MYB112	0.56	6.09	3.44679	0	4e-06	10.875	3.44294		Encodes a putative transcription factor (MYB112).
504	MERGEG004648	AT1G48040	-	5.32	14.16	1.41091	0.000123	0.000654	2.66165	1.41232		Protein phosphatase 2C family protein; FUNCTIONS IN: protein serine/threonine phosphatase activity, catalytic activity; INVOLVED IN: protein amino acid dephosphorylation; LOCATED IN: protein serine/threonine phosphatase complex; EXPRESSED IN: 23 plant structures; EXPRESSED DURING: 14 growth stages; CONTAINS InterPro DOMAIN/s: Protein phosphatase 2C, manganese/magnesium aspartate binding site (Int…
505	MERGEG004687	AT1G48360	AT1G48360	1.6	5.03	1.65531	0.000712	0.003106	3.14375	1.65249			Encodes a FAN1 homolog that is involved in interstrand crosslink repair. FAN1 appears to act in in a different pathway from MUS81 but in similar pathway with RECQ4A, RAD5A and MFH1.
506	MERGEG004688	AT1G48370	YSL8	0.6	5.35	3.16376	0	0	8.91667	3.1565		Arabidopsis thaliana metal-nicotianamine transporter YSL4
507	MERGEG004696	AT1G48440	-	61.03	168.25	1.46297	0.009735	0.029032	2.75684	1.46302		B-cell receptor-associated 31-like; FUNCTIONS IN: molecular_function unknown; INVOLVED IN: intracellular protein transport; LOCATED IN: endomembrane system, integral to membrane, endoplasmic reticulum; EXPRESSED IN: 24 plant structures; EXPRESSED DURING: 15 growth stages; CONTAINS InterPro DOMAIN/s: B-cell receptor-associated 31-like (InterPro:IPR008417); BEST Arabidopsis thaliana protein match i…
508	MERGEG004726	AT1G48710	-	0.09	1.61	4.21305	0	0	17.8889	4.16099		transposable element gene; copia-like retrotransposon family, has a 1.1e-252 P-value blast match to gb|AAO73529.1| gag-pol polyprotein (Glycine max) (SIRE1) (Ty1_Copia-family)
509	MERGEG004741	AT1G48850	EMB1144	41.88	226.9	2.4376	0	0	5.41786	2.43772		embryo defective 1144 (EMB1144); FUNCTIONS IN: chorismate synthase activity; INVOLVED IN: aromatic amino acid family biosynthetic process, embryo development ending in seed dormancy; LOCATED IN: nucleolus, chloroplast; EXPRESSED IN: 25 plant structures; EXPRESSED DURING: 15 growth stages; CONTAINS InterPro DOMAIN/s: Chorismate synthase, conserved site (InterPro:IPR020541), Chorismate synthase (In…
510	MERGEG004758	AT1G49000	-	0.99	8.22	3.05337	1e-06	8e-06	8.30303	3.05364		unknown protein; FUNCTIONS IN: molecular_function unknown; INVOLVED IN: biological_process unknown; LOCATED IN: chloroplast; EXPRESSED IN: stem; BEST Arabidopsis thaliana protein match is: unknown protein (TAIR:AT3G18560.1); Has 105 Blast hits to 105 proteins in 13 species: Archae - 0; Bacteria - 0; Metazoa - 0; Fungi - 0; Plants - 105; Viruses - 0; Other Eukaryotes - 0 (source: NCBI BLink).
511	MERGEG004805	AT1G49450	-	1.18	63.39	5.74944	0	0	53.7203	5.7474		Transducin/WD40 repeat-like superfamily protein; CONTAINS InterPro DOMAIN/s: WD40 repeat 2 (InterPro:IPR019782), WD40 repeat-like-containing domain (InterPro:IPR011046), WD40-repeat-containing domain (InterPro:IPR017986), WD40/YVTN repeat-like-containing domain (InterPro:IPR015943), WD40 repeat (InterPro:IPR001680), WD40 repeat, subgroup (InterPro:IPR019781), G-protein beta WD-40 repeat, region (…
512	MERGEG004813	AT1G49520	AT1G49520,GGPS6	5.15	19.54	1.92408	0.000263	0.001286	3.79417	1.92379			SWIB complex BAF60b domain-containing protein; CONTAINS InterPro DOMAIN/s: SWIB/MDM2 domain (InterPro:IPR003121), SWIB domain (InterPro:IPR019835), DEK, C-terminal (InterPro:IPR014876); BEST Arabidopsis thaliana protein match is: SWIB complex BAF60b domain-containing protein (TAIR:AT3G19080.1)
513	MERGEG004857	AT1G49950	TRB1	24.16	60.94	1.33471	0.000162	0.000831	2.52235	1.33477		Encodes a telomeric DNA binding protein. In vitro, an N-terminal Myb domain enables it to interact with double-stranded telomeric repeats.
514	MERGEG004864	AT1G50010	TUA2	49.01	126.65	1.36976	0.000728	0.003162	2.58417	1.3697		Encodes alpha-2,4 tubulin. TUA2 and TUA4 encode identical proteins.
515	MERGEG004867	AT1G50040	-	0.2	3.33	4.05597	0	0	16.65	4.05745		Protein of unknown function (DUF1005); FUNCTIONS IN: molecular_function unknown; INVOLVED IN: biological_process unknown; LOCATED IN: chloroplast; EXPRESSED IN: leaf apex, leaf whorl, root, petiole, leaf; EXPRESSED DURING: LP.06 six leaves visible, LP.04 four leaves visible, LP.10 ten leaves visible, LP.08 eight leaves visible, LP.12 twelve leaves visible; CONTAINS InterPro DOMAIN/s: Protein of u…
516	MERGEG004907	AT1G50460	HKL1	10.88	44.31	2.026	0	1e-06	4.07261	2.02595			Involved in glucose-ethylene crosstalk.
517	MERGEG004921	AT1G50600	SCL5	27.16	54.83	1.01367	0.001649	0.006398	2.01878	1.01348			Encodes a scarecrow-like protein (SCL5). Member of GRAS gene family.
518	MERGEG004926	AT1G50640	ERF3	46.12	130.74	1.50325	1.7e-05	0.000108	2.83478	1.50324			encodes a member of the ERF (ethylene response factor) subfamily B-1 of ERF/AP2 transcription factor family (ATERF-3). The protein contains one AP2 domain. There are 15 members in this subfamily including ATERF-3, ATERF-4, ATERF-7, and leafy petiole.
519	MERGEG004940	AT1G50740	AT1G50740	14.89	51.14	1.78033	6.2e-05	0.000351	3.43452	1.78011			Transmembrane proteins 14C; FUNCTIONS IN: molecular_function unknown; INVOLVED IN: biological_process unknown; LOCATED IN: endomembrane system, membrane; EXPRESSED IN: 23 plant structures; EXPRESSED DURING: 15 growth stages; CONTAINS InterPro DOMAIN/s: Uncharacterised protein family UPF0136, Transmembrane (InterPro:IPR005349); BEST Arabidopsis thaliana protein match is: Transmembrane proteins 14C…
520	MERGEG004942	AT1G50750	AT1G50750	1.01	5.64	2.48543	2.5e-05	0.000157	5.58416	2.48134			Plant mobile domain protein family; CONTAINS InterPro DOMAIN/s: Aminotransferase-like, plant mobile domain (InterPro:IPR019557); BEST Arabidopsis thaliana protein match is: Plant mobile domain protein family (TAIR:AT1G50790.1)
521	MERGEG004980	AT1G51090	-	2.51	73.62	4.87558	0	0	29.3307	4.87434		Heavy metal transport/detoxification superfamily protein ; FUNCTIONS IN: metal ion binding; INVOLVED IN: defense response to fungus; LOCATED IN: cellular_component unknown; EXPRESSED IN: 15 plant structures; EXPRESSED DURING: 9 growth stages; CONTAINS InterPro DOMAIN/s: Heavy metal transport/detoxification protein (InterPro:IPR006121); BEST Arabidopsis thaliana protein match is: Heavy metal trans…
522	MERGEG005031	AT1G51620	AT1G51620	0.33	26.93	6.34395	0	0	81.6061	6.3506			Protein kinase superfamily protein; FUNCTIONS IN: protein serine/threonine kinase activity, protein kinase activity, kinase activity, ATP binding; INVOLVED IN: protein amino acid phosphorylation; LOCATED IN: cellular_component unknown; EXPRESSED IN: 7 plant structures; EXPRESSED DURING: LP.06 six leaves visible, 4 anthesis, LP.10 ten leaves visible, LP.08 eight leaves visible, LP.12 twelve leaves…
523	MERGEG005036	AT1G51660	ATMEK4	21.59	54.61	1.33901	3.8e-05	0.000224	2.52941	1.3388		Encodes a mitogen-activated map kinase kinase (there are nine in Arabidopsis) involved in innate immunity. This protein activates MPK3/MPK6 and early-defense genes redundantly with MKK5. In plants with both MKK5 and MKK6 levels reduced by RNAi plants, floral organs do not abscise suggestion a role for both proteins in mediating floral organ abscission.
524	MERGEG005037	AT1G51670	-	0.25	3.65	3.85993	0	3e-06	14.6	3.8679		unknown protein; BEST Arabidopsis thaliana protein match is: unknown protein (TAIR:AT1G48180.1); Has 37 Blast hits to 37 proteins in 2 species: Archae - 0; Bacteria - 0; Metazoa - 0; Fungi - 0; Plants - 37; Viruses - 0; Other Eukaryotes - 0 (source: NCBI BLink).
525	MERGEG005038	AT1G51680	4CL.1	117.61	586.98	2.31926	0	0	4.9909	2.3193		encodes an isoform of 4-coumarate:CoA ligase (4CL), which is involved in the last step of the general phenylpropanoid pathway. In addition to 4-coumarate, it also converts ferulate. The catalytic efficiency was in the following (descending) order: p-coumaric acid, ferulic acid, caffeic acid and 5-OH-ferulic acid. At4CL1 was unable to use sinapic acid as substrate.
526	MERGEG005047	AT1G51760	IAR3	20.64	952.95	5.5292	0	0	46.1701	5.52889		encodes a member of the six Arabidopsis IAA-amino acid conjugate hydrolase subfamily and conjugates and conjugates IAA-Ala in vitro. Gene is expressed most strongly in roots, stems, and flowers.
527	MERGEG005048	AT1G51770	-	0	8.43	1.79769e+308	3e-05	0.000185	#DIV/0!	#DIV/0!		Core-2/I-branching beta-1,6-N-acetylglucosaminyltransferase family protein; CONTAINS InterPro DOMAIN/s: Core-2/I-Branching enzyme (InterPro:IPR021141); BEST Arabidopsis thaliana protein match is: Core-2/I-branching beta-1,6-N-acetylglucosaminyltransferase family protein (TAIR:AT3G21310.1); Has 593 Blast hits to 593 proteins in 23 species: Archae - 0; Bacteria - 9; Metazoa - 0; Fungi - 0; Plants -…
528	MERGEG005049	AT1G51780	ILL5	0.03	43.94	10.4158	0	0	1464.67	10.5164		encodes a member of the six Arabidopsis IAA-amino acid conjugate hydrolase subfamily and conjugates and is very similar to IAR3.
529	MERGEG005050	AT1G51790	AT1G51790	0.98	43.02	5.45528	0	0	43.898	5.45608			Leucine-rich repeat protein kinase family protein; FUNCTIONS IN: kinase activity; INVOLVED IN: protein amino acid phosphorylation; LOCATED IN: endomembrane system; EXPRESSED IN: 9 plant structures; EXPRESSED DURING: 6 growth stages; CONTAINS InterPro DOMAIN/s: Protein kinase, catalytic domain (InterPro:IPR000719), Serine/threonine-protein kinase domain (InterPro:IPR002290), Leucine-rich repeat (I…
530	MERGEG005051	AT1G51800	-	0.49	149.57	8.26295	0	0	305.245	8.25382		The gene encodes a putative member of the LRR-RLK protein family. Expressin and mutant analysis revealed that it contributes to the interaction between Arabidopsis and Hyaloperonospora arabidopsidis. and
531	MERGEG005053	AT1G51805	-	88.28	400.1	2.18027	0	0	4.53217	2.1802		Leucine-rich repeat protein kinase family protein; FUNCTIONS IN: protein serine/threonine kinase activity, protein kinase activity, kinase activity, ATP binding; INVOLVED IN: protein amino acid phosphorylation; LOCATED IN: endomembrane system; EXPRESSED IN: 20 plant structures; EXPRESSED DURING: 13 growth stages; CONTAINS InterPro DOMAIN/s: Protein kinase, ATP binding site (InterPro:IPR017441), P…
532	MERGEG005055	AT1G51820	-	0.26	157.56	9.2693	0	0	606	9.24317		Leucine-rich repeat protein kinase family protein; FUNCTIONS IN: kinase activity; INVOLVED IN: protein amino acid phosphorylation; LOCATED IN: endomembrane system; EXPRESSED IN: 10 plant structures; EXPRESSED DURING: 7 growth stages; CONTAINS InterPro DOMAIN/s: Protein kinase, ATP binding site (InterPro:IPR017441), Protein kinase, catalytic domain (InterPro:IPR000719), Leucine-rich repeat (InterP…
533	MERGEG005059	AT1G51850	-	0.15	8.84	5.9118	0	0	58.9333	5.88101		Leucine-rich repeat protein kinase family protein; FUNCTIONS IN: kinase activity; INVOLVED IN: protein amino acid phosphorylation; LOCATED IN: plasma membrane; EXPRESSED IN: root; CONTAINS InterPro DOMAIN/s: Protein kinase, ATP binding site (InterPro:IPR017441), Serine/threonine-protein kinase domain (InterPro:IPR002290), Leucine-rich repeat (InterPro:IPR001611), Serine/threonine-protein kinase-l…
534	MERGEG005060	AT1G51860	AT1G51860	1.31	10.63	3.02395	0	0	8.1145	3.0205			Leucine-rich repeat protein kinase family protein; FUNCTIONS IN: kinase activity; INVOLVED IN: protein amino acid phosphorylation; LOCATED IN: endomembrane system; EXPRESSED IN: stem, root, stamen; EXPRESSED DURING: 4 anthesis; CONTAINS InterPro DOMAIN/s: Protein kinase, ATP binding site (InterPro:IPR017441), Protein kinase, catalytic domain (InterPro:IPR000719), Leucine-rich repeat (InterPro:IPR…
535	MERGEG005063	AT1G51890	AT1G51890	0.51	11.64	4.52464	0	0	22.8235	4.51245			Leucine-rich repeat protein kinase family protein; FUNCTIONS IN: kinase activity; INVOLVED IN: protein amino acid phosphorylation; LOCATED IN: endomembrane system; EXPRESSED IN: 9 plant structures; EXPRESSED DURING: 8 growth stages; CONTAINS InterPro DOMAIN/s: Protein kinase, ATP binding site (InterPro:IPR017441), Serine/threonine-protein kinase domain (InterPro:IPR002290), Leucine-rich repeat (I…
536	MERGEG005071	AT1G51950	IAA18	22.49	193.85	3.1078	0	0	8.61939	3.10759		indole-3-acetic acid inducible 18 (IAA18); FUNCTIONS IN: sequence-specific DNA binding transcription factor activity; INVOLVED IN: response to auxin stimulus; LOCATED IN: nucleus; EXPRESSED IN: 22 plant structures; EXPRESSED DURING: 13 growth stages; CONTAINS InterPro DOMAIN/s: Aux/IAA-ARF-dimerisation (InterPro:IPR011525), AUX/IAA protein (InterPro:IPR003311); BEST Arabidopsis thaliana protein m…
537	MERGEG005077	AT1G52000	AT1G52000	49.96	700.82	3.81015	0	0	14.0276	3.8102			Mannose-binding lectin superfamily protein; FUNCTIONS IN: molecular_function unknown; INVOLVED IN: response to salt stress; LOCATED IN: cellular_component unknown; EXPRESSED IN: 22 plant structures; EXPRESSED DURING: 14 growth stages; CONTAINS InterPro DOMAIN/s: Mannose-binding lectin (InterPro:IPR001229); BEST Arabidopsis thaliana protein match is: myrosinase-binding protein 1 (TAIR:AT1G52040.1)
538	MERGEG005080	AT1G52030	MBP1.2	0.78	9.02	3.53465	0	0	11.5641	3.53158		Similar to myrosinase binding proteins which may be involved in metabolizing glucosinolates and forming defense compounds to protect against herbivory. Also similar to lectins and other agglutinating factors. Expressed only in flowers.
539	MERGEG005081	AT1G52040	MBP1	3.4	105.68	4.95979	0	0	31.0824	4.95802		Encodes myrosinase-binding protein expressed in flowers.
540	MERGEG005091	CUFF.1289	-	0	2.04	1.79769e+308	0.00108	0.00446	#DIV/0!	#DIV/0!
541	MERGEG005103	AT1G52200	AT1G52200	4.5	311.25	6.111	0	0	69.1667	6.11201			PLAC8 family protein; FUNCTIONS IN: molecular_function unknown; INVOLVED IN: response to oxidative stress; LOCATED IN: plasma membrane; EXPRESSED IN: 10 plant structures; EXPRESSED DURING: 6 growth stages; CONTAINS InterPro DOMAIN/s: Protein of unknown function Cys-rich (InterPro:IPR006461); BEST Arabidopsis thaliana protein match is: PLAC8 family protein (TAIR:AT3G18450.1)
542	MERGEG005109	AT1G52260	ATPDIL1-5	4.89	13.79	1.4941	5.6e-05	0.000321	2.82004	1.49572		Encodes a protein disulfide isomerase-like (PDIL) protein, a member of a multigene family within the thioredoxin (TRX) superfamily. Unlike several other PDI family members, transcript levels for this gene are not up-regulated in response to three different chemical inducers of ER stress (dithiothreitol, beta-mercaptoethanol, and tunicamycin).
543	MERGEG005111	AT1G52290	AT1G52290,AtRABG3d	39.47	111.55	1.49894	0.000398	0.001853	2.8262	1.49886			Encodes a member of the proline-rich extensin-like receptor kinase (PERK) family. This family consists of 15 predicted receptor kinases (PMID: 15653807).
544	MERGEG005125	AT1G52400	BGL1	33.86	1891.34	5.80374	0	0	55.8576	5.80368			encodes a member of glycosyl hydrolase family 1, located in inducible ER bodies which were formed after wounding, required in inducible ER body formation The mRNA is cell-to-cell mobile.
545	MERGEG005126	AT1G52410	TSA1	13.02	320.07	4.62	0	0	24.5829	4.61959			Contains a novel calcium-binding repeat sequence. Binds TSK in vitro. Localizes to small cytoplasmic vesicles in interphase cells. In cells synchronized for cell division, TSA1 and TSK relocalize to ends of spindle microtubules that are ahead of separating chromatids during metaphase and anaphase of mitosis. May be involved in mitosis together with TSK. Expressed preferentially in the flower and …
546	MERGEG005141	AT1G52565	-	6.89	35.45	2.36386	0	0	5.14514	2.36321		unknown protein; FUNCTIONS IN: molecular_function unknown; INVOLVED IN: biological_process unknown; LOCATED IN: endomembrane system; BEST Arabidopsis thaliana protein match is: unknown protein (TAIR:AT3G15760.1); Has 35333 Blast hits to 34131 proteins in 2444 species: Archae - 798; Bacteria - 22429; Metazoa - 974; Fungi - 991; Plants - 531; Viruses - 0; Other Eukaryotes - 9610 (source: NCBI BLink…
547	MERGEG005160	AT1G52720	-	5.44	98.2	4.17493	0	0	18.0515	4.17404		unknown protein; BEST Arabidopsis thaliana protein match is: unknown protein (TAIR:AT3G15630.1); Has 61 Blast hits to 61 proteins in 13 species: Archae - 0; Bacteria - 0; Metazoa - 0; Fungi - 0; Plants - 61; Viruses - 0; Other Eukaryotes - 0 (source: NCBI BLink).
548	MERGEG005164	AT1G52760	LysoPL2	27.04	220.97	3.03086	0	0	8.17197	3.03068			Encodes caffeoyl shikimate esterase and is involved in lignin biosynthesis. CSE converts caffeoyl shikimate to caffiate. Loss of function mutations have reduced lignin content and collapsed vessel elements. It is also reported to function as a lysophospholipase 2 (LysoPL2) involved in tolerance to cadmium-induced oxidative stress. Binds Acyl-CoA-binding protein 2 (ACBP2).
549	MERGEG005172	AT1G52827	CDT1	36.77	86.31	1.23099	0.004397	0.014857	2.34729	1.231		Cysteine-rich protein that confers cadmium tolerance to yeast. Homologs are also found in rice, Brassica rapa and pine.
550	MERGEG005173	AT1G52830	IAA6	2.09	21.22	3.34308	0	0	10.1531	3.34385		An extragenic dominant suppressor of the hy2 mutant phenotype. Also exhibits aspects of constitutive photomorphogenetic phenotype in the absence of hy2. Mutants have dominant leaf curling phenotype shortened hypocotyls and reduced apical hook. Induced by indole-3-acetic acid.
551	MERGEG005177	AT1G52855	-	18.95	46.9	1.30767	0.000782	0.003362	2.47493	1.30739		unknown protein; BEST Arabidopsis thaliana protein match is: unknown protein (TAIR:AT3G15534.1); Has 35333 Blast hits to 34131 proteins in 2444 species: Archae - 798; Bacteria - 22429; Metazoa - 974; Fungi - 991; Plants - 531; Viruses - 0; Other Eukaryotes - 9610 (source: NCBI BLink).
552	MERGEG005181	AT1G52890	ANAC019	3.09	469.45	7.24886	0	0	151.926	7.24722		encodes a NAC transcription factor whose expression is induced by drought, high salt, and abscisic acid. This gene binds to ERD1 promoter in vitro.
553	MERGEG005219	AT1G53210	AT1G53210	114.03	381.89	1.74372	7e-06	4.6e-05	3.34903	1.74374			Encodes a Na+/Ca 2+ exchanger-like protein that participates in the maintenance of Ca 2+ homeostasis. The mRNA is cell-to-cell mobile.
554	MERGEG005233	AT1G53310	PPC1	28.32	55.14	0.961367	0.006403	0.020505	1.94703	0.961278		Encodes one of four Arabidopsis phosphoenolpyruvate carboxylase proteins.
555	MERGEG005234	AT1G53320	AtTLP7	20.88	71.27	1.77083	0	2e-06	3.41331	1.77117			Member of TLP family
556	MERGEG005236	AT1G53330	AT1G53330	0.43	3.34	2.94938	9.1e-05	0.000498	7.76744	2.95744			encodes a member of the pentatricopeptide repeat (PPR) gene family. T-DNA insertion mutants had a complex phenotypic expression, ranging from embryo lethal to seedling lethal, to just subtle changes.
557	MERGEG005242	AT1G53390	AT1G53390	10.53	20.92	0.990196	0.005614	0.018325	1.9867	0.990377			P-loop containing nucleoside triphosphate hydrolases superfamily protein; FUNCTIONS IN: ATPase activity, coupled to transmembrane movement of substances; LOCATED IN: plasma membrane; EXPRESSED IN: 23 plant structures; EXPRESSED DURING: 13 growth stages; CONTAINS InterPro DOMAIN/s: ATPase, AAA+ type, core (InterPro:IPR003593), ABC transporter-like (InterPro:IPR003439), ABC transporter, conserved s…
558	MERGEG005246	AT1G53430	AT1G53430	11.21	161.63	3.85004	0	0	14.4184	3.84984			Leucine-rich repeat transmembrane protein kinase; FUNCTIONS IN: kinase activity; INVOLVED IN: protein amino acid phosphorylation; LOCATED IN: plasma membrane; EXPRESSED IN: 23 plant structures; EXPRESSED DURING: 13 growth stages; CONTAINS InterPro DOMAIN/s: Serine/threonine-protein kinase domain (InterPro:IPR002290), Leucine-rich repeat (InterPro:IPR001611), Serine-threonine/tyrosine-protein kina…
559	MERGEG005247	AT1G53440	-	3.25	23.3	2.84103	0	0	7.16923	2.84182		Leucine-rich repeat transmembrane protein kinase; FUNCTIONS IN: kinase activity; INVOLVED IN: protein amino acid phosphorylation; LOCATED IN: plasma membrane; EXPRESSED IN: 22 plant structures; EXPRESSED DURING: 13 growth stages; CONTAINS InterPro DOMAIN/s: Serine/threonine-protein kinase domain (InterPro:IPR002290), Leucine-rich repeat (InterPro:IPR001611), Serine-threonine/tyrosine-protein kina…
560	MERGEG005250	AT1G53470	MSL4	0.3	31.56	6.73833	0	0	105.2	6.71699		mechanosensitive channel of small conductance-like 4 (MSL4); INVOLVED IN: transmembrane transport; LOCATED IN: plasma membrane, membrane; CONTAINS InterPro DOMAIN/s: Membrane protein, At2g17000, predicted (InterPro:IPR016688), Mechanosensitive ion channel MscS (InterPro:IPR006685), Like-Sm ribonucleoprotein (LSM)-related domain (InterPro:IPR010920); BEST Arabidopsis thaliana protein match is: mec…
561	MERGEG005256	AT1G53540	-	0.13	3.3	4.61749	1e-05	7e-05	25.3846	4.66588		HSP20-like chaperones superfamily protein; CONTAINS InterPro DOMAIN/s: Heat shock protein Hsp20 (InterPro:IPR002068), HSP20-like chaperone (InterPro:IPR008978); BEST Arabidopsis thaliana protein match is: heat shock protein 17.4 (TAIR:AT3G46230.1); Has 7090 Blast hits to 7089 proteins in 1610 species: Archae - 175; Bacteria - 4287; Metazoa - 66; Fungi - 302; Plants - 1606; Viruses - 0; Other Euka…
562	MERGEG005263	AT1G53570	MAPKKK3	22.04	63.89	1.53573	0.001232	0.004985	2.89882	1.53547			MEK kinase (MAP3Ka)
563	MERGEG005268	AT1G53625	-	0.86	47.05	5.7691	0	0	54.7093	5.77371		unknown protein; Has 29996 Blast hits to 6987 proteins in 655 species: Archae - 23; Bacteria - 6686; Metazoa - 10521; Fungi - 1178; Plants - 7439; Viruses - 681; Other Eukaryotes - 3468 (source: NCBI BLink).
564	MERGEG005272	AT1G53645	-	7.54	16.82	1.15652	0.000733	0.003182	2.23077	1.15754		hydroxyproline-rich glycoprotein family protein; Has 15375 Blast hits to 12179 proteins in 920 species: Archae - 8; Bacteria - 1425; Metazoa - 5915; Fungi - 2848; Plants - 1527; Viruses - 230; Other Eukaryotes - 3422 (source: NCBI BLink).
565	MERGEG005300	AT1G53885	-	1.7	53.55	4.98042	0	0	31.5	4.97728		Protein of unknown function (DUF581); CONTAINS InterPro DOMAIN/s: Protein of unknown function DUF581 (InterPro:IPR007650); BEST Arabidopsis thaliana protein match is: Protein of unknown function (DUF581) (TAIR:AT1G53903.1); Has 508 Blast hits to 508 proteins in 19 species: Archae - 0; Bacteria - 0; Metazoa - 0; Fungi - 0; Plants - 508; Viruses - 0; Other Eukaryotes - 0 (source: NCBI BLink).
566	MERGEG005304	AT1G53903	-	1.75	55.14	4.97732	0	0	31.5086	4.97767		Protein of unknown function (DUF581); CONTAINS InterPro DOMAIN/s: Protein of unknown function DUF581 (InterPro:IPR007650); BEST Arabidopsis thaliana protein match is: Protein of unknown function (DUF581) (TAIR:AT1G53885.1); Has 30201 Blast hits to 17322 proteins in 780 species: Archae - 12; Bacteria - 1396; Metazoa - 17338; Fungi - 3422; Plants - 5037; Viruses - 0; Other Eukaryotes - 2996 (source…
567	MERGEG005305	AT1G53910	RAP2.12	16.3	45.26	1.47352	1.8e-05	0.000116	2.77669	1.47336			Encodes a member of the ERF (ethylene response factor) subfamily B-2 of ERF/AP2 transcription factor family (RAP2.12). The protein contains one AP2 domain. There are 5 members in this subfamily including RAP2.2 AND RAP2.12. Involved in oxygen sensing.
568	MERGEG005306	AT1G53920	GLIP5	1.93	8.48	2.13551	0.000254	0.00125	4.39378	2.13546			Contains lipase signature motif and GDSL domain.
569	MERGEG005315	AT1G54010	AT1G54010	0.11	30.25	8.08292	0	0	275	8.10329			GDSL-motif esterase/acyltransferase/lipase. Enzyme group with broad substrate specificity that may catalyze acyltransfer or hydrolase reactions with lipid and non-lipid substrates.
570	MERGEG005316	AT1G54020	AT1G54020	0.07	7.73	6.81589	0	0	110.429	6.78697			GDSL-motif esterase/acyltransferase/lipase. Enzyme group with broad substrate specificity that may catalyze acyltransfer or hydrolase reactions with lipid and non-lipid substrates.
571	MERGEG005318	AT1G54030	MVP1	16.41	111.05	2.75886	0	0	6.76722	2.75856		Encodes a vacuolar protein. Mutation causes organizational defects in the endoplasmic reticulum and aberrant protein trafficking in the plant secretory pathway.
572	MERGEG005324	AT1G54090	ATEXO70D2	14.57	38.27	1.39376	3.7e-05	0.000223	2.62663	1.39321		A member of EXO70 gene family, putative exocyst subunits, conserved in land plants. Arabidopsis thaliana contains 23 putative EXO70 genes, which can be classified into eight clusters on the phylogenetic tree.
573	MERGEG005325	AT1G54095	AT1G54095	0.02	1.63	6.04292	0.008417	0.025697	81.5	6.34873			Protein of unknown function (DUF1677); CONTAINS InterPro DOMAIN/s: Protein of unknown function DUF1677, plant (InterPro:IPR012876); BEST Arabidopsis thaliana protein match is: Protein of unknown function (DUF1677) (TAIR:AT1G72510.2)
574	MERGEG005326	AT1G54100	ALDH7B4	39.32	207.44	2.39946	0	0	5.27569	2.39936		Aldehyde dehydrogenase
575	MERGEG005330	AT1G16440	RSH3	34.91	134.86	1.94985	0	1e-06	3.86308	1.94975			root hair specific 3 (RSH3); FUNCTIONS IN: kinase activity; INVOLVED IN: protein amino acid phosphorylation; LOCATED IN: plasma membrane; EXPRESSED IN: root hair; CONTAINS InterPro DOMAIN/s: Protein kinase, catalytic domain (InterPro:IPR000719), Serine/threonine-protein kinase domain (InterPro:IPR002290), Tyrosine-protein kinase, catalytic domain (InterPro:IPR020635), Serine/threonine-protein kin…
576	MERGEG005334	AT1G54170	CID3	10.83	21.38	0.980951	0.002931	0.010517	1.97415	0.981229		ataxin-2-related, similar to SCA2 (GI:1770390) (Homo sapiens); similar to ataxin-2 (GI:3005020) (Mus musculus). Member of a family of PAM2 motif containing proteins.
577	MERGEG005376	AT1G54575	-	11.36	24.83	1.12841	0.007222	0.022624	2.18574	1.12812		unknown protein; Has 35333 Blast hits to 34131 proteins in 2444 species: Archae - 798; Bacteria - 22429; Metazoa - 974; Fungi - 991; Plants - 531; Viruses - 0; Other Eukaryotes - 9610 (source: NCBI BLink).
578	MERGEG005431	AT1G55080	MED9	6.93	17.36	1.32511	0.000965	0.004035	2.50505	1.32484		MED9; BEST Arabidopsis thaliana protein match is: unknown protein (TAIR:AT1G29580.1); Has 67203 Blast hits to 25757 proteins in 1293 species: Archae - 12; Bacteria - 4374; Metazoa - 24340; Fungi - 7940; Plants - 5927; Viruses - 273; Other Eukaryotes - 24337 (source: NCBI BLink).
579	MERGEG005447	AT1G55210	-	22.09	43.57	0.980024	0.005112	0.016909	1.97239	0.979942		Disease resistance-responsive (dirigent-like protein) family protein; FUNCTIONS IN: molecular_function unknown; INVOLVED IN: lignan biosynthetic process, defense response; LOCATED IN: endomembrane system; EXPRESSED IN: 22 plant structures; EXPRESSED DURING: 13 growth stages; CONTAINS InterPro DOMAIN/s: Plant disease resistance response protein (InterPro:IPR004265); BEST Arabidopsis thaliana prote…
580	MERGEG005461	AT1G55330	AGP21	94.47	427	2.17638	1e-05	6.5e-05	4.51995	2.17631		Encodes a putative arabinogalactan-protein (AGP21).
581	MERGEG005472	AT1G55430	-	0.02	0.72	5.57005	0.000132	0.000699	36	5.16993		Cysteine/Histidine-rich C1 domain family protein; FUNCTIONS IN: zinc ion binding; LOCATED IN: cellular_component unknown; EXPRESSED IN: root; CONTAINS InterPro DOMAIN/s: DC1 (InterPro:IPR004146), Zinc finger, PHD-type (InterPro:IPR001965), C1-like (InterPro:IPR011424); BEST Arabidopsis thaliana protein match is: Cysteine/Histidine-rich C1 domain family protein (TAIR:AT1G55420.1); Has 1374 Blast h…
582	MERGEG005473	AT1G55440	-	0	2.73	1.79769e+308	6.5e-05	0.000365	#DIV/0!	#DIV/0!		Cysteine/Histidine-rich C1 domain family protein; FUNCTIONS IN: zinc ion binding; CONTAINS InterPro DOMAIN/s: Zinc finger, RING-type (InterPro:IPR001841), DC1 (InterPro:IPR004146), Zinc finger, PHD-type (InterPro:IPR001965), C1-like (InterPro:IPR011424); BEST Arabidopsis thaliana protein match is: Cysteine/Histidine-rich C1 domain family protein (TAIR:AT1G55420.1); Has 43347 Blast hits to 2039 pr…
583	MERGEG005475	AT1G55450	-	25.21	320.39	3.66748	0	0	12.7088	3.66776		S-adenosyl-L-methionine-dependent methyltransferases superfamily protein; FUNCTIONS IN: methyltransferase activity; EXPRESSED IN: 20 plant structures; EXPRESSED DURING: 13 growth stages; CONTAINS InterPro DOMAIN/s: Methyltransferase type 11 (InterPro:IPR013216); BEST Arabidopsis thaliana protein match is: S-adenosyl-L-methionine-dependent methyltransferases superfamily protein (TAIR:AT3G54150.1).
584	MERGEG005481	AT1G55500	ECT4	12.9	33.58	1.37962	0.000261	0.00128	2.6031	1.38023			evolutionarily conserved C-terminal region 4 (ECT4); FUNCTIONS IN: molecular_function unknown; INVOLVED IN: biological_process unknown; LOCATED IN: cellular_component unknown; EXPRESSED IN: 21 plant structures; EXPRESSED DURING: 11 growth stages; CONTAINS InterPro DOMAIN/s: YTH domain (InterPro:IPR007275); BEST Arabidopsis thaliana protein match is: evolutionarily conserved C-terminal region 2 (T…
585	MERGEG005499	AT1G55620	CLCF	8.1	16.09	0.991061	0.006136	0.019788	1.98642	0.990171			Encodes a chloride channel protein that has been localized to the chloroplast and golgi apparatus. Complements yeast gef1 mutant and therefor may function to acidify the golgi lumen.
586	MERGEG005519	AT1G55820	-	3.17	8.5	1.42187	0.000243	0.001197	2.68139	1.42298		CONTAINS InterPro DOMAIN/s: Protein of unknown function DUF1296 (InterPro:IPR009719); BEST Arabidopsis thaliana protein match is: GBF-interacting protein 1 (TAIR:AT3G13222.1); Has 1074 Blast hits to 540 proteins in 140 species: Archae - 0; Bacteria - 57; Metazoa - 222; Fungi - 108; Plants - 188; Viruses - 12; Other Eukaryotes - 487 (source: NCBI BLink).
587	MERGEG005530	AT1G55920	SAT5	70.21	145.11	1.0475	0.001756	0.006769	2.0668	1.0474		Encodes a chloroplast/cytosol localized serine O-acetyltransferase involved in sulfur assimilation and cysteine biosynthesis. Expressed in the vascular system.
588	MERGEG005546	AT1G56060	-	0.46	26.09	5.8146	0	0	56.7174	5.82572		unknown protein; BEST Arabidopsis thaliana protein match is: unknown protein (TAIR:AT2G32210.1); Has 180 Blast hits to 180 proteins in 22 species: Archae - 0; Bacteria - 0; Metazoa - 0; Fungi - 10; Plants - 170; Viruses - 0; Other Eukaryotes - 0 (source: NCBI BLink).
589	MERGEG005555	AT1G56140	-	4.89	109.96	4.49032	0	0	22.4867	4.491		Leucine-rich repeat transmembrane protein kinase; FUNCTIONS IN: protein serine/threonine kinase activity, protein kinase activity, ATP binding; INVOLVED IN: protein amino acid phosphorylation; LOCATED IN: plasma membrane; EXPRESSED IN: callus; CONTAINS InterPro DOMAIN/s: Serine/threonine-protein kinase domain (InterPro:IPR002290), Leucine-rich repeat (InterPro:IPR001611), Serine-threonine/tyrosin…
590	MERGEG005568	AT1G56240	AtPP2-B13	0.04	1	4.81254	0.008153	0.025048	25	4.64386		phloem protein 2-B13 (PP2-B13); FUNCTIONS IN: carbohydrate binding; LOCATED IN: endomembrane system; CONTAINS InterPro DOMAIN/s: F-box domain, cyclin-like (InterPro:IPR001810), F-box domain, Skp2-like (InterPro:IPR022364); BEST Arabidopsis thaliana protein match is: phloem protein 2-B14 (TAIR:AT1G56250.1); Has 533 Blast hits to 519 proteins in 34 species: Archae - 0; Bacteria - 0; Metazoa - 0; Fu…
591	MERGEG005569	AT1G56242	-	0.07	1.1	3.90519	0.000745	0.003228	15.7143	3.974		Potential natural antisense gene, locus overlaps with AT1G56240
592	MERGEG005599	AT1G56510	WRR4	26.61	99.97	1.9094	0	0	3.75686	1.90953		TIR-NB-LRR protein that confers resistance to four races of Albugo candida.
593	MERGEG005602	AT1G56540	-	2.23	7.99	1.83899	1e-06	5e-06	3.58296	1.84115		Disease resistance protein (TIR-NBS-LRR class) family; FUNCTIONS IN: transmembrane receptor activity, nucleoside-triphosphatase activity, nucleotide binding, ATP binding; INVOLVED IN: signal transduction, defense response, apoptosis, innate immune response; LOCATED IN: intrinsic to membrane; EXPRESSED IN: 14 plant structures; EXPRESSED DURING: 8 growth stages; CONTAINS InterPro DOMAIN/s: ATPase, …
594	MERGEG005618	AT1G56660	AT1G56660	19.78	442.69	4.48382	0	0	22.3807	4.48418			unknown protein
595	MERGEG005709	AT1G57560	AtMYB50	0.18	4.38	4.57551	2.3e-05	0.000144	24.3333	4.60486			Member of the R2R3 factor gene family.
596	MERGEG005715	AT1G57610	-	19.24	75.08	1.96417	0	0	3.90229	1.96432		Protein of unknown function (DUF607); CONTAINS InterPro DOMAIN/s: Protein of unknown function DUF607 (InterPro:IPR006769); BEST Arabidopsis thaliana protein match is: Protein of unknown function (DUF607) (TAIR:AT1G09575.1); Has 382 Blast hits to 382 proteins in 123 species: Archae - 0; Bacteria - 0; Metazoa - 148; Fungi - 56; Plants - 126; Viruses - 0; Other Eukaryotes - 52 (source: NCBI BLink).
597	MERGEG005718	AT1G57630	AT1G57630	0.87	44.89	5.69446	0	0	51.5977	5.68923			Toll-Interleukin-Resistance (TIR) domain family protein; FUNCTIONS IN: transmembrane receptor activity; INVOLVED IN: signal transduction, defense response, innate immune response; LOCATED IN: intrinsic to membrane; EXPRESSED IN: 7 plant structures; EXPRESSED DURING: 9 growth stages; CONTAINS InterPro DOMAIN/s: Toll-Interleukin receptor (InterPro:IPR000157); BEST Arabidopsis thaliana protein match…
598	MERGEG005720	AT1G57650	-	0	1.42	1.79769e+308	0.000223	0.001112	#DIV/0!	#DIV/0!		ATP binding; FUNCTIONS IN: ATP binding; INVOLVED IN: apoptosis, defense response; LOCATED IN: cellular_component unknown; EXPRESSED IN: stamen; EXPRESSED DURING: 4 anthesis; CONTAINS InterPro DOMAIN/s: NB-ARC (InterPro:IPR002182), Disease resistance protein (InterPro:IPR000767); BEST Arabidopsis thaliana protein match is: Disease resistance protein (TIR-NBS-LRR class) family (TAIR:AT2G14080.1); H…
599	MERGEG005746	AT1G57943	ATPUP17	0.12	0.68	2.50504	0.00667	0.021204	5.66667	2.5025		Member of a family of proteins related to PUP1, a purine transporter. May be involved in the transport of purine and purine derivatives such as cytokinins, across the plasma membrane.
600	MERGEG005748	AT1G57990	ATPUP18	18.21	218.74	3.5863	0	0	12.0121	3.58641		Member of a family of proteins related to PUP1, a purine transporter. May be involved in the transport of purine and purine derivatives such as cytokinins, across the plasma membrane.
601	MERGEG005762	AT1G58100	-	12.73	32.98	1.37333	7.5e-05	0.000417	2.59073	1.37336		Encodes TCP8, belongs to the TCP transcription factor family known to bind site II elements in promoter regions.
602	MERGEG005766	AT1G58140	-	0.2	4.09	4.32131	0	0	20.45	4.35403		transposable element gene; copia-like retrotransposon family, has a 1.6e-253 P-value blast match to gb|AAO73529.1| gag-pol polyprotein (Glycine max) (SIRE1) (Ty1_Copia-family)
603	MERGEG005773	AT1G58200	MSL3	16.62	164.95	3.3112	0	0	9.92479	3.31104			A member of MscS-like gene family, structurally very similar to MSL2, comprising of an N-terminal chloroplast transit peptide, five trans-membrane helices and a C-terminal cytoplasmic domain. Mutant plants showed abnormalities in the size and shape of plastids. MSL3-GFP was localized to discrete foci on the plastid envelope and co-localize with the plastid division protein AtMinE. MSL3 was capabl…
604	MERGEG005786	AT1G58270	ZW9	10.82	71.68	2.72741	0	0	6.62477	2.72787		ZW9 mRNA, complete cds
605	MERGEG005794	AT1G58340	ZF14	0.14	2.86	4.30357	0	0	20.4286	4.35252		Encodes a plant MATE (multidrug and toxic compound extrusion) transporter that is localized to the Golgi complex and small organelles and is involved in determining the rate of organ initiation. It is also involved in iron homeostasis when plants are under osmotic stress.
606	MERGEG005802	AT1G58420	-	1.27	19.35	3.93057	0	0	15.2362	3.92943		Uncharacterised conserved protein UCP031279; CONTAINS InterPro DOMAIN/s: Uncharacterised conserved protein UCP031279 (InterPro:IPR016972); BEST Arabidopsis thaliana protein match is: Uncharacterised conserved protein UCP031279 (TAIR:AT1G10140.1); Has 61 Blast hits to 61 proteins in 11 species: Archae - 0; Bacteria - 0; Metazoa - 0; Fungi - 0; Plants - 61; Viruses - 0; Other Eukaryotes - 0 (source…
607	MERGEG005804	AT1G58440	XF1	12.83	57.5	2.16389	0	0	4.48168	2.16404		Encodes a putative protein that has been speculated, based on sequence similarities, to have squalene monooxygenase activity.
608	MERGEG005818	AT1G58889	-	1.07	7.18	2.74819	0	0	6.71028	2.74637		transposable element gene; copia-like retrotransposon family, has a 0. P-value blast match to dbj|BAA78425.1| polyprotein (Arabidopsis thaliana) (AtRE1) (Ty1_Copia-element)
609	MERGEG005826	AT1G59265	-	1.06	7.26	2.78079	0	0	6.84906	2.77591		transposable element gene; copia-like retrotransposon family, has a 0. P-value blast match to dbj|BAA78425.1| polyprotein (Arabidopsis thaliana) (AtRE1) (Ty1_Copia-element)
610	MERGEG005846	AT1G59640	ZCW32	3.05	8.57	1.48953	0.001406	0.005577	2.80984	1.49049		A basic helix-loop-helix encoding gene (BIGPETAL, BPE) involved in the control of petal size. BPE is expressed via two mRNAs derived from an alternative splicing event. The BPEub (AT1G59640.1)transcript is expressed ubiquitously, whereas the BPEp (AT1G59640.2) transcript is preferentially expressed in petals. Plants that lack the petal-expressed variant BPEp have larger petals as a result of incr…
611	MERGEG005854	AT1G59710	-	6.93	22.63	1.70778	1.1e-05	7.4e-05	3.26551	1.70731		FUNCTIONS IN: molecular_function unknown; INVOLVED IN: biological_process unknown; LOCATED IN: cellular_component unknown; EXPRESSED IN: 23 plant structures; EXPRESSED DURING: 13 growth stages; CONTAINS InterPro DOMAIN/s: Protein of unknown function DUF569 (InterPro:IPR007679), Actin cross-linking (InterPro:IPR008999); BEST Arabidopsis thaliana protein match is: Actin cross-linking protein (TAIR:…
612	MERGEG005859	AT1G59740	AT1G59740	3.07	13.05	2.08782	1e-06	6e-06	4.25081	2.08774			Major facilitator superfamily protein; FUNCTIONS IN: transporter activity; INVOLVED IN: oligopeptide transport, response to nematode; LOCATED IN: plasma membrane, membrane; EXPRESSED IN: 19 plant structures; EXPRESSED DURING: 10 growth stages; CONTAINS InterPro DOMAIN/s: PTR2 family proton/oligopeptide symporter, conserved site (InterPro:IPR018456), Oligopeptide transporter (InterPro:IPR000109), …
613	MERGEG005867	AT1G59820	ALA3	12.15	56.11	2.20712	0	0	4.61811	2.2073			Encodes a phospholipid translocase. Involved in secretory vesicle formation from trans-Golgi in peripheral columella cells at the root tip. Mutants have short primary roots and grow slower. The mRNA is cell-to-cell mobile.
614	MERGEG005875	AT1G59870	PDR8	53.92	1326.3	4.62031	0	0	24.5976	4.62044		ATP binding cassette transporter. Localized to the plasma membrane in uninfected cells. In infected leaves, the protein concentrated at infection sites. Contributes to nonhost resistance to inappropriate pathogens that enter by direct penetration in a salicylic acid?dependent manner. Required for mlo resistance. Has Cd transporter activity (Cd2+ extrusion pump) and contributes to heavy metal resi…
615	MERGEG005880	AT1G59910	AT1G59910	12.08	101.63	3.073	0	0	8.41308	3.07263			Actin-binding FH2 (formin homology 2) family protein; FUNCTIONS IN: actin binding; INVOLVED IN: cellular component organization, actin cytoskeleton organization; LOCATED IN: plasma membrane; EXPRESSED IN: 24 plant structures; EXPRESSED DURING: 14 growth stages; CONTAINS InterPro DOMAIN/s: Actin-binding FH2/DRF autoregulatory (InterPro:IPR003104), Actin-binding FH2 (InterPro:IPR015425); BEST Arabi…
616	MERGEG005886	AT1G59970	-	3.19	17.63	2.46457	0	0	5.52665	2.4664		Matrixin family protein; FUNCTIONS IN: metallopeptidase activity, metalloendopeptidase activity, zinc ion binding; INVOLVED IN: proteolysis, metabolic process; LOCATED IN: plasma membrane, anchored to membrane; EXPRESSED IN: 22 plant structures; EXPRESSED DURING: 13 growth stages; CONTAINS InterPro DOMAIN/s: Peptidase M10, metallopeptidase (InterPro:IPR001818), Peptidoglycan binding-like (InterPr…
617	MERGEG005908	AT1G60140	ATTPS10	4.56	25.75	2.49745	0	0	5.64693	2.49747			Encodes an enzyme putatively involved in trehalose biosynthesis. The protein has a trehalose synthase (TPS)-like domain that may or may not be active as well as a trehalose phosphatase (TPP)-like domain.
618	MERGEG005913	AT1G60190	AT1G60190	27.08	283.85	3.38993	0	0	10.4819	3.38983			Encodes PUB19, a plant U-box armadillo repeat protein. Involved in salt inhibition of germination together with PUB18. The mRNA is cell-to-cell mobile.
619	MERGEG005966	AT1G60720	-	0	2.18	1.79769e+308	0.001608	0.006271	#DIV/0!	#DIV/0!		RNA-directed DNA polymerase (reverse transcriptase)-related family protein; CONTAINS InterPro DOMAIN/s: RNA-directed DNA polymerase (reverse transcriptase), related (InterPro:IPR015706); BEST Arabidopsis thaliana protein match is: RNA-directed DNA polymerase (reverse transcriptase)-related family protein (TAIR:AT1G33710.1); Has 592 Blast hits to 584 proteins in 16 species: Archae - 0; Bacteria - …
620	MERGEG005967	AT1G60730	-	7.75	95.68	3.62668	0	0	12.3458	3.62595		NAD(P)-linked oxidoreductase superfamily protein; FUNCTIONS IN: oxidoreductase activity, aldo-keto reductase activity; INVOLVED IN: oxidation reduction; EXPRESSED IN: 7 plant structures; EXPRESSED DURING: LP.06 six leaves visible, LP.04 four leaves visible, 4 anthesis, petal differentiation and expansion stage; CONTAINS InterPro DOMAIN/s: Aldo/keto reductase (InterPro:IPR001395); BEST Arabidopsis…
621	MERGEG006009	AT1G61065	AT1G61065	4.78	14.29	1.58088	0.000725	0.003156	2.98954	1.57992			Protein of unknown function (DUF1218); FUNCTIONS IN: molecular_function unknown; INVOLVED IN: biological_process unknown; LOCATED IN: endomembrane system; EXPRESSED IN: 22 plant structures; EXPRESSED DURING: 13 growth stages; CONTAINS InterPro DOMAIN/s: Protein of unknown function DUF1218 (InterPro:IPR009606); BEST Arabidopsis thaliana protein match is: Protein of unknown function (DUF1218) (TAIR…
622	MERGEG006016	AT1G61100	-	20.47	98.98	2.27354	0	0	4.83537	2.27363		disease resistance protein (TIR class), putative; BEST Arabidopsis thaliana protein match is: COP1-interacting protein 7 (TAIR:AT4G27430.2); Has 1636 Blast hits to 1307 proteins in 221 species: Archae - 4; Bacteria - 130; Metazoa - 666; Fungi - 143; Plants - 195; Viruses - 9; Other Eukaryotes - 489 (source: NCBI BLink).
623	MERGEG006019	AT1G61120	GES	0.47	276.24	9.20847	0	0	587.745	9.19905		Encodes a geranyllinalool synthase that produces a precursor to TMTT, a volatile plant defense C16-homoterpene. GES transcript levels rise in response to alamethicin, a fungal peptide mixture that damages membranes. This transcriptional response is blocked in JA biosynthetic and JA signaling mutants, but GES transcript levels still rise in response to alamethicin in mutants with salicylic acid an…
624	MERGEG006021	AT1G61140	EDA16	10.41	31.49	1.59674	1e-05	6.6e-05	3.02498	1.59692			embryo sac development arrest 16 (EDA16); FUNCTIONS IN: helicase activity, DNA binding, zinc ion binding, nucleic acid binding, ATP binding; INVOLVED IN: embryo sac development; EXPRESSED IN: 24 plant structures; EXPRESSED DURING: 15 growth stages; CONTAINS InterPro DOMAIN/s: Zinc finger, RING-type, conserved site (InterPro:IPR017907), Zinc finger, RING-type (InterPro:IPR001841), Zinc finger, C3H…
625	MERGEG006034	AT1G61250	SC3	32.36	112.37	1.79586	0	2e-06	3.4725	1.79597		Encodes a putative secretory carrier membrane protein (SC3).
626	MERGEG006035	AT1G61255	-	0.17	3.26	4.27495	0.000219	0.001094	19.1765	4.26127		BEST Arabidopsis thaliana protein match is: glycine-rich protein (TAIR:AT4G21620.2); Has 58 Blast hits to 58 proteins in 12 species: Archae - 0; Bacteria - 2; Metazoa - 0; Fungi - 0; Plants - 56; Viruses - 0; Other Eukaryotes - 0 (source: NCBI BLink).
627	MERGEG006036	AT1G61260	-	2.18	14	2.68469	0	0	6.42202	2.68303		Protein of unknown function (DUF761); FUNCTIONS IN: molecular_function unknown; INVOLVED IN: biological_process unknown; LOCATED IN: endomembrane system; EXPRESSED IN: 12 plant structures; EXPRESSED DURING: 7 growth stages; CONTAINS InterPro DOMAIN/s: Protein of unknown function DUF761, plant (InterPro:IPR008480); BEST Arabidopsis thaliana protein match is: Protein of unknown function (DUF761) (T…
628	MERGEG006044	AT1G61340	-	2.61	224.48	6.42605	0	0	86.0077	6.42639		Encodes a F-box protein induced by various biotic or abiotic stress.
629	MERGEG006047	AT1G61360	AT1G61360	1.96	48.88	4.6439	0	0	24.9388	4.64032			S-locus lectin protein kinase family protein; FUNCTIONS IN: in 6 functions; INVOLVED IN: protein amino acid phosphorylation, recognition of pollen; LOCATED IN: endomembrane system; EXPRESSED IN: 21 plant structures; EXPRESSED DURING: 13 growth stages; CONTAINS InterPro DOMAIN/s: Curculin-like (mannose-binding) lectin (InterPro:IPR001480), Protein kinase, ATP binding site (InterPro:IPR017441), PAN…
630	MERGEG006048	AT1G61370	AT1G61370,SD1-29	8.84	91.87	3.3777	0	0	10.3925	3.37748			S-locus lectin protein kinase family protein; FUNCTIONS IN: in 6 functions; INVOLVED IN: protein amino acid phosphorylation, recognition of pollen; LOCATED IN: endomembrane system; EXPRESSED IN: 13 plant structures; EXPRESSED DURING: 4 anthesis, F mature embryo stage, petal differentiation and expansion stage, E expanded cotyledon stage, D bilateral stage; CONTAINS InterPro DOMAIN/s: Curculin-lik…
631	MERGEG006049	AT1G61390	-	0.07	0.37	2.43403	0.003282	0.011598	5.28571	2.4021		S-locus lectin protein kinase family protein; FUNCTIONS IN: in 6 functions; INVOLVED IN: protein amino acid phosphorylation, recognition of pollen; CONTAINS InterPro DOMAIN/s: Curculin-like (mannose-binding) lectin (InterPro:IPR001480), PAN-2 domain (InterPro:IPR013227), Apple-like (InterPro:IPR003609), S-locus receptor kinase, C-terminal (InterPro:IPR021820), Serine-threonine/tyrosine-protein ki…
632	MERGEG006064	AT1G61550	-	0.09	1.74	4.3535	0	0	19.3333	4.27302		S-locus lectin protein kinase family protein; FUNCTIONS IN: in 6 functions; INVOLVED IN: protein amino acid phosphorylation, recognition of pollen; LOCATED IN: endomembrane system; EXPRESSED IN: sperm cell, root; CONTAINS InterPro DOMAIN/s: Curculin-like (mannose-binding) lectin (InterPro:IPR001480), PAN-2 domain (InterPro:IPR013227), Apple-like (InterPro:IPR003609), S-locus receptor kinase, C-te…
633	MERGEG006065	AT1G61560	ATMLO6	0.59	42.51	6.17288	0	0	72.0508	6.17094			A member of a large family of seven-transmembrane domain proteins specific to plants, homologs of the barley mildew resistance locus o (MLO) protein. The Arabidopsis genome contains 15 genes encoding MLO proteins, with localization in plasma membrane. Phylogenetic analysis revealed four clades of closely-related AtMLO genes. ATMLO6 belongs to the clade IV, with AtMLO2, AtMLO3 and AtMLO12. The gen…
634	MERGEG006073	AT1G61610	-	1.96	42.76	4.45032	0	0	21.8163	4.44734		S-locus lectin protein kinase family protein; FUNCTIONS IN: in 6 functions; INVOLVED IN: protein amino acid phosphorylation, recognition of pollen; LOCATED IN: endomembrane system; EXPRESSED IN: 7 plant structures; EXPRESSED DURING: 6 growth stages; CONTAINS InterPro DOMAIN/s: Curculin-like (mannose-binding) lectin (InterPro:IPR001480), Protein kinase, ATP binding site (InterPro:IPR017441), PAN-2…
635	MERGEG006074	AT1G61620	-	22.64	44.81	0.985188	0.002602	0.00951	1.97924	0.984947		phosphoinositide binding; CONTAINS InterPro DOMAIN/s: Zinc finger, RING-type, conserved site (InterPro:IPR017907), Nitric oxide synthase-interacting (InterPro:IPR016818), Zinc finger, RING-type (InterPro:IPR001841); Has 510 Blast hits to 510 proteins in 182 species: Archae - 0; Bacteria - 0; Metazoa - 167; Fungi - 129; Plants - 138; Viruses - 0; Other Eukaryotes - 76 (source: NCBI BLink).
636	MERGEG006076	AT1G61640	-	3.91	32.41	3.05064	0	0	8.289	3.0512		Protein kinase superfamily protein; CONTAINS InterPro DOMAIN/s: ABC-1 (InterPro:IPR004147), Protein kinase-like domain (InterPro:IPR011009); BEST Arabidopsis thaliana protein match is: Protein kinase superfamily protein (TAIR:AT1G11390.1); Has 9331 Blast hits to 9278 proteins in 1808 species: Archae - 122; Bacteria - 4378; Metazoa - 406; Fungi - 512; Plants - 679; Viruses - 16; Other Eukaryotes -…
637	MERGEG006078	AT1G61660	AT1G61660	37.19	86.74	1.22161	0.001125	0.004619	2.33235	1.22178			Encodes a transcriptional activator that regulates the expression of genes by binding to their GCG- or E-boxes to mediate physiological responses, including proline biosynthesis and ROS scavenging pathways, to enhance stress tolerance.
638	MERGEG006079	AT1G61667	-	1.58	30.62	4.27616	0	0	19.3797	4.27648		Protein of unknown function, DUF538; FUNCTIONS IN: molecular_function unknown; INVOLVED IN: biological_process unknown; LOCATED IN: endomembrane system; EXPRESSED IN: 23 plant structures; EXPRESSED DURING: 13 growth stages; CONTAINS InterPro DOMAIN/s: Protein of unknown function DUF538 (InterPro:IPR007493); BEST Arabidopsis thaliana protein match is: Protein of unknown function, DUF538 (TAIR:AT5G…
639	MERGEG006080	AT1G61670	AT1G61670	12.83	46.77	1.86623	0	0	3.64536	1.86606			Lung seven transmembrane receptor family protein; FUNCTIONS IN: molecular_function unknown; LOCATED IN: endomembrane system, integral to membrane; CONTAINS InterPro DOMAIN/s: Transmembrane receptor, eukaryota (InterPro:IPR009637); BEST Arabidopsis thaliana protein match is: Lung seven transmembrane receptor family protein (TAIR:AT1G10980.1)
640	MERGEG006084	AT1G61690	AT1G61690	8.6	21.72	1.33737	0.000141	0.000738	2.52558	1.33662			phosphoinositide binding; FUNCTIONS IN: phosphoinositide binding; INVOLVED IN: signal transduction; EXPRESSED IN: 24 plant structures; EXPRESSED DURING: 15 growth stages; CONTAINS InterPro DOMAIN/s: Zinc finger, FYVE-type (InterPro:IPR000306), Zinc finger, FYVE-related (InterPro:IPR017455), Zinc finger, FYVE/PHD-type (InterPro:IPR011011), Tetratricopeptide repeat (InterPro:IPR019734); BEST Arabid…
641	MERGEG006088	AT1G61730	-	10.98	47.62	2.11633	0	0	4.33698	2.11669		DNA-binding storekeeper protein-related transcriptional regulator; FUNCTIONS IN: transcription regulator activity; INVOLVED IN: biological_process unknown; LOCATED IN: cytosol, nucleolus, chloroplast; EXPRESSED IN: 24 plant structures; EXPRESSED DURING: 13 growth stages; CONTAINS InterPro DOMAIN/s: Protein of unknown function DUF573 (InterPro:IPR007592); BEST Arabidopsis thaliana protein match is…
642	MERGEG006093	AT1G61770	-	17.11	33.05	0.950174	0.004678	0.015661	1.93162	0.949811		J domain protein.
643	MERGEG006097	AT1G61800	GPT2	0.2	22.81	6.83179	0	0	114.05	6.83352		glucose6-Phosphate/phosphate transporter 2. Expression is upregulated in the shoot of cax1/cax3 mutant.
644	MERGEG006098	AT1G61810	BGLU45	0.2	1	2.33517	0.001887	0.007205	5	2.32193			beta-glucosidase 45 (BGLU45); FUNCTIONS IN: cation binding, hydrolase activity, hydrolyzing O-glycosyl compounds, catalytic activity; INVOLVED IN: lignin biosynthetic process; LOCATED IN: endomembrane system; EXPRESSED IN: 18 plant structures; EXPRESSED DURING: 9 growth stages; CONTAINS InterPro DOMAIN/s: Glycoside hydrolase, family 1 (InterPro:IPR001360), Glycoside hydrolase, family 1, active si…
645	MERGEG006103	AT1G61860	-	0.17	1.25	2.91493	0.000199	0.001003	7.35294	2.87832		Protein kinase superfamily protein; FUNCTIONS IN: protein serine/threonine kinase activity, protein kinase activity, kinase activity, ATP binding; INVOLVED IN: protein amino acid phosphorylation; LOCATED IN: cellular_component unknown; EXPRESSED IN: 12 plant structures; EXPRESSED DURING: L mature pollen stage, M germinated pollen stage, 4 anthesis, C globular stage, petal differentiation and expa…
646	MERGEG006104	AT1G61870	PPR336	11.77	22.1	0.909365	0.007326	0.022879	1.87766	0.908932		pentatricopeptide repeat 336 (PPR336); LOCATED IN: mitochondrion, membrane; EXPRESSED IN: 22 plant structures; EXPRESSED DURING: 13 growth stages; CONTAINS InterPro DOMAIN/s: Pentatricopeptide repeat (InterPro:IPR002885); BEST Arabidopsis thaliana protein match is: Tetratricopeptide repeat (TPR)-like superfamily protein (TAIR:AT1G11630.1); Has 31000 Blast hits to 9550 proteins in 270 species: Arc…
647	MERGEG006106	AT1G61890	AT1G61890	27.93	1467.11	5.71507	0	0	52.5281	5.71502			MATE efflux family protein; FUNCTIONS IN: antiporter activity, drug transmembrane transporter activity, transporter activity
648	MERGEG006119	AT1G62020	-	16.37	38.53	1.2348	0.000293	0.001416	2.3537	1.23493		Coatomer, alpha subunit; FUNCTIONS IN: structural molecule activity, transporter activity; INVOLVED IN: intracellular protein transport, vesicle-mediated transport, ER to Golgi vesicle-mediated transport; LOCATED IN: COPI vesicle coat, plasma membrane, CUL4 RING ubiquitin ligase complex, membrane; EXPRESSED IN: 25 plant structures; EXPRESSED DURING: 14 growth stages; CONTAINS InterPro DOMAIN/s: W…
649	MERGEG006155	AT1G62300	WRKY6	2.72	73.45	4.754	0	0	27.0037	4.75508		Encodes a transcription factor WRKY6. Regulates Phosphate1 (Pho1) expression in response to low phosphate (Pi) stress.
650	MERGEG006157	AT1G62305	-	1.93	13.57	2.81375	0	0	7.03109	2.81375		Core-2/I-branching beta-1,6-N-acetylglucosaminyltransferase family protein; CONTAINS InterPro DOMAIN/s: Core-2/I-Branching enzyme (InterPro:IPR021141); BEST Arabidopsis thaliana protein match is: Core-2/I-branching beta-1,6-N-acetylglucosaminyltransferase family protein (TAIR:AT1G11940.1); Has 35333 Blast hits to 34131 proteins in 2444 species: Archae - 798; Bacteria - 22429; Metazoa - 974; Fungi…
651	MERGEG006158	AT1G62310	AT1G62310	10.18	21.24	1.06122	0.004919	0.01635	2.08644	1.06105			transcription factor jumonji (jmjC) domain-containing protein; FUNCTIONS IN: sequence-specific DNA binding transcription factor activity, zinc ion binding; EXPRESSED IN: 22 plant structures; EXPRESSED DURING: 14 growth stages; CONTAINS InterPro DOMAIN/s: Transcription factor jumonji/aspartyl beta-hydroxylase (InterPro:IPR003347), Zinc finger, RING-type (InterPro:IPR001841), Transcription factor j…
652	MERGEG006159	AT1G62320	AT1G62320	0.03	3.99	7.2401	0	0	133	7.05528			ERD (early-responsive to dehydration stress) family protein; FUNCTIONS IN: molecular_function unknown; INVOLVED IN: biological_process unknown; LOCATED IN: endomembrane system, membrane; EXPRESSED IN: pollen tube; CONTAINS InterPro DOMAIN/s: Protein of unknown function DUF221 (InterPro:IPR003864); BEST Arabidopsis thaliana protein match is: ERD (early-responsive to dehydration stress) family prot…
653	MERGEG006172	AT1G62420	-	0.51	2.01	1.98864	0.002918	0.010478	3.94118	1.97863		Protein of unknown function (DUF506) ; CONTAINS InterPro DOMAIN/s: Protein of unknown function DUF506, plant (InterPro:IPR006502); BEST Arabidopsis thaliana protein match is: Protein of unknown function (DUF506) (TAIR:AT1G12030.1); Has 389 Blast hits to 387 proteins in 24 species: Archae - 0; Bacteria - 0; Metazoa - 0; Fungi - 0; Plants - 387; Viruses - 0; Other Eukaryotes - 2 (source: NCBI BLink…
654	MERGEG006174	AT1G62440	LRX2	0.05	6.29	6.91413	0	0	125.8	6.97499			encodes a paralog of LRX1 (LEUCINE-RICH REPEAT/EXTENSIN 1) which acts synergistically with LRX1 in root hair cell morphogenesis.
655	MERGEG006186	AT1G62570	FMO GS-OX4	4.28	26.25	2.61775	0	0	6.13318	2.61663			belongs to the flavin-monooxygenase (FMO) family, encodes a glucosinolate S-oxygenase that catalyzes the conversion of methylthioalkyl glucosinolates to methylsulfinylalkyl glucosinolates The mRNA is cell-to-cell mobile.
656	MERGEG006195	AT1G62660	AT1G62660	23.86	80.62	1.75681	1e-06	7e-06	3.37888	1.75654			Glycosyl hydrolases family 32 protein; FUNCTIONS IN: hydrolase activity, hydrolyzing O-glycosyl compounds; INVOLVED IN: sucrose catabolic process, using beta-fructofuranosidase, carbohydrate metabolic process; LOCATED IN: vacuole; EXPRESSED IN: 23 plant structures; EXPRESSED DURING: 12 growth stages; CONTAINS InterPro DOMAIN/s: Protein of unknown function DUF3357 (InterPro:IPR021792), Glycoside h…
657	MERGEG006210	AT1G62790	-	8.28	52.45	2.66377	1e-06	1.1e-05	6.33454	2.66324		Bifunctional inhibitor/lipid-transfer protein/seed storage 2S albumin superfamily protein; CONTAINS InterPro DOMAIN/s: Bifunctional inhibitor/plant lipid transfer protein/seed storage (InterPro:IPR016140), Plant lipid transfer protein/seed storage/trypsin-alpha amylase inhibitor (InterPro:IPR003612); BEST Arabidopsis thaliana protein match is: receptor serine/threonine kinase, putative (TAIR:AT1G…
658	MERGEG006230	AT1G62975	AT1G62975	1.97	43.14	4.45281	0	0	21.8985	4.45276			basic helix-loop-helix (bHLH) DNA-binding superfamily protein; FUNCTIONS IN: DNA binding, sequence-specific DNA binding transcription factor activity; INVOLVED IN: regulation of transcription; LOCATED IN: nucleus; CONTAINS InterPro DOMAIN/s: Helix-loop-helix DNA-binding domain (InterPro:IPR001092), Helix-loop-helix DNA-binding (InterPro:IPR011598); BEST Arabidopsis thaliana protein match is: basi…
659	MERGEG006240	AT1G63040	-	0.15	1.92	3.63328	0.000338	0.001609	12.8	3.67807		a pseudogene member of the DREB subfamily A-4 of ERF/AP2 transcription factor family. The translated product contains one AP2 domain. There are 17 members in this subfamily including TINY.
660	MERGEG006244	AT1G63070	-	0	0.95	7.95474	0.004889	0.01628	#DIV/0!	#DIV/0!		pentatricopeptide (PPR) repeat-containing protein; CONTAINS InterPro DOMAIN/s: Pentatricopeptide repeat (InterPro:IPR002885); BEST Arabidopsis thaliana protein match is: Pentatricopeptide repeat (PPR) superfamily protein (TAIR:AT1G62910.1); Has 62253 Blast hits to 15158 proteins in 309 species: Archae - 5; Bacteria - 59; Metazoa - 938; Fungi - 1110; Plants - 57810; Viruses - 0; Other Eukaryotes -…
661	MERGEG006246	AT1G63090	AtPP2-A11	61.96	217.52	1.81171	1e-06	6e-06	3.51065	1.81174			phloem protein 2-A11 (PP2-A11); FUNCTIONS IN: carbohydrate binding; INVOLVED IN: N-terminal protein myristoylation; LOCATED IN: cellular_component unknown; EXPRESSED IN: 24 plant structures; EXPRESSED DURING: 15 growth stages; CONTAINS InterPro DOMAIN/s: F-box domain, Skp2-like (InterPro:IPR022364); BEST Arabidopsis thaliana protein match is: phloem protein 2-A12 (TAIR:AT1G12710.1)
662	MERGEG006288	AT1G63500	AT1G63500	16.39	94.39	2.52613	0.000304	0.001464	5.759	2.52582			Protein kinase protein with tetratricopeptide repeat domain; FUNCTIONS IN: protein serine/threonine kinase activity, binding, protein kinase activity, ATP binding; INVOLVED IN: protein amino acid phosphorylation; LOCATED IN: plasma membrane; EXPRESSED IN: 24 plant structures; EXPRESSED DURING: 14 growth stages; CONTAINS InterPro DOMAIN/s: Protein kinase, catalytic domain (InterPro:IPR000719), Tet…
663	MERGEG006309	AT1G63720	AT1G63720	2.35	36.11	3.94157	0	0	15.366	3.94167			BEST Arabidopsis thaliana protein match is: hydroxyproline-rich glycoprotein family protein (TAIR:AT5G52430.1)
664	MERGEG006312	AT1G63750	-	4.14	28.51	2.7855	0	0	6.88647	2.78377		Disease resistance protein (TIR-NBS-LRR class) family; FUNCTIONS IN: transmembrane receptor activity, nucleoside-triphosphatase activity, nucleotide binding, ATP binding; INVOLVED IN: signal transduction, apoptosis, defense response, innate immune response; LOCATED IN: intrinsic to membrane; EXPRESSED IN: 7 plant structures; EXPRESSED DURING: 7 growth stages; CONTAINS InterPro DOMAIN/s: ATPase, A…
665	MERGEG006318	AT1G63820	-	0.06	0.49	2.94401	0.004085	0.013966	8.16667	3.02975		CCT motif family protein; CONTAINS InterPro DOMAIN/s: CCT domain (InterPro:IPR010402); BEST Arabidopsis thaliana protein match is: CCT motif family protein (TAIR:AT5G41380.1); Has 1633 Blast hits to 1633 proteins in 102 species: Archae - 0; Bacteria - 0; Metazoa - 1; Fungi - 0; Plants - 1587; Viruses - 0; Other Eukaryotes - 45 (source: NCBI BLink).
666	MERGEG006319	AT1G63830	-	11.61	87.8	2.91897	0	0	7.56245	2.91885		PLAC8 family protein; LOCATED IN: plasma membrane, membrane; EXPRESSED IN: 24 plant structures; EXPRESSED DURING: 15 growth stages; CONTAINS InterPro DOMAIN/s: Protein of unknown function Cys-rich (InterPro:IPR006461); BEST Arabidopsis thaliana protein match is: PLAC8 family protein (TAIR:AT5G41390.1); Has 35333 Blast hits to 34131 proteins in 2444 species: Archae - 798; Bacteria - 22429; Metazoa…
667	MERGEG006321	AT1G63840	-	11.16	50.2	2.16981	0	0	4.49821	2.16935		RING/U-box superfamily protein; FUNCTIONS IN: zinc ion binding; INVOLVED IN: response to abscisic acid stimulus; LOCATED IN: endomembrane system; EXPRESSED IN: 22 plant structures; EXPRESSED DURING: 13 growth stages; CONTAINS InterPro DOMAIN/s: Zinc finger, RING-type (InterPro:IPR001841), Zinc finger, C3HC4 RING-type (InterPro:IPR018957); BEST Arabidopsis thaliana protein match is: RING/U-box sup…
668	MERGEG006328	AT1G63930	ROH1	0.15	3.46	4.52006	0	0	23.0667	4.52774		from the Czech 'roh' meaning 'corner' (ROH1); CONTAINS InterPro DOMAIN/s: Protein BYPASS related (InterPro:IPR008511); BEST Arabidopsis thaliana protein match is: Protein of unknown function (DUF793) (TAIR:AT4G23530.1); Has 150 Blast hits to 147 proteins in 21 species: Archae - 0; Bacteria - 0; Metazoa - 3; Fungi - 1; Plants - 145; Viruses - 0; Other Eukaryotes - 1 (source: NCBI BLink).
669	MERGEG006340	AT1G64040	TOPP3	33.19	68.25	1.0403	0.001377	0.005473	2.05634	1.04008		Encodes the catalytic subunit of a Type 1 phosphoprotein Ser/Thr phosphatase, expressed in roots, shoots and flowers.
670	MERGEG006342	AT1G64060	ATRBOHF	6.35	27.7	2.12524	0	0	4.3622	2.12506		Interacts with AtrbohD gene to fine tune the spatial control of ROI production and hypersensitive response to cell in and around infection site.
671	MERGEG006343	AT1G64065	-	4.31	13.32	1.62967	7.9e-05	0.000441	3.09049	1.62783		Late embryogenesis abundant (LEA) hydroxyproline-rich glycoprotein family; CONTAINS InterPro DOMAIN/s: Late embryogenesis abundant protein, group 2 (InterPro:IPR004864); BEST Arabidopsis thaliana protein match is: Late embryogenesis abundant (LEA) hydroxyproline-rich glycoprotein family (TAIR:AT2G46150.1); Has 35333 Blast hits to 34131 proteins in 2444 species: Archae - 798; Bacteria - 22429; Met…
672	MERGEG006347	AT1G64105	ANAC027,AT1G64100	12.3	29.42	1.25822	0.002484	0.009156	2.39187	1.25814			NAC domain containing protein 27 (NAC027); FUNCTIONS IN: sequence-specific DNA binding transcription factor activity; INVOLVED IN: multicellular organismal development, regulation of transcription; LOCATED IN: cellular_component unknown; CONTAINS InterPro DOMAIN/s: No apical meristem (NAM) protein (InterPro:IPR003441); BEST Arabidopsis thaliana protein match is: pentatricopeptide (PPR) repeat-con…
673	MERGEG006358	AT1G64195	AT1G64195,VHA-E3	50.89	199.32	1.96963	1e-06	7e-06	3.91668	1.96963			Encodes a defensin-like (DEFL) family protein.
674	MERGEG006378	AT1G64380	-	3.4	52.08	3.93765	0	0	15.3176	3.93712		encodes a member of the DREB subfamily A-6 of ERF/AP2 transcription factor family. The protein contains one AP2 domain. There are 8 members in this subfamily including RAP2.4.
675	MERGEG006387	AT1G64460	-	2.83	10.54	1.89887	2.1e-05	0.000131	3.72438	1.897		Protein kinase superfamily protein; FUNCTIONS IN: inositol or phosphatidylinositol kinase activity, phosphotransferase activity, alcohol group as acceptor; INVOLVED IN: biological_process unknown; LOCATED IN: vacuole; EXPRESSED IN: 24 plant structures; EXPRESSED DURING: 15 growth stages; CONTAINS InterPro DOMAIN/s: Phosphatidylinositol 3-/4-kinase, catalytic (InterPro:IPR000403); BEST Arabidopsis…
676	MERGEG006388	AT1G64470	-	5.64	22.98	2.02578	0	3e-06	4.07447	2.02661		Ubiquitin-like superfamily protein; CONTAINS InterPro DOMAIN/s: Ubiquitin (InterPro:IPR000626), Ubiquitin supergroup (InterPro:IPR019955); BEST Arabidopsis thaliana protein match is: phosphoinositide 4-kinase gamma 4 (TAIR:AT2G46500.2); Has 8683 Blast hits to 3845 proteins in 607 species: Archae - 0; Bacteria - 8; Metazoa - 3681; Fungi - 1028; Plants - 2383; Viruses - 97; Other Eukaryotes - 1486 …
677	MERGEG006405	AT1G64610	-	5.44	21.95	2.01331	0	0	4.03493	2.01254		Transducin/WD40 repeat-like superfamily protein; CONTAINS InterPro DOMAIN/s: WD40 repeat 2 (InterPro:IPR019782), WD40 repeat-like-containing domain (InterPro:IPR011046), WD40-repeat-containing domain (InterPro:IPR017986), WD40/YVTN repeat-like-containing domain (InterPro:IPR015943), WD40 repeat (InterPro:IPR001680), WD40 repeat, subgroup (InterPro:IPR019781), G-protein beta WD-40 repeat, region (…
678	MERGEG006416	AT1G64700	-	1.89	8.38	2.14503	6.2e-05	0.000353	4.43386	2.14856		unknown protein; FUNCTIONS IN: molecular_function unknown; INVOLVED IN: N-terminal protein myristoylation; LOCATED IN: cellular_component unknown; EXPRESSED IN: 17 plant structures; EXPRESSED DURING: 11 growth stages; BEST Arabidopsis thaliana protein match is: unknown protein (TAIR:AT3G61920.1); Has 48 Blast hits to 47 proteins in 7 species: Archae - 0; Bacteria - 0; Metazoa - 0; Fungi - 0; Plan…
679	MERGEG006422	AT1G64760	-	1.68	17.51	3.38002	0	0	10.4226	3.38165		O-Glycosyl hydrolases family 17 protein; FUNCTIONS IN: cation binding, hydrolase activity, hydrolyzing O-glycosyl compounds, catalytic activity; INVOLVED IN: carbohydrate metabolic process; LOCATED IN: anchored to plasma membrane, plasma membrane, anchored to membrane; EXPRESSED IN: guard cell, cultured cell; CONTAINS InterPro DOMAIN/s: X8 (InterPro:IPR012946), Glycoside hydrolase, catalytic core…
680	MERGEG006435	AT1G64890	-	0.73	3.88	2.41674	3e-06	2.5e-05	5.31507	2.41009		Major facilitator superfamily protein; CONTAINS InterPro DOMAIN/s: Major facilitator superfamily, general substrate transporter (InterPro:IPR016196), Biopterin transport-related protein BT1 (InterPro:IPR004324); BEST Arabidopsis thaliana protein match is: Major facilitator superfamily protein (TAIR:AT1G04570.1); Has 1088 Blast hits to 1079 proteins in 365 species: Archae - 17; Bacteria - 560; Met…
681	MERGEG006488	AT1G65385	-	0.03	0.33	3.69428	0.008044	0.024783	11	3.45943		pseudogene, putative serpin, blastp match of 51% identity and 9.6e-61 P-value to GP|26224736|gb|AAN76362.1||AY158152 serpin-like protein {Citrus x paradisi}
682	MERGEG006489	AT1G65390	ATPP2-A5	1.59	255.52	7.32578	0	0	160.704	7.32827			phloem protein 2 A5 (PP2-A5); FUNCTIONS IN: carbohydrate binding; INVOLVED IN: signal transduction, defense response, innate immune response; LOCATED IN: intrinsic to membrane, chloroplast; EXPRESSED IN: 21 plant structures; EXPRESSED DURING: 12 growth stages; CONTAINS InterPro DOMAIN/s: Toll-Interleukin receptor (InterPro:IPR000157); BEST Arabidopsis thaliana protein match is: phloem protein 2-A…
683	MERGEG006492	AT1G65430	ARI8	14.71	46.1	1.64794	5e-06	3.6e-05	3.13392	1.64797			ARIADNE 8 (ARI8); FUNCTIONS IN: ubiquitin-protein ligase activity; LOCATED IN: intracellular; EXPRESSED IN: 24 plant structures; EXPRESSED DURING: 15 growth stages; CONTAINS InterPro DOMAIN/s: Zinc finger, C6HC-type (InterPro:IPR002867), Zinc finger, RING-type (InterPro:IPR001841), Zinc finger, CCHC-type (InterPro:IPR001878), Zinc finger, RanBP2-type (InterPro:IPR001876); BEST Arabidopsis thalian…
684	MERGEG006511	AT1G65580	FRA3	15.12	28.87	0.932872	0.005659	0.018447	1.90939	0.933113			FRAGILE FIBER3 (FRA3); FUNCTIONS IN: inositol or phosphatidylinositol phosphatase activity; EXPRESSED IN: 23 plant structures; EXPRESSED DURING: 13 growth stages; CONTAINS InterPro DOMAIN/s: Inositol polyphosphate related phosphatase (InterPro:IPR000300), WD40 repeat-like-containing domain (InterPro:IPR011046), WD40/YVTN repeat-like-containing domain (InterPro:IPR015943), WD40 repeat (InterPro:IP…
685	MERGEG006514	AT1G65610	ATGH9A2	0.06	5.06	6.47849	0	0	84.3333	6.39803		KORRIGAN 2 (KOR2); FUNCTIONS IN: hydrolase activity, hydrolyzing O-glycosyl compounds, catalytic activity; INVOLVED IN: carbohydrate metabolic process; LOCATED IN: cellular_component unknown; EXPRESSED IN: stem, sepal, root, leaf, stamen; EXPRESSED DURING: LP.06 six leaves visible, 4 anthesis, petal differentiation and expansion stage, LP.08 eight leaves visible; CONTAINS InterPro DOMAIN/s: Six-h…
686	MERGEG006523	AT1G65690	-	1.31	24.08	4.19938	0	0	18.3817	4.2002		Late embryogenesis abundant (LEA) hydroxyproline-rich glycoprotein family; CONTAINS InterPro DOMAIN/s: Late embryogenesis abundant protein, group 2 (InterPro:IPR004864); BEST Arabidopsis thaliana protein match is: NDR1/HIN1-like 25 (TAIR:AT5G36970.1); Has 985 Blast hits to 984 proteins in 28 species: Archae - 0; Bacteria - 0; Metazoa - 0; Fungi - 0; Plants - 985; Viruses - 0; Other Eukaryotes - 0…
687	MERGEG006527	AT1G65730	YSL7	0.13	7.97	5.90983	0	0	61.3077	5.938			Arabidopsis thaliana metal-nicotianamine transporter YSL4
688	MERGEG006535	AT1G65820	AT1G65820	47.14	113.83	1.27191	0.000218	0.001089	2.41472	1.27186			microsomal glutathione s-transferase, putative; CONTAINS InterPro DOMAIN/s: Membrane-associated, eicosanoid/glutathione metabolism (MAPEG) protein (InterPro:IPR001129)
689	MERGEG006537	AT1G65840	ATPAO4	16.9	84.33	2.31883	0	0	4.98994	2.31902		encodes a peroxisomal polyamine oxidase, involved in the back-conversion polyamine degradation pathway. Among the five polyamine oxidases in the Arabidopsis genome, PAO4 is the major isoform in root peroxisomes.
690	MERGEG006538	AT1G65845	-	16.89	72.75	2.10713	0	2e-06	4.30728	2.10678		unknown protein; FUNCTIONS IN: molecular_function unknown; INVOLVED IN: biological_process unknown; LOCATED IN: endomembrane system; Has 9 Blast hits to 9 proteins in 2 species: Archae - 0; Bacteria - 0; Metazoa - 0; Fungi - 0; Plants - 9; Viruses - 0; Other Eukaryotes - 0 (source: NCBI BLink).
691	MERGEG006544	AT1G65890	AAE12	0.28	10.2	5.21003	0	0	36.4286	5.187		acyl activating enzyme 12 (AAE12); FUNCTIONS IN: catalytic activity; INVOLVED IN: metabolic process; EXPRESSED IN: leaf apex, hypocotyl, flower; EXPRESSED DURING: petal differentiation and expansion stage; CONTAINS InterPro DOMAIN/s: AMP-dependent synthetase/ligase (InterPro:IPR000873); BEST Arabidopsis thaliana protein match is: benzoyloxyglucosinolate 1 (TAIR:AT1G65880.1); Has 77298 Blast hits …
692	MERGEG006565	AT1G66070	-	17.62	34.88	0.985037	0.004552	0.015297	1.97957	0.985186		Translation initiation factor eIF3 subunit; FUNCTIONS IN: molecular_function unknown; INVOLVED IN: biological_process unknown; LOCATED IN: membrane; EXPRESSED IN: 23 plant structures; EXPRESSED DURING: 13 growth stages; CONTAINS InterPro DOMAIN/s: Translation initiation factor eIF3 subunit (InterPro:IPR013906); BEST Arabidopsis thaliana protein match is: Translation initiation factor eIF3 subunit…
693	MERGEG006567	AT1G66090	AT1G66090	20.94	132.11	2.65717	0	0	6.30898	2.65741			Disease resistance protein (TIR-NBS class); FUNCTIONS IN: transmembrane receptor activity, nucleoside-triphosphatase activity, nucleotide binding, ATP binding; INVOLVED IN: signal transduction, defense response, apoptosis, innate immune response; LOCATED IN: intrinsic to membrane, chloroplast; EXPRESSED IN: 22 plant structures; EXPRESSED DURING: 10 growth stages; CONTAINS InterPro DOMAIN/s: ATPas…
694	MERGEG006575	AT1G66160	ATCMPG1	12.08	186.28	3.94668	0	0	15.4205	3.94678		"CYS, MET, PRO, and GLY protein 1" (CMPG1); FUNCTIONS IN: ubiquitin-protein ligase activity, binding; INVOLVED IN: response to chitin; LOCATED IN: ubiquitin ligase complex; EXPRESSED IN: 18 plant structures; EXPRESSED DURING: 9 growth stages; CONTAINS InterPro DOMAIN/s: U box domain (InterPro:IPR003613), Armadillo-type fold (InterPro:IPR016024); BEST Arabidopsis thaliana protein match is: ARM rep…
695	MERGEG006576	AT1G66170	MMD1	0.03	1.32	5.65582	1e-06	5e-06	44	5.45943			Encodes a PHD-domain containing protein required for male meiosis. Gene is expressed in developing male meiocytes and protein is localized to nuclear euchromiatin specifically during diplotene. Required to regulate microtubule organization and cell cycle transitions during male meiosis, and functions as a direct transcription activator of the meiotic gene TDM1.
696	MERGEG006588	AT1G66260	AT1G66260	70.17	169.72	1.27431	0.00095	0.003987	2.4187	1.27423			RNA-binding (RRM/RBD/RNP motifs) family protein; FUNCTIONS IN: nucleotide binding, nucleic acid binding; INVOLVED IN: biological_process unknown; LOCATED IN: cellular_component unknown; EXPRESSED IN: 24 plant structures; EXPRESSED DURING: 15 growth stages; CONTAINS InterPro DOMAIN/s: RNA recognition motif, RNP-1 (InterPro:IPR000504), Nucleotide-binding, alpha-beta plait (InterPro:IPR012677); BEST…
697	MERGEG006590	AT1G66280	BGLU22	0	0.47	1.79769e+308	0.004345	0.014705	#DIV/0!	#DIV/0!		BGLU22; FUNCTIONS IN: beta-glucosidase activity, hydrolase activity, hydrolyzing O-glycosyl compounds; INVOLVED IN: response to salt stress, cellular response to cold, cellular response to salt stress; LOCATED IN: membrane; EXPRESSED IN: root, callus, pollen tube, leaf; EXPRESSED DURING: seedling growth; CONTAINS InterPro DOMAIN/s: Glycoside hydrolase, family 1 (InterPro:IPR001360), Glycoside hyd…
698	MERGEG006608	CUFF.1666	-	1.55	10	2.68756	0.000926	0.003901	6.45161	2.68966
699	MERGEG006612	AT1G66480	AT1G66480	2.03	6.32	1.63834	0.001226	0.004968	3.1133	1.63844			Involved in chloroplast avoidance movement under intermediate and high light intensities
700	MERGEG006614	AT1G66500	-	16.71	111.65	2.7406	0	0	6.68163	2.7402		Pre-mRNA cleavage complex II; FUNCTIONS IN: zinc ion binding; INVOLVED IN: biological_process unknown; LOCATED IN: intracellular; EXPRESSED IN: male gametophyte, pollen tube; EXPRESSED DURING: L mature pollen stage, M germinated pollen stage; CONTAINS InterPro DOMAIN/s: Zinc finger, C2H2-type (InterPro:IPR007087); BEST Arabidopsis thaliana protein match is: Pre-mRNA cleavage complex II (TAIR:AT5G…
701	MERGEG006623	AT1G66570	SUC7	0	1.03	1.79769e+308	0.007291	0.0228	#DIV/0!	#DIV/0!		sucrose-proton symporter 7 (SUC7); FUNCTIONS IN: carbohydrate transmembrane transporter activity, sugar:hydrogen symporter activity, sucrose:hydrogen symporter activity; INVOLVED IN: transport, sucrose transport, transmembrane transport; LOCATED IN: integral to membrane, integral to plasma membrane, membrane; EXPRESSED IN: sepal, stamen; EXPRESSED DURING: 4 anthesis; CONTAINS InterPro DOMAIN/s: S…
702	MERGEG006624	AT1G66580	SAG24	77.6	1185.72	3.93348	0	0	15.2799	3.93356			senescence associated gene 24 (SAG24); FUNCTIONS IN: structural constituent of ribosome; INVOLVED IN: response to UV-B, translation; LOCATED IN: cytosolic ribosome, ribosome, cytosolic large ribosomal subunit, plasma membrane, vacuole; EXPRESSED IN: 25 plant structures; EXPRESSED DURING: 15 growth stages; CONTAINS InterPro DOMAIN/s: Ribosomal protein L10e (InterPro:IPR001197), Ribosomal protein L…
703	MERGEG006625	AT1G66590	COX19-1	9.42	24.93	1.40392	0.007984	0.024628	2.6465	1.40408		cytochrome c oxidase 19-1 (COX19-1); CONTAINS InterPro DOMAIN/s: CHCH (InterPro:IPR010625); BEST Arabidopsis thaliana protein match is: cytochrome c oxidase 19-2 (TAIR:AT1G69750.1); Has 290 Blast hits to 290 proteins in 159 species: Archae - 0; Bacteria - 0; Metazoa - 77; Fungi - 106; Plants - 52; Viruses - 0; Other Eukaryotes - 55 (source: NCBI BLink).
704	MERGEG006627	AT1G66600	WRKY63	0.13	6.48	5.58519	0	0	49.8462	5.63941		A member of WRKY Transcription Factor; Group III. Involved in the regulation of plant responses to ABA and drought stress.
705	MERGEG006636	AT1G66700	PXMT1	0.25	1.34	2.42992	0.006893	0.02179	5.36	2.42223		A member of the Arabidopsis SABATH methyltransferase gene family. Encodes PXMT1, a methyltransferase that methylates 1,7-paraxanthine.
706	MERGEG006639	AT1G66730	AtLIG6,MIR163	29.35	78.24	1.41458	0.003476	0.012191	2.66576	1.41455			Encodes a novel plant specific DNA ligase that is involved in seed germination and DNA repair.
707	MERGEG006642	AT1G66760	-	4.26	244.52	5.84432	0	0	57.3991	5.84296		MATE efflux family protein; FUNCTIONS IN: antiporter activity, drug transmembrane transporter activity, transporter activity; INVOLVED IN: response to wounding; LOCATED IN: membrane; EXPRESSED IN: 17 plant structures; EXPRESSED DURING: 11 growth stages; CONTAINS InterPro DOMAIN/s: MATE family transporter related protein (InterPro:IPR015521), Multi antimicrobial extrusion protein MatE (InterPro:IP…
708	MERGEG006663	AT1G66920	-	9.22	52.92	2.52112	0	0	5.7397	2.52097		Protein kinase superfamily protein; FUNCTIONS IN: protein serine/threonine kinase activity, protein kinase activity, kinase activity, ATP binding; INVOLVED IN: protein amino acid phosphorylation; LOCATED IN: endomembrane system; CONTAINS InterPro DOMAIN/s: Protein kinase, ATP binding site (InterPro:IPR017441), Serine/threonine-protein kinase domain (InterPro:IPR002290), Serine-threonine/tyrosine-…
709	MERGEG006671	AT1G67000	AT1G67000	0.55	1.98	1.84316	0.001419	0.005617	3.6	1.848			Protein kinase superfamily protein; FUNCTIONS IN: protein serine/threonine kinase activity, protein kinase activity, kinase activity, ATP binding; INVOLVED IN: protein amino acid phosphorylation; LOCATED IN: endomembrane system; EXPRESSED IN: stem; CONTAINS InterPro DOMAIN/s: Protein kinase, ATP binding site (InterPro:IPR017441), Protein kinase, catalytic domain (InterPro:IPR000719), Serine-threo…
710	MERGEG006679	AT1G67060	AT1G67060	11.6	38.71	1.73846	0.000218	0.001089	3.33707	1.73858			unknown protein; FUNCTIONS IN: molecular_function unknown; INVOLVED IN: biological_process unknown; LOCATED IN: plasma membrane; EXPRESSED IN: 22 plant structures; EXPRESSED DURING: 13 growth stages
711	MERGEG006694	AT1G67190	AT1G67190	7.46	15.72	1.07433	0.005642	0.018398	2.10724	1.07535			F-box/RNI-like superfamily protein; CONTAINS InterPro DOMAIN/s: F-box domain, cyclin-like (InterPro:IPR001810), F-box domain, Skp2-like (InterPro:IPR022364); BEST Arabidopsis thaliana protein match is: F-box/RNI-like superfamily protein (TAIR:AT1G10780.1)
712	MERGEG006709	AT1G67310	AT1G67310	14.11	27.45	0.959561	0.006748	0.02141	1.94543	0.960088			Calmodulin-binding transcription activator protein with CG-1 and Ankyrin domains; FUNCTIONS IN: calmodulin binding, transcription regulator activity; INVOLVED IN: regulation of transcription; LOCATED IN: cytosol; EXPRESSED IN: 23 plant structures; EXPRESSED DURING: 13 growth stages; CONTAINS InterPro DOMAIN/s: Immunoglobulin E-set (InterPro:IPR014756), Ankyrin repeat-containing domain (InterPro:I…
713	MERGEG006733	AT1G67520	AT1G67520	0.44	3.1	2.83335	9e-06	6.3e-05	7.04545	2.81669			lectin protein kinase family protein; FUNCTIONS IN: in 6 functions; INVOLVED IN: protein amino acid phosphorylation; LOCATED IN: endomembrane system; CONTAINS InterPro DOMAIN/s: Curculin-like (mannose-binding) lectin (InterPro:IPR001480), PAN-2 domain (InterPro:IPR013227), Apple-like (InterPro:IPR003609), Serine/threonine-protein kinase domain (InterPro:IPR002290), Serine/threonine-protein kinase…
714	MERGEG006734	AT1G67530	-	12.21	35.41	1.53613	3e-06	2.4e-05	2.90008	1.53609		ARM repeat superfamily protein; FUNCTIONS IN: ubiquitin-protein ligase activity, binding; INVOLVED IN: protein ubiquitination; LOCATED IN: ubiquitin ligase complex; EXPRESSED IN: 24 plant structures; EXPRESSED DURING: 15 growth stages; CONTAINS InterPro DOMAIN/s: U box domain (InterPro:IPR003613), Armadillo-like helical (InterPro:IPR011989), Armadillo (InterPro:IPR000225), Armadillo-type fold (In…
715	MERGEG006737	AT1G67560	LOX6	14.98	29.3	0.967557	0.002626	0.009585	1.95594	0.967863		PLAT/LH2 domain-containing lipoxygenase family protein; FUNCTIONS IN: oxidoreductase activity, acting on single donors with incorporation of molecular oxygen, incorporation of two atoms of oxygen, lipoxygenase activity, iron ion binding, metal ion binding; INVOLVED IN: oxidation reduction, growth; LOCATED IN: chloroplast; EXPRESSED IN: 22 plant structures; EXPRESSED DURING: 13 growth stages; CONT…
716	MERGEG006738	AT1G67570	-	1.56	3.83	1.29519	0.005277	0.017382	2.45513	1.2958		Protein of unknown function (DUF3537); CONTAINS InterPro DOMAIN/s: Protein of unknown function DUF3537 (InterPro:IPR021924); BEST Arabidopsis thaliana protein match is: Protein of unknown function (DUF3537) (TAIR:AT3G20300.1); Has 140 Blast hits to 140 proteins in 15 species: Archae - 0; Bacteria - 0; Metazoa - 0; Fungi - 0; Plants - 138; Viruses - 0; Other Eukaryotes - 2 (source: NCBI BLink).
717	MERGEG006755	AT1G67720	-	4.43	9.05	1.03058	0.002582	0.009458	2.04289	1.03061		Leucine-rich repeat protein kinase family protein; FUNCTIONS IN: protein kinase activity, kinase activity; INVOLVED IN: protein amino acid phosphorylation; LOCATED IN: endomembrane system; EXPRESSED IN: 21 plant structures; EXPRESSED DURING: 13 growth stages; CONTAINS InterPro DOMAIN/s: Protein kinase, ATP binding site (InterPro:IPR017441), Protein kinase, catalytic domain (InterPro:IPR000719), S…
718	MERGEG006766	AT1G67800	AT1G67800	15.59	36.64	1.23273	0.000855	0.003634	2.35022	1.2328			Copine (Calcium-dependent phospholipid-binding protein) family; FUNCTIONS IN: zinc ion binding; INVOLVED IN: N-terminal protein myristoylation; EXPRESSED IN: 19 plant structures; EXPRESSED DURING: 10 growth stages; CONTAINS InterPro DOMAIN/s: Zinc finger, RING-type (InterPro:IPR001841), Copine (InterPro:IPR010734), von Willebrand factor, type A (InterPro:IPR002035); BEST Arabidopsis thaliana prot…
719	MERGEG006767	AT1G67810	SUFE2	0.52	11.25	4.43943	0	0	21.6346	4.43527		Encodes a protein capable of stimulating the cysteine desulfurase activity of CpNifS (AT1G08490) in vitro. SufE2:GFP localizes to the chloroplasts where it is likely to play a role in iron-sulfur cluster assembly. Transcript levels for this gene are high in the pollen relative to other organs based on RT-PCR analysis.
720	MERGEG006771	AT1G67850	-	6.66	28.16	2.07992	0	0	4.22823	2.08005		Protein of unknown function (DUF707); CONTAINS InterPro DOMAIN/s: Protein of unknown function DUF707 (InterPro:IPR007877); BEST Arabidopsis thaliana protein match is: Protein of unknown function (DUF707) (TAIR:AT1G13000.2); Has 324 Blast hits to 323 proteins in 26 species: Archae - 0; Bacteria - 13; Metazoa - 0; Fungi - 0; Plants - 305; Viruses - 0; Other Eukaryotes - 6 (source: NCBI BLink).
721	MERGEG006773	AT1G67856	-	4.36	16.99	1.96243	5.6e-05	0.00032	3.89679	1.96229		RING/U-box superfamily protein; FUNCTIONS IN: zinc ion binding; INVOLVED IN: biological_process unknown; LOCATED IN: cellular_component unknown; CONTAINS InterPro DOMAIN/s: Zinc finger, RING-type (InterPro:IPR001841), Zinc finger, C3HC4 RING-type (InterPro:IPR018957); BEST Arabidopsis thaliana protein match is: RING/U-box superfamily protein (TAIR:AT1G24580.1); Has 30201 Blast hits to 17322 prote…
722	MERGEG006784	AT1G67920	-	5.61	104.03	4.21375	0	0	18.5437	4.21286		unknown protein; BEST Arabidopsis thaliana protein match is: unknown protein (TAIR:AT1G24600.1); Has 22 Blast hits to 22 proteins in 5 species: Archae - 0; Bacteria - 0; Metazoa - 0; Fungi - 0; Plants - 22; Viruses - 0; Other Eukaryotes - 0 (source: NCBI BLink).
723	MERGEG006785	AT1G67930	-	10.65	25.11	1.23701	0.003275	0.011578	2.35775	1.23741		Golgi transport complex protein-related; LOCATED IN: chloroplast; EXPRESSED IN: 23 plant structures; EXPRESSED DURING: 13 growth stages; CONTAINS InterPro DOMAIN/s: Conserved oligomeric Golgi complex, subunit 5 (InterPro:IPR019465); Has 4471 Blast hits to 590 proteins in 146 species: Archae - 0; Bacteria - 79; Metazoa - 393; Fungi - 221; Plants - 65; Viruses - 7; Other Eukaryotes - 3706 (source: …
724	MERGEG006790	AT1G67980	CCOAMT	0.15	2.7	4.14831	1.1e-05	7.3e-05	18	4.16993		Encodes S-adenosyl-L-methionine: transcaffeoyl Coenzyme A 3-O-methyltransferase.
725	MERGEG006798	AT1G68060	ATMAP70-1	8.62	15.87	0.880535	0.008522	0.025944	1.84107	0.880542		Encodes a microtubule associated protein (MAP70-1). Expressed in all tissues.
726	MERGEG006819	AT1G68250	-	0.04	4.16	6.76248	0.007963	0.024571	104	6.70044		unknown protein; Has 5 Blast hits to 5 proteins in 2 species: Archae - 0; Bacteria - 0; Metazoa - 0; Fungi - 0; Plants - 5; Viruses - 0; Other Eukaryotes - 0 (source: NCBI BLink).
727	MERGEG006824	AT1G68290	ENDO 2	0.14	11.31	6.3697	0.002362	0.008762	80.7857	6.33603		Encodes an endonuclease ENDO2. ENDO2 purified from transgenic Arabidopsis digests RNA, ssDNA, and dsDNA, with a substrate preference for ssDNA and RNA. ENDO2 produced and purified from Nicotiana benthamiana expression showed no demonstrable endonuclease activity, either towards single stranded DNA or mismatches, in vitro.
728	MERGEG006828	AT1G68330	-	0.26	0.99	1.93173	0.009395	0.02817	3.80769	1.92892		unknown protein; BEST Arabidopsis thaliana protein match is: unknown protein (TAIR:AT1G48780.1); Has 155 Blast hits to 147 proteins in 23 species: Archae - 0; Bacteria - 0; Metazoa - 19; Fungi - 3; Plants - 126; Viruses - 0; Other Eukaryotes - 7 (source: NCBI BLink).
729	MERGEG006829	AT1G68340	-	3.89	42.31	3.44242	0	0	10.8766	3.44316		Protein of unknown function (DUF1639); CONTAINS InterPro DOMAIN/s: Protein of unknown function DUF1639 (InterPro:IPR012438); BEST Arabidopsis thaliana protein match is: Protein of unknown function (DUF1639) (TAIR:AT1G25370.1); Has 250 Blast hits to 250 proteins in 17 species: Archae - 0; Bacteria - 2; Metazoa - 2; Fungi - 0; Plants - 246; Viruses - 0; Other Eukaryotes - 0 (source: NCBI BLink).
730	MERGEG006830	AT1G68350	-	0.19	7.99	5.38654	0	0	42.0526	5.39412		unknown protein; FUNCTIONS IN: molecular_function unknown; INVOLVED IN: biological_process unknown; LOCATED IN: mitochondrion; Has 20 Blast hits to 20 proteins in 7 species: Archae - 0; Bacteria - 0; Metazoa - 0; Fungi - 0; Plants - 20; Viruses - 0; Other Eukaryotes - 0 (source: NCBI BLink).
731	MERGEG006836	AT1G68410	AT1G68410	13.84	113.61	3.03692	0	0	8.20882	3.03717			Protein phosphatase 2C family protein; FUNCTIONS IN: protein serine/threonine phosphatase activity, catalytic activity; INVOLVED IN: biological_process unknown; LOCATED IN: cellular_component unknown; EXPRESSED IN: 22 plant structures; EXPRESSED DURING: 12 growth stages; CONTAINS InterPro DOMAIN/s: Protein phosphatase 2C-related (InterPro:IPR001932), Protein phosphatase 2C (InterPro:IPR015655), P…
732	MERGEG006855	AT1G68580	AT1G68580	19.27	50.02	1.37595	0.000146	0.000763	2.59574	1.37615			agenet domain-containing protein / bromo-adjacent homology (BAH) domain-containing protein; FUNCTIONS IN: RNA binding, DNA binding; INVOLVED IN: biological_process unknown; LOCATED IN: cellular_component unknown; EXPRESSED IN: 24 plant structures; EXPRESSED DURING: 15 growth stages; CONTAINS InterPro DOMAIN/s: Tudor-like, plant (InterPro:IPR014002), Agenet (InterPro:IPR008395), Bromo adjacent hom…
733	MERGEG006860	AT1G68620	-	6.08	51.2	3.07504	0	0	8.42105	3.074		alpha/beta-Hydrolases superfamily protein; FUNCTIONS IN: hydrolase activity; INVOLVED IN: metabolic process; LOCATED IN: cellular_component unknown; EXPRESSED IN: 11 plant structures; EXPRESSED DURING: LP.06 six leaves visible, LP.04 four leaves visible, 4 anthesis, C globular stage, petal differentiation and expansion stage; CONTAINS InterPro DOMAIN/s: Lipase, GDXG, active site (InterPro:IPR0021…
734	MERGEG006867	AT1G68690	AT1G68690	1.81	28.44	3.97468	0	0	15.7127	3.97386			Encodes a member of the proline-rich extensin-like receptor kinase (PERK) family. This family consists of 15 predicted receptor kinases (PMID: 15653807).
735	MERGEG006876	AT1G68770	AT1G68770,ATNUDT1	9.75	20.7	1.08555	0.008316	0.025435	2.12308	1.08616			tRNA-Pro (anticodon: AGG)
736	MERGEG006880	AT1G68795	CLE12	1.11	3.69	1.72935	0.005448	0.017848	3.32432	1.73306		Member of a large family of putative ligands homologous to the Clavata3 gene. Consists of a single exon.
737	MERGEG006910	AT1G69020	AT1G69020,AT1G69030	7.08	25.03	1.82091	0.001208	0.004906	3.53531	1.82184			Prolyl oligopeptidase family protein; FUNCTIONS IN: serine-type peptidase activity, serine-type endopeptidase activity; INVOLVED IN: proteolysis; LOCATED IN: chloroplast; EXPRESSED IN: 23 plant structures; EXPRESSED DURING: 14 growth stages; CONTAINS InterPro DOMAIN/s: Peptidase S9, prolyl oligopeptidase, catalytic domain (InterPro:IPR001375), Peptidase S9A, oligopeptidase, N-terminal beta-propel…
738	MERGEG006932	AT1G69250	-	12.92	29.41	1.18617	0.000571	0.002557	2.27632	1.1867		Nuclear transport factor 2 (NTF2) family protein with RNA binding (RRM-RBD-RNP motifs) domain; FUNCTIONS IN: RNA binding, nucleotide binding, nucleic acid binding; INVOLVED IN: transport, nucleocytoplasmic transport; LOCATED IN: intracellular; EXPRESSED IN: 23 plant structures; EXPRESSED DURING: 13 growth stages; CONTAINS InterPro DOMAIN/s: Nuclear transport factor 2 (InterPro:IPR002075), RNA rec…
739	MERGEG006934	AT1G69260	AFP1	4.71	59.36	3.65456	0	0	12.603	3.65569		ABI five binding protein (AFP1); CONTAINS InterPro DOMAIN/s: Protein of unknown function DUF1675 (InterPro:IPR012463); BEST Arabidopsis thaliana protein match is: ABI five binding protein 2 (TAIR:AT1G13740.1); Has 267 Blast hits to 267 proteins in 42 species: Archae - 0; Bacteria - 6; Metazoa - 29; Fungi - 9; Plants - 184; Viruses - 0; Other Eukaryotes - 39 (source: NCBI BLink).
740	MERGEG006945	AT1G69360	AT1G69360	5.99	21.68	1.85679	0	0	3.61937	1.85574			Plant protein of unknown function (DUF863); CONTAINS InterPro DOMAIN/s: Protein of unknown function DUF863, plant (InterPro:IPR008581); BEST Arabidopsis thaliana protein match is: Plant protein of unknown function (DUF863) (TAIR:AT1G26620.1)
741	MERGEG006946	AT1G69370	CM3	6.46	33.94	2.39449	0	0	5.25387	2.39338		Encodes chorismate mutase 3 (CM3).
742	MERGEG006957	AT1G69480	AT1G69480	2.41	52.77	4.4532	0	0	21.8963	4.45261			EXS (ERD1/XPR1/SYG1) family protein; FUNCTIONS IN: molecular_function unknown; INVOLVED IN: biological_process unknown; LOCATED IN: integral to membrane, plasma membrane; EXPRESSED IN: stem, sepal, stamen, seed; EXPRESSED DURING: 4 anthesis, petal differentiation and expansion stage, E expanded cotyledon stage; CONTAINS InterPro DOMAIN/s: EXS, C-terminal (InterPro:IPR004342), SPX, N-terminal (Int…
743	MERGEG006959	AT1G69490	NAP	30.94	76.42	1.30434	0.000284	0.001375	2.46994	1.30448		Encodes a member of the NAC transcription factor gene family. It is expressed in floral primordia and upregulated by AP3 and PI. Its expression is associated with leaf senescence.
744	MERGEG006968	AT1G69570	-	1.65	7.42	2.16597	0.001729	0.006676	4.49697	2.16895		Dof-type zinc finger DNA-binding family protein; CONTAINS InterPro DOMAIN/s: Zinc finger, Dof-type (InterPro:IPR003851); BEST Arabidopsis thaliana protein match is: Dof-type zinc finger DNA-binding family protein (TAIR:AT1G26790.1); Has 1305 Blast hits to 1151 proteins in 75 species: Archae - 0; Bacteria - 6; Metazoa - 16; Fungi - 10; Plants - 1107; Viruses - 0; Other Eukaryotes - 166 (source: NC…
745	MERGEG006969	AT1G69572	-	8.67	39.9	2.20299	0	0	4.60208	2.20228		Potential natural antisense gene, locus overlaps with AT1G69570
746	MERGEG006970	AT1G69580	AT1G69580	3.63	12.88	1.82765	0.000216	0.001079	3.54821	1.82709			Homeodomain-like superfamily protein; CONTAINS InterPro DOMAIN/s: Homeodomain-like (InterPro:IPR009057), Myb, DNA-binding (InterPro:IPR014778), Myb-like DNA-binding domain, SHAQKYF class (InterPro:IPR006447), Homeodomain-related (InterPro:IPR012287); BEST Arabidopsis thaliana protein match is: Homeodomain-like superfamily protein (TAIR:AT3G04030.3)
747	MERGEG006975	AT1G69610	AT1G69610	14.14	48.19	1.76957	8e-06	5.3e-05	3.40806	1.76895			FUNCTIONS IN: structural constituent of ribosome; INVOLVED IN: N-terminal protein myristoylation, translation; LOCATED IN: ribosome, intracellular; EXPRESSED IN: 20 plant structures; EXPRESSED DURING: 12 growth stages; CONTAINS InterPro DOMAIN/s: Ribosomal protein L34e (InterPro:IPR008195), Protein of unknown function DUF1666 (InterPro:IPR012870); BEST Arabidopsis thaliana protein match is: Prote…
748	MERGEG006990	AT1G69750	COX19-2	18.51	55.12	1.57395	4e-06	2.9e-05	2.97785	1.57427			cytochrome c oxidase 19-2 (COX19-2); CONTAINS InterPro DOMAIN/s: CHCH (InterPro:IPR010625); BEST Arabidopsis thaliana protein match is: cytochrome c oxidase 19-1 (TAIR:AT1G66590.1)
749	MERGEG006991	AT1G69760	-	18	54.63	1.60217	1e-06	1e-05	3.035	1.6017		unknown protein; BEST Arabidopsis thaliana protein match is: unknown protein (TAIR:AT1G26920.1); Has 51 Blast hits to 51 proteins in 15 species: Archae - 0; Bacteria - 2; Metazoa - 2; Fungi - 7; Plants - 29; Viruses - 0; Other Eukaryotes - 11 (source: NCBI BLink).
750	MERGEG006994	AT1G69790	-	5.65	13.04	1.20716	0.001062	0.004391	2.30796	1.20662		Protein kinase superfamily protein; FUNCTIONS IN: protein serine/threonine kinase activity, protein kinase activity, kinase activity, ATP binding; INVOLVED IN: protein amino acid phosphorylation; LOCATED IN: chloroplast; EXPRESSED IN: 13 plant structures; EXPRESSED DURING: 6 growth stages; CONTAINS InterPro DOMAIN/s: Protein kinase, ATP binding site (InterPro:IPR017441), Protein kinase, catalytic…
751	MERGEG006999	AT1G69810	WRKY36	0.16	1.21	2.88944	0.000398	0.001855	7.5625	2.91886		member of WRKY Transcription Factor; Group II-b
752	MERGEG007005	AT1G69840	-	65.35	271.98	2.05714	0	1e-06	4.1619	2.05724		SPFH/Band 7/PHB domain-containing membrane-associated protein family; INVOLVED IN: biological_process unknown; LOCATED IN: plasma membrane, chloroplast, vacuole; EXPRESSED IN: 26 plant structures; EXPRESSED DURING: 15 growth stages; CONTAINS InterPro DOMAIN/s: Band 7 protein (InterPro:IPR001107); BEST Arabidopsis thaliana protein match is: SPFH/Band 7/PHB domain-containing membrane-associated pro…
753	MERGEG007008	AT1G69870	NRT1.7	19.85	375.5	4.24188	0	0	18.9169	4.2416		Encodes a low affinity nitrate transporter NRT1.7. Expressed in phloem. Responsible for source-to-sink remobilization of nitrate.
754	MERGEG007010	AT1G69890	AT1G69890	1.92	110	5.83694	0	0	57.2917	5.84025			CONTAINS InterPro DOMAIN/s: Protein of unknown function DUF569 (InterPro:IPR007679), Actin cross-linking (InterPro:IPR008999); BEST Arabidopsis thaliana protein match is: Actin cross-linking protein (TAIR:AT1G27100.1)
755	MERGEG007011	AT1G69900	-	2.79	26.86	3.26858	0	0	9.62724	3.26712		Actin cross-linking protein; CONTAINS InterPro DOMAIN/s: Protein of unknown function DUF569 (InterPro:IPR007679), Actin cross-linking (InterPro:IPR008999); BEST Arabidopsis thaliana protein match is: Actin cross-linking protein (TAIR:AT1G27100.1); Has 330 Blast hits to 179 proteins in 14 species: Archae - 0; Bacteria - 0; Metazoa - 0; Fungi - 0; Plants - 330; Viruses - 0; Other Eukaryotes - 0 (so…
756	MERGEG007012	AT1G69910	AT1G69910	2.35	11.77	2.32588	0	0	5.00851	2.32438			Protein kinase superfamily protein; FUNCTIONS IN: kinase activity; INVOLVED IN: protein amino acid phosphorylation; EXPRESSED IN: 20 plant structures; EXPRESSED DURING: 13 growth stages; CONTAINS InterPro DOMAIN/s: Protein kinase, ATP binding site (InterPro:IPR017441), Protein kinase, catalytic domain (InterPro:IPR000719), Serine/threonine-protein kinase domain (InterPro:IPR002290), Tyrosine-prot…
757	MERGEG007013	AT1G69920	ATGSTU12	0	2.11	1.79769e+308	0.001173	0.004787	#DIV/0!	#DIV/0!		Encodes glutathione transferase belonging to the tau class of GSTs. Naming convention according to Wagner et al. (2002).
758	MERGEG007014	AT1G69930	ATGSTU11	0.19	10.61	5.78413	0	0	55.8421	5.80328		Encodes glutathione transferase belonging to the tau class of GSTs. Naming convention according to Wagner et al. (2002).
759	MERGEG007018	AT1G69960	PP2A	19.43	41.13	1.08186	0.003022	0.010796	2.11683	1.08191			type 2A serine/threonine protein phosphatase (PP2A) mRNA,
760	MERGEG007032	AT1G70090	GATL9	14.03	47.44	1.75755	1e-06	5e-06	3.38133	1.75759		Encodes a protein with putative galacturonosyltransferase activity.
761	MERGEG007034	AT1G70110	-	0.01	0.36	4.93152	0.001609	0.006273	36	5.16993		Concanavalin A-like lectin protein kinase family protein; FUNCTIONS IN: carbohydrate binding, kinase activity; INVOLVED IN: protein amino acid phosphorylation; LOCATED IN: endomembrane system; CONTAINS InterPro DOMAIN/s: Legume lectin, beta chain (InterPro:IPR001220), Protein kinase, ATP binding site (InterPro:IPR017441), Serine/threonine-protein kinase-like domain (InterPro:IPR017442), Concanava…
762	MERGEG007036	AT1G70130	-	0.05	12.39	8.03975	0	0	247.8	7.95303		Concanavalin A-like lectin protein kinase family protein; FUNCTIONS IN: kinase activity; INVOLVED IN: protein amino acid phosphorylation; LOCATED IN: endomembrane system; EXPRESSED IN: hypocotyl, male gametophyte, root; CONTAINS InterPro DOMAIN/s: Legume lectin, beta chain (InterPro:IPR001220), Protein kinase, ATP binding site (InterPro:IPR017441), Serine/threonine-protein kinase-like domain (Int…
763	MERGEG007037	AT1G70140	FH8	1.78	43.6	4.61661	0	0	24.4944	4.61438		Encodes a group I formin. Binds to F-actin barbed ends. Has severing actin filaments activity. Binds profilin. Involved in the initiation and tip growth of root hairs through regulation of actin cytoskeleton.
764	MERGEG007040	AT1G70170	MMP	0.03	1.51	5.82286	8e-06	5.4e-05	50.3333	5.65344		mutant has Late flowering; Early senescence; Matrix Metalloproteinase
765	MERGEG007054	AT1G70300	KUP6	4.7	9.83	1.064	0.002626	0.009585	2.09149	1.06453		potassium transporter
766	MERGEG007066	AT1G70420	-	4.79	13.57	1.50169	0.000213	0.001068	2.83299	1.50232		Protein of unknown function (DUF1645); CONTAINS InterPro DOMAIN/s: Protein of unknown function DUF1645 (InterPro:IPR012442); BEST Arabidopsis thaliana protein match is: Protein of unknown function (DUF1645) (TAIR:AT1G23710.1); Has 179 Blast hits to 179 proteins in 22 species: Archae - 0; Bacteria - 0; Metazoa - 9; Fungi - 0; Plants - 162; Viruses - 0; Other Eukaryotes - 8 (source: NCBI BLink).
767	MERGEG007072	AT1G70480	-	13.58	48.95	1.84993	0	2e-06	3.60457	1.84983		Domain of unknown function (DUF220); CONTAINS InterPro DOMAIN/s: Protein of unknown function DUF220 (InterPro:IPR003863); BEST Arabidopsis thaliana protein match is: Domain of unknown function (DUF220) (TAIR:AT1G23560.1); Has 35333 Blast hits to 34131 proteins in 2444 species: Archae - 798; Bacteria - 22429; Metazoa - 974; Fungi - 991; Plants - 531; Viruses - 0; Other Eukaryotes - 9610 (source: N…
768	MERGEG007079	AT1G70520	CRK2	19.01	47.01	1.30633	5.3e-05	0.000307	2.47291	1.30621		Encodes a cysteine-rich receptor-like protein kinase.
769	MERGEG007080	AT1G70530	CRK3	25.55	84.88	1.73224	4.6e-05	0.000267	3.32211	1.7321			Encodes a cysteine-rich receptor-like protein kinase.
770	MERGEG007089	AT1G70640	-	0.12	7.44	5.92969	0	0	62	5.9542		octicosapeptide/Phox/Bem1p (PB1) domain-containing protein; CONTAINS InterPro DOMAIN/s: Octicosapeptide/Phox/Bem1p (InterPro:IPR000270); BEST Arabidopsis thaliana protein match is: Octicosapeptide/Phox/Bem1p family protein (TAIR:AT3G26510.4); Has 386 Blast hits to 386 proteins in 18 species: Archae - 0; Bacteria - 0; Metazoa - 0; Fungi - 2; Plants - 384; Viruses - 0; Other Eukaryotes - 0 (source:…
771	MERGEG007093	AT1G70690	HWI1	5.02	11.49	1.19469	0.002709	0.009838	2.28884	1.19462		Encodes a plasmodesmal protein that may be involved in the intercellular movement of molecules through the plasmodesmata. The protein has two DUF26 domains and a single transmembrane domain.
772	MERGEG007094	AT1G70700	JAZ9	140.3	1597.66	3.5094	0	0	11.3875	3.50937		JAZ9 is a protein presumed to be involved in jasmonate signaling. JAZ9 transcript levels rise in response to a jasmonate stimulus. JAZ9 can interact with the COI1 F-box subunit of an SCF E3 ubiquitin ligase in a yeast-two-hybrid assay only in the presence of jasmonate-isoleucine (JA-ILE) or coronatine. The Jas domain appears to be important for JAZ9-COI1 interactions in the presence of coronatine…
773	MERGEG007099	AT1G70750	AT1G70750	8.18	23.62	1.52978	1.8e-05	0.000114	2.88753	1.52984			Protein of unknown function, DUF593; FUNCTIONS IN: molecular_function unknown; INVOLVED IN: biological_process unknown; LOCATED IN: endomembrane system; EXPRESSED IN: 11 plant structures; EXPRESSED DURING: 4 anthesis, LP.10 ten leaves visible, petal differentiation and expansion stage; CONTAINS InterPro DOMAIN/s: Protein of unknown function DUF593 (InterPro:IPR007656); BEST Arabidopsis thaliana p…
774	MERGEG007101	AT1G70770	-	39.13	130.83	1.74148	2.4e-05	0.00015	3.34347	1.74135		Protein of unknown function DUF2359, transmembrane; FUNCTIONS IN: molecular_function unknown; LOCATED IN: endoplasmic reticulum, nucleus, plasma membrane, membrane; EXPRESSED IN: 27 plant structures; EXPRESSED DURING: 16 growth stages; CONTAINS InterPro DOMAIN/s: Protein of unknown function DUF2359, transmembrane (InterPro:IPR019308); BEST Arabidopsis thaliana protein match is: Protein of unknown…
775	MERGEG007102	AT1G70782	CPuORF28	76.31	260.61	1.77197	0	1e-06	3.41515	1.77195		Upstream open reading frames (uORFs) are small open reading frames found in the 5' UTR of a mature mRNA, and can potentially mediate translational regulation of the largest, or major, ORF (mORF). CPuORF28 represents a conserved upstream opening reading frame relative to major ORF AT1G70780.1
776	MERGEG007104	AT1G70800	-	1.04	4.17	2.00401	0.001599	0.006244	4.00962	2.00346		Encodes a novel NPH3/phototropin binding factor with a calcium binding domain that negatively affects hypocotyl bending under blue light conditions in Arabidopsis thaliana and may regulate phototropism.
777	MERGEG007125	AT1G70980	SYNC3	12.56	27.55	1.13345	0.003726	0.012927	2.19347	1.13322			SYNC3; FUNCTIONS IN: in 6 functions; INVOLVED IN: asparaginyl-tRNA aminoacylation, aspartyl-tRNA aminoacylation, translation, tRNA aminoacylation for protein translation; LOCATED IN: cytoplasm; EXPRESSED IN: male gametophyte, pollen tube; EXPRESSED DURING: L mature pollen stage, M germinated pollen stage; CONTAINS InterPro DOMAIN/s: Nucleic acid-binding, OB-fold (InterPro:IPR012340), Nucleic acid…
778	MERGEG007136	AT1G71080	-	25.37	113.54	2.16187	0	0	4.47536	2.16201		RNA polymerase II transcription elongation factor; FUNCTIONS IN: molecular_function unknown; INVOLVED IN: biological_process unknown; LOCATED IN: cellular_component unknown; EXPRESSED IN: 23 plant structures; EXPRESSED DURING: 13 growth stages; CONTAINS InterPro DOMAIN/s: Eaf, ELL-associated factor (InterPro:IPR019194); BEST Arabidopsis thaliana protein match is: RNA polymerase II transcription e…
779	MERGEG007138	AT1G71100	RSW10	9.85	81.97	3.05645	0	0	8.32183	3.0569		Encodes a ribose 5-phosphate isomerase involved in the formation of uridine used for the synthesis of UDP-sugars. Mutants of this gene are affected in cellulose biosynthesis.
780	MERGEG007139	AT1G71110	AT1G71110	2.12	17.36	3.03029	0	0	8.18868	3.03363			unknown protein; FUNCTIONS IN: molecular_function unknown; INVOLVED IN: biological_process unknown; LOCATED IN: endomembrane system; BEST Arabidopsis thaliana protein match is: unknown protein (TAIR:AT2G12400.1)
781	MERGEG007163	AT1G71360	-	8.86	26.63	1.58694	2e-06	1.9e-05	3.00564	1.58767		Galactose-binding protein; FUNCTIONS IN: molecular_function unknown; INVOLVED IN: biological_process unknown; LOCATED IN: mitochondrion; CONTAINS InterPro DOMAIN/s: Sad1/UNC-like, C-terminal (InterPro:IPR012919), Galactose-binding domain-like (InterPro:IPR008979); BEST Arabidopsis thaliana protein match is: Galactose-binding protein (TAIR:AT1G22882.1); Has 1743 Blast hits to 1314 proteins in 210 …
782	MERGEG007177	AT1G71520	-	0.02	38.18	10.8359	2e-05	0.000129	1909	10.8986		encodes a member of the DREB subfamily A-5 of ERF/AP2 transcription factor family. The protein contains one AP2 domain. There are 16 members in this subfamily including RAP2.1, RAP2.9 and RAP2.10.
783	MERGEG007179	AT1G71530	-	1.07	5.33	2.3218	1e-06	8e-06	4.98131	2.31652		Protein kinase superfamily protein; FUNCTIONS IN: protein serine/threonine kinase activity, protein kinase activity, kinase activity, ATP binding; INVOLVED IN: protein amino acid phosphorylation, N-terminal protein myristoylation; LOCATED IN: chloroplast; CONTAINS InterPro DOMAIN/s: Protein kinase, ATP binding site (InterPro:IPR017441), Protein kinase, catalytic domain (InterPro:IPR000719), Serin…
784	MERGEG007186	AT1G71700	AT1G71700,ATCK1	8.84	262.52	4.89168	0	0	29.6968	4.89224			tRNA-Gly (anticodon: GCC)
785	MERGEG007194	AT1G71780	-	8.4	17.93	1.09403	0.005535	0.018094	2.13452	1.09391		unknown protein; FUNCTIONS IN: molecular_function unknown; INVOLVED IN: biological_process unknown; LOCATED IN: endoplasmic reticulum; EXPRESSED IN: 25 plant structures; EXPRESSED DURING: 15 growth stages; Has 34 Blast hits to 34 proteins in 11 species: Archae - 0; Bacteria - 0; Metazoa - 0; Fungi - 0; Plants - 34; Viruses - 0; Other Eukaryotes - 0 (source: NCBI BLink).
786	MERGEG007206	AT1G71880	SUC1	52.17	168.26	1.68935	1e-06	6e-06	3.22523	1.6894		Sucrose transporter gene induced in response to nematodes; member of Sucrose-proton symporter family.
787	MERGEG007213	AT1G71950	AT1G71950	27.54	83.22	1.59523	3.7e-05	0.000222	3.02179	1.5954			Proteinase inhibitor, propeptide; FUNCTIONS IN: identical protein binding, serine-type endopeptidase activity; INVOLVED IN: negative regulation of catalytic activity; LOCATED IN: plasma membrane; EXPRESSED IN: 24 plant structures; EXPRESSED DURING: 15 growth stages; CONTAINS InterPro DOMAIN/s: Proteinase inhibitor, propeptide (InterPro:IPR009020), Proteinase inhibitor I9, subtilisin propeptide (I…
788	MERGEG007214	AT1G71960	ABCG25	4.21	14.28	1.76379	1e-06	6e-06	3.39192	1.7621		Encodes a plasma membrane localized ABC transporter involved in abscisic acid transport and responses.
789	MERGEG007224	AT1G72070	AT1G72070	1.5	8.29	2.46478	0.000465	0.002131	5.52667	2.46641			Chaperone DnaJ-domain superfamily protein; FUNCTIONS IN: unfolded protein binding, heat shock protein binding; INVOLVED IN: protein folding; EXPRESSED IN: 9 plant structures; EXPRESSED DURING: 6 growth stages; CONTAINS InterPro DOMAIN/s: Molecular chaperone, heat shock protein, Hsp40, DnaJ (InterPro:IPR015609), Heat shock protein DnaJ, N-terminal (InterPro:IPR001623), Heat shock protein DnaJ (Int…
790	MERGEG007230	AT1G72120	-	5.29	43.16	3.02937	0	0	8.15879	3.02836		Major facilitator superfamily protein; FUNCTIONS IN: transporter activity; INVOLVED IN: oligopeptide transport; LOCATED IN: membrane; CONTAINS InterPro DOMAIN/s: PTR2 family proton/oligopeptide symporter, conserved site (InterPro:IPR018456), Oligopeptide transporter (InterPro:IPR000109), Major facilitator superfamily, general substrate transporter (InterPro:IPR016196); BEST Arabidopsis thaliana p…
791	MERGEG007231	AT1G72125	-	0.13	2.57	4.27925	0	0	19.7692	4.30518		Major facilitator superfamily protein; FUNCTIONS IN: transporter activity; INVOLVED IN: oligopeptide transport; LOCATED IN: membrane; EXPRESSED IN: 13 plant structures; EXPRESSED DURING: 6 growth stages; CONTAINS InterPro DOMAIN/s: PTR2 family proton/oligopeptide symporter, conserved site (InterPro:IPR018456), Oligopeptide transporter (InterPro:IPR000109), Major facilitator superfamily, general s…
792	MERGEG007234	AT1G72140	AT1G72140	0.12	3.94	5.00162	0	0	32.8333	5.03709			Major facilitator superfamily protein; FUNCTIONS IN: transporter activity; INVOLVED IN: oligopeptide transport, response to nematode; LOCATED IN: plasma membrane, membrane; EXPRESSED IN: 18 plant structures; EXPRESSED DURING: 8 growth stages; CONTAINS InterPro DOMAIN/s: Oligopeptide transporter (InterPro:IPR000109), Major facilitator superfamily, general substrate transporter (InterPro:IPR016196)…
793	MERGEG007239	AT1G72175	-	10.66	27.18	1.35	0.000318	0.001525	2.54972	1.35034		FUNCTIONS IN: zinc ion binding; EXPRESSED IN: 23 plant structures; EXPRESSED DURING: 13 growth stages; CONTAINS InterPro DOMAIN/s: Protein of unknown function DUF1232 (InterPro:IPR010652), Zinc finger, RING-type, conserved site (InterPro:IPR017907), Zinc finger, RING-type (InterPro:IPR001841); BEST Arabidopsis thaliana protein match is: RING/U-box protein with domain of unknown function (DUF 1232…
794	MERGEG007240	AT1G72180	AT1G72180	24.07	134.42	2.48152	0	0	5.58455	2.48144			Encodes a leucine-rich repeat receptor kinase that functions as a receptor for CEP1 peptide. Mediates nitrate uptake signaling.
795	MERGEG007243	AT1G72210	-	0.18	6.38	5.15709	0	0	35.4444	5.14749		basic helix-loop-helix (bHLH) DNA-binding superfamily protein; FUNCTIONS IN: DNA binding, sequence-specific DNA binding transcription factor activity; INVOLVED IN: regulation of transcription; LOCATED IN: nucleus; CONTAINS InterPro DOMAIN/s: Helix-loop-helix DNA-binding domain (InterPro:IPR001092), Helix-loop-helix DNA-binding (InterPro:IPR011598); BEST Arabidopsis thaliana protein match is: basi…
796	MERGEG007249	AT1G72280	AERO1,AT1G72270	8	27.86	1.80075	2e-06	1.6e-05	3.4825	1.80012			endoplasmic reticulum oxidoreductin
797	MERGEG007256	AT1G72340	-	10.01	23	1.2004	0.000601	0.002672	2.2977	1.20019		NagB/RpiA/CoA transferase-like superfamily protein; FUNCTIONS IN: GTP binding, translation initiation factor activity; INVOLVED IN: translational initiation, cellular metabolic process; LOCATED IN: eukaryotic translation initiation factor 2B complex; EXPRESSED IN: 24 plant structures; EXPRESSED DURING: 15 growth stages; CONTAINS InterPro DOMAIN/s: Initiation factor 2B related (InterPro:IPR000649)…
798	MERGEG007262	AT1G72416	AT1G72416	2.8	30.64	3.45376	3e-06	1.9e-05	10.9429	3.45192			Chaperone DnaJ-domain superfamily protein; FUNCTIONS IN: heat shock protein binding; INVOLVED IN: biological_process unknown; LOCATED IN: cellular_component unknown; CONTAINS InterPro DOMAIN/s: Molecular chaperone, heat shock protein, Hsp40, DnaJ (InterPro:IPR015609), Heat shock protein DnaJ, N-terminal (InterPro:IPR001623), Heat shock protein DnaJ, conserved site (InterPro:IPR018253); BEST Arabi…
799	MERGEG007266	AT1G72450	JAZ6	112.7	777.32	2.78608	0	0	6.89725	2.78602			JAZ6 transcript levels rise in response to a jasmonate stimulus and a GFP:JAZ6 fusion protein localizes to the nucleus. Application of jasmonate methyl ester to Arabidopsis roots reduces the levels of a JAZ6:GUS fusion protein, presumably by stimulating ubiquitin-proteasome-mediated degradation.
800	MERGEG007268	AT1G72470	ATEXO70D1	4.05	23.54	2.53971	0	0	5.81235	2.53912		A member of EXO70 gene family, putative exocyst subunits, conserved in land plants. Arabidopsis thaliana contains 23 putative EXO70 genes, which can be classified into eight clusters on the phylogenetic tree.
801	MERGEG007272	AT1G72510	AT1G72510	72.57	249.18	1.77973	4e-06	2.9e-05	3.43365	1.77974			Protein of unknown function (DUF1677); CONTAINS InterPro DOMAIN/s: Protein of unknown function DUF1677, plant (InterPro:IPR012876); BEST Arabidopsis thaliana protein match is: Protein of unknown function (DUF1677) (TAIR:AT2G09970.1)
802	MERGEG007273	AT1G72520	LOX4	7.28	648.43	6.47698	0	0	89.0701	6.47687			PLAT/LH2 domain-containing lipoxygenase family protein; FUNCTIONS IN: oxidoreductase activity, acting on single donors with incorporation of molecular oxygen, incorporation of two atoms of oxygen, lipoxygenase activity, iron ion binding, metal ion binding; INVOLVED IN: growth, jasmonic acid biosynthetic process, response to wounding, defense response; LOCATED IN: chloroplast; EXPRESSED IN: 17 pla…
803	MERGEG007288	AT1G72670	iqd8	0.31	1.53	2.30096	0.000419	0.001941	4.93548	2.30319		IQ-domain 8 (iqd8); CONTAINS InterPro DOMAIN/s: IQ calmodulin-binding region (InterPro:IPR000048); BEST Arabidopsis thaliana protein match is: IQ-domain 7 (TAIR:AT1G17480.1); Has 845 Blast hits to 839 proteins in 45 species: Archae - 0; Bacteria - 0; Metazoa - 33; Fungi - 13; Plants - 782; Viruses - 0; Other Eukaryotes - 17 (source: NCBI BLink).
804	MERGEG007289	AT1G72680	ATCAD1	5.08	26.56	2.38755	0	0	5.22835	2.38635		cinnamyl-alcohol dehydrogenase (CAD1); FUNCTIONS IN: oxidoreductase activity, oxidoreductase activity, acting on the CH-OH group of donors, NAD or NADP as acceptor, zinc ion binding, cofactor binding; INVOLVED IN: lignin biosynthetic process; EXPRESSED IN: 25 plant structures; EXPRESSED DURING: 13 growth stages; CONTAINS InterPro DOMAIN/s: GroES-like (InterPro:IPR011032), D-isomer specific 2-hydr…
805	MERGEG007291	AT1G72700	AT1G72700	6.19	13.08	1.0781	0.001206	0.004899	2.11309	1.07935			ATPase E1-E2 type family protein / haloacid dehalogenase-like hydrolase family protein; FUNCTIONS IN: ATPase activity, coupled to transmembrane movement of ions, phosphorylative mechanism; INVOLVED IN: metabolic process, ATP biosynthetic process, phospholipid transport; LOCATED IN: integral to membrane, membrane; EXPRESSED IN: 22 plant structures; EXPRESSED DURING: 13 growth stages; CONTAINS Inte…
806	MERGEG007295	AT1G72750	ATTIM23-2	60.48	131.55	1.12119	0.000889	0.003761	2.1751	1.12108			translocase inner membrane subunit 23-2 (TIM23-2); FUNCTIONS IN: protein transporter activity, P-P-bond-hydrolysis-driven protein transmembrane transporter activity; INVOLVED IN: intracellular protein transport, protein transport; LOCATED IN: mitochondrion, mitochondrial inner membrane, mitochondrial inner membrane presequence translocase complex, membrane; EXPRESSED IN: 23 plant structures; EXPR…
807	MERGEG007296	AT1G72760	-	0.05	0.67	3.76315	0.000148	0.00077	13.4	3.74416		Protein kinase superfamily protein; FUNCTIONS IN: protein serine/threonine kinase activity, protein kinase activity, kinase activity, ATP binding; INVOLVED IN: protein amino acid phosphorylation, response to stress; LOCATED IN: cellular_component unknown; EXPRESSED IN: pollen tube; CONTAINS InterPro DOMAIN/s: UspA (InterPro:IPR006016), Protein kinase, catalytic domain (InterPro:IPR000719), Serine…
808	MERGEG007297	AT1G72770	HAB1	69.27	150.02	1.1149	0.004835	0.016122	2.16573	1.11485		mutant has ABA hypersensitive inhibition of seed germination; Protein Phosphatase 2C; regulates the activation of the Snf1-related kinase OST1 by abscisic acid.
809	MERGEG007299	AT1G72790	-	2.81	27.14	3.27298	0	0	9.65836	3.27178		hydroxyproline-rich glycoprotein family protein; FUNCTIONS IN: molecular_function unknown; INVOLVED IN: biological_process unknown; LOCATED IN: cytosol, nucleus, plasma membrane; EXPRESSED IN: 14 plant structures; EXPRESSED DURING: 9 growth stages; BEST Arabidopsis thaliana protein match is: hydroxyproline-rich glycoprotein family protein (TAIR:AT5G57070.1); Has 16953 Blast hits to 10626 proteins…
810	MERGEG007312	AT1G72900	-	22.62	98.89	2.12793	0	0	4.37179	2.12823		Toll-Interleukin-Resistance (TIR) domain-containing protein; FUNCTIONS IN: transmembrane receptor activity, ATP binding; INVOLVED IN: signal transduction, defense response, apoptosis, innate immune response; LOCATED IN: intrinsic to membrane; EXPRESSED IN: 20 plant structures; EXPRESSED DURING: 10 growth stages; CONTAINS InterPro DOMAIN/s: NB-ARC (InterPro:IPR002182), Toll-Interleukin receptor (I…
811	MERGEG007319	AT1G72960	-	0.07	0.37	2.39861	0.004551	0.015295	5.28571	2.4021		Root hair defective 3 GTP-binding protein (RHD3); CONTAINS InterPro DOMAIN/s: Root hair defective 3 GTP-binding (InterPro:IPR008803); BEST Arabidopsis thaliana protein match is: Root hair defective 3 GTP-binding protein (RHD3) (TAIR:AT3G13870.1); Has 479 Blast hits to 469 proteins in 183 species: Archae - 0; Bacteria - 2; Metazoa - 24; Fungi - 185; Plants - 127; Viruses - 0; Other Eukaryotes - 14…
812	MERGEG007325	AT1G73020	AT1G73020	3.74	8.77	1.23094	0.001308	0.005235	2.34492	1.22954			unknown protein; CONTAINS InterPro DOMAIN/s: Protein of unknown function DUF590 (InterPro:IPR007632)
813	MERGEG007326	AT1G73030	VPS46.2	47.55	139.28	1.55041	2e-06	1.7e-05	2.92913	1.55047		Encodes an ESCRT-related protein: CHMP1A/AT1G73030; CHMP1B/AT1G17730. CHMP1A and B mediate multivesicular body sorting of auxin carriers and are required for plant development. ESCRT: Endosomal Sorting Complexes Required For Transport machinery; CHMP: Charged Multivesicular Body Protein/Chromatin Modifying Protein.
814	MERGEG007328	AT1G73050	-	0.03	0.43	3.81145	0.000946	0.003972	14.3333	3.8413		Glucose-methanol-choline (GMC) oxidoreductase family protein; FUNCTIONS IN: oxidoreductase activity, acting on CH-OH group of donors, FAD binding; INVOLVED IN: cyanide biosynthetic process, defense response; LOCATED IN: endomembrane system; EXPRESSED IN: flower; EXPRESSED DURING: petal differentiation and expansion stage; CONTAINS InterPro DOMAIN/s: Glucose-methanol-choline oxidoreductase, N-term…
815	MERGEG007330	AT1G73066	-	0.48	2.42	2.34388	4.1e-05	0.000241	5.04167	2.3339		Leucine-rich repeat family protein; INVOLVED IN: biological_process unknown; LOCATED IN: endomembrane system; EXPRESSED IN: embryo, pedicel, carpel, stamen; EXPRESSED DURING: 4 anthesis, C globular stage, petal differentiation and expansion stage; CONTAINS InterPro DOMAIN/s: Leucine-rich repeat-containing N-terminal domain, type 2 (InterPro:IPR013210), Leucine-rich repeat (InterPro:IPR001611); BE…
816	MERGEG007331	AT1G73090	AT1G73090,ATPEPR1	20.2	241.51	3.57931	0	0	11.9559	3.57966			unknown protein; FUNCTIONS IN: molecular_function unknown; INVOLVED IN: biological_process unknown; EXPRESSED IN: 21 plant structures; EXPRESSED DURING: 12 growth stages.
817	MERGEG007337	AT1G73150	GTE3	3.53	7.51	1.08883	0.005912	0.019158	2.12748	1.08914		Bromodomain and extra terminal domain family protein. Binds to acetyl-histone H3. Binding is reduced when GTE3 is SUMOylated by SIZ1.
818	MERGEG007345	AT1G73200	AT1G73200	12.92	32	1.30861	0.000196	0.000993	2.47678	1.30847			Putative integral membrane protein conserved region (DUF2404); FUNCTIONS IN: phosphoinositide binding; INVOLVED IN: signal transduction; LOCATED IN: vacuole; EXPRESSED IN: 25 plant structures; EXPRESSED DURING: 14 growth stages; CONTAINS InterPro DOMAIN/s: Protein of unknown function DUF2404, transmembrane (InterPro:IPR019411), Pleckstrin homology (InterPro:IPR001849); BEST Arabidopsis thaliana p…
819	MERGEG007346	AT1G73210	-	1.64	16.13	3.29445	0	0	9.83537	3.29798		Protein of unknown function (DUF789); CONTAINS InterPro DOMAIN/s: Protein of unknown function DUF789 (InterPro:IPR008507); BEST Arabidopsis thaliana protein match is: Protein of unknown function (DUF789) (TAIR:AT1G17830.1); Has 263 Blast hits to 259 proteins in 17 species: Archae - 0; Bacteria - 0; Metazoa - 0; Fungi - 0; Plants - 261; Viruses - 0; Other Eukaryotes - 2 (source: NCBI BLink).
820	MERGEG007371	AT1G73480	AT1G73480	51.06	543.96	3.41312	0	0	10.6533	3.41324			alpha/beta-Hydrolases superfamily protein; FUNCTIONS IN: hydrolase activity; EXPRESSED IN: 25 plant structures; EXPRESSED DURING: 15 growth stages; BEST Arabidopsis thaliana protein match is: alpha/beta-Hydrolases superfamily protein (TAIR:AT1G18360.1)
821	MERGEG007374	AT1G73510	-	0.05	9.84	7.58317	0	0	196.8	7.62059		unknown protein; Has 7 Blast hits to 7 proteins in 2 species: Archae - 0; Bacteria - 0; Metazoa - 0; Fungi - 0; Plants - 7; Viruses - 0; Other Eukaryotes - 0 (source: NCBI BLink).
822	MERGEG007400	AT1G73730	EIL3	11.6	24.56	1.08228	0.001183	0.00482	2.11724	1.08219		Encodes a putative transcription factor involved in ethylene signalling. Isolated DNA binding domain has been shown to bind DNA in vitro.
823	MERGEG007407	AT1G73805	AT1G73805	3.07	10.99	1.84094	0.000123	0.000656	3.5798	1.83988			Encodes SAR Deficient 1 (SARD1), a key regulator for ICS1 (Isochorismate Synthase 1) induction and salicylic acid (SA) synthesis.
824	MERGEG007408	AT1G73810	-	0.17	4.8	4.80417	0	0	28.2353	4.81943		Core-2/I-branching beta-1,6-N-acetylglucosaminyltransferase family protein; CONTAINS InterPro DOMAIN/s: Core-2/I-Branching enzyme (InterPro:IPR021141); BEST Arabidopsis thaliana protein match is: Core-2/I-branching beta-1,6-N-acetylglucosaminyltransferase family protein (TAIR:AT1G68390.1); Has 580 Blast hits to 580 proteins in 21 species: Archae - 0; Bacteria - 5; Metazoa - 0; Fungi - 0; Plants -…
825	MERGEG007419	AT1G73920	-	50.84	220.51	2.1167	0	0	4.33733	2.11681		alpha/beta-Hydrolases superfamily protein; FUNCTIONS IN: lipase activity; INVOLVED IN: glycerol biosynthetic process, lipid metabolic process; LOCATED IN: cellular_component unknown; EXPRESSED IN: 24 plant structures; EXPRESSED DURING: 15 growth stages; CONTAINS InterPro DOMAIN/s: AB-hydrolase-associated lipase region (InterPro:IPR006693); BEST Arabidopsis thaliana protein match is: alpha/beta-Hy…
826	MERGEG007424	AT1G73965	CLE13	0.18	1.89	3.39237	0.000489	0.002226	10.5	3.39232		Member of a large family of putative ligands homologous to the Clavata3 gene. Consists of a single exon. Can partially replace CLV3 function in vivo.
827	MERGEG007428	AT1G74000	SS3	0	0.8	1.79769e+308	0.0026	0.009507	#DIV/0!	#DIV/0!		encodes a protein similar to strictosidine synthase, which is involved in the production of monoterpene indole alkaloids. This gene belongs to a family of 13 members in Arabidopsis.
828	MERGEG007429	AT1G74010	-	0.16	4.15	4.67775	0	0	25.9375	4.69697		Calcium-dependent phosphotriesterase superfamily protein; FUNCTIONS IN: strictosidine synthase activity; INVOLVED IN: biosynthetic process; LOCATED IN: plant-type cell wall; EXPRESSED IN: 11 plant structures; EXPRESSED DURING: L mature pollen stage, M germinated pollen stage, 4 anthesis, C globular stage, petal differentiation and expansion stage; CONTAINS InterPro DOMAIN/s: Strictosidine synthas…
829	MERGEG007430	AT1G74020	SS2	4.19	14.7	1.80888	8e-06	5.7e-05	3.50835	1.81079		Encodes AtSS-2 strictosidine synthase.
830	MERGEG007437	AT1G74080	ATMYB122	0	0.6	1.79769e+308	0.004204	0.014309	#DIV/0!	#DIV/0!		Encodes a putative transcription factor, member of the R2R3 factor gene family (MYB122).
831	MERGEG007440	AT1G74100	ATSOT16	76.57	580.62	2.92277	0	0	7.58287	2.92274		encodes a desulfoglucosinolate sulfotransferase, involved in the final step of glucosinolate core structure biosynthesis. Has a broad-substrate specificity with different desulfoglucosinolates, the best substrate is indole-3-methyl-dsGS, followed by benzyl-dsGS. Expression was induced by wounding, jasmonate and ethylene stimulates.
832	MERGEG007454	AT1G74240	AT1G74240,AT1G74250	24.5	50.89	1.0548	0.004401	0.014869	2.07714	1.0546			Mitochondrial substrate carrier family protein; FUNCTIONS IN: binding; INVOLVED IN: transport, mitochondrial transport, transmembrane transport; LOCATED IN: mitochondrial inner membrane, membrane; EXPRESSED IN: 11 plant structures; EXPRESSED DURING: 6 growth stages; CONTAINS InterPro DOMAIN/s: Mitochondrial carrier protein (InterPro:IPR002067), Mitochondrial substrate carrier (InterPro:IPR001993)…
833	MERGEG007460	AT1G74310	ATHSP101	12.18	37.82	1.63446	8e-06	5.3e-05	3.10509	1.63464			Encodes ClpB1, which belongs to the Casein lytic proteinase/heat shock protein 100 (Clp/Hsp100) family. Involved in refolding of proteins which form aggregates under heat stress. Also known as AtHsp101. AtHsp101 is a cytosolic heat shock protein required for acclimation to high temperature.
834	MERGEG007462	AT1G74330	AT1G74330,AT1G74340	25.65	107.55	2.06764	0.001557	0.006098	4.19298	2.06798			Protein kinase superfamily protein; FUNCTIONS IN: protein serine/threonine kinase activity, protein kinase activity, ATP binding; INVOLVED IN: protein amino acid phosphorylation, N-terminal protein myristoylation; LOCATED IN: cellular_component unknown; EXPRESSED IN: 23 plant structures; EXPRESSED DURING: 14 growth stages; CONTAINS InterPro DOMAIN/s: Protein kinase, ATP binding site (InterPro:IPR…
835	MERGEG007464	AT1G74360	AT1G74360	3.87	93.79	4.6005	0	0	24.2351	4.59903			Leucine-rich repeat protein kinase family protein; FUNCTIONS IN: protein serine/threonine kinase activity, protein kinase activity, ATP binding; INVOLVED IN: transmembrane receptor protein tyrosine kinase signaling pathway, protein amino acid phosphorylation; LOCATED IN: mitochondrion; EXPRESSED IN: 15 plant structures; EXPRESSED DURING: 9 growth stages; CONTAINS InterPro DOMAIN/s: Protein kinase…
836	MERGEG007466	AT1G74380	XXT5	29.32	134.71	2.19976	0	0	4.59447	2.1999		xyloglucan xylosyltransferase 5 (XXT5); FUNCTIONS IN: xyloglucan 6-xylosyltransferase activity, transferase activity, transferring glycosyl groups, transferase activity; INVOLVED IN: N-terminal protein myristoylation, root hair elongation; LOCATED IN: Golgi apparatus, Golgi membrane; EXPRESSED IN: 26 plant structures; EXPRESSED DURING: 14 growth stages; CONTAINS InterPro DOMAIN/s: Galactosyl tran…
837	MERGEG007468	AT1G74400	-	0.17	4.23	4.60644	0	0	24.8824	4.63705		Tetratricopeptide repeat (TPR)-like superfamily protein; CONTAINS InterPro DOMAIN/s: Pentatricopeptide repeat (InterPro:IPR002885); BEST Arabidopsis thaliana protein match is: Tetratricopeptide repeat (TPR)-like superfamily protein (TAIR:AT4G21065.1); Has 30893 Blast hits to 12576 proteins in 195 species: Archae - 0; Bacteria - 17; Metazoa - 10; Fungi - 48; Plants - 30449; Viruses - 0; Other Euka…
838	MERGEG007471	AT1G74430	MYB95	10.43	148.32	3.83033	0	0	14.2205	3.8299			Encodes a putative transcription factor (MYB95). The mRNA is cell-to-cell mobile.
839	MERGEG007472	AT1G74440	AT1G74440	4	18.9	2.24193	0.006175	0.019885	4.725	2.24031			Protein of unknown function (DUF962); CONTAINS InterPro DOMAIN/s: Protein of unknown function DUF962 (InterPro:IPR009305); BEST Arabidopsis thaliana protein match is: Protein of unknown function (DUF962) (TAIR:AT1G18720.1)
840	MERGEG007504	AT1G74710	ICS1	6.07	14.04	1.20965	0.004486	0.015107	2.31301	1.20977		Encodes a protein with isochorismate synthase activity. Mutants fail to accumulate salicylic acid. Its function may be redundant with that of ICS2 (AT1G18870).
841	MERGEG007508	AT1G74750	AT1G74750	3.06	19.85	2.69858	0	0	6.48693	2.69754			Pentatricopeptide repeat (PPR) superfamily protein; CONTAINS InterPro DOMAIN/s: Pentatricopeptide repeat (InterPro:IPR002885), Smr protein/MutS2 C-terminal (InterPro:IPR002625); BEST Arabidopsis thaliana protein match is: Pentatricopeptide repeat (PPR) superfamily protein (TAIR:AT1G18900.2)
842	MERGEG007510	AT1G74780	AT1G74780,AT1G74790	14.37	37.65	1.38952	0.000735	0.003189	2.62004	1.38959			Nodulin-like / Major Facilitator Superfamily protein; INVOLVED IN: transmembrane transport; LOCATED IN: endomembrane system; EXPRESSED IN: 24 plant structures; EXPRESSED DURING: 15 growth stages; CONTAINS InterPro DOMAIN/s: Nodulin-like (InterPro:IPR010658), Major facilitator superfamily MFS-1 (InterPro:IPR011701), Major facilitator superfamily, general substrate transporter (InterPro:IPR016196);…
843	MERGEG007514	AT1G74830	-	0.01	0.39	5.31145	0.004256	0.014453	39	5.2854		Protein of unknown function, DUF593; FUNCTIONS IN: molecular_function unknown; INVOLVED IN: biological_process unknown; LOCATED IN: endomembrane system; CONTAINS InterPro DOMAIN/s: Protein of unknown function DUF593 (InterPro:IPR007656); BEST Arabidopsis thaliana protein match is: Protein of unknown function, DUF593 (TAIR:AT1G18990.1); Has 3601 Blast hits to 3088 proteins in 462 species: Archae -…
844	MERGEG007528	AT1G74950	TIFY10B	19.51	287.9	3.88298	0	0	14.7565	3.88328		TIFY10B; CONTAINS InterPro DOMAIN/s: Tify (InterPro:IPR010399), CCT domain-like (InterPro:IPR018467); BEST Arabidopsis thaliana protein match is: jasmonate-zim-domain protein 1 (TAIR:AT1G19180.1); Has 432 Blast hits to 427 proteins in 29 species: Archae - 0; Bacteria - 0; Metazoa - 0; Fungi - 0; Plants - 432; Viruses - 0; Other Eukaryotes - 0 (source: NCBI BLink).
845	MERGEG007553	AT1G75220	-	38.85	270.72	2.8008	0	0	6.96834	2.80081		Encodes a vacuolar glucose exporter that is induced in response to factors that activate vacuolar glucose pools like darkness, heat stress and wounding and repressed during conditions that trigger glucose accumulation in the vacuole like cold stress and external sugar supply.
846	MERGEG007554	AT1G75230	AT1G75230	6.12	37.16	2.60155	0	0	6.0719	2.60215			DNA glycosylase superfamily protein; FUNCTIONS IN: catalytic activity; INVOLVED IN: DNA repair, base-excision repair; LOCATED IN: nucleus; EXPRESSED IN: 18 plant structures; EXPRESSED DURING: 9 growth stages; CONTAINS InterPro DOMAIN/s: DNA glycosylase (InterPro:IPR011257), HhH-GPD domain (InterPro:IPR003265); BEST Arabidopsis thaliana protein match is: DNA glycosylase superfamily protein (TAIR:A…
847	MERGEG007559	AT1G75270	DHAR2	25.91	56.7	1.13003	0.000771	0.00332	2.18834	1.12984		dehydroascorbate reductase 2 (DHAR2); FUNCTIONS IN: glutathione binding, glutathione dehydrogenase (ascorbate) activity; INVOLVED IN: protein amino acid glutathionylation; LOCATED IN: plasma membrane; EXPRESSED IN: 25 plant structures; EXPRESSED DURING: 16 growth stages; CONTAINS InterPro DOMAIN/s: Thioredoxin fold (InterPro:IPR012335), Glutathione S-transferase, C-terminal-like (InterPro:IPR0109…
848	MERGEG007564	AT1G75310	AUL1	4.7	13	1.46757	0.000727	0.00316	2.76596	1.46778			auxin-like 1 protein (AUL1); FUNCTIONS IN: heat shock protein binding; INVOLVED IN: protein folding; EXPRESSED IN: 22 plant structures; EXPRESSED DURING: 13 growth stages; CONTAINS InterPro DOMAIN/s: Heat shock protein DnaJ, N-terminal (InterPro:IPR001623); BEST Arabidopsis thaliana protein match is: Chaperone DnaJ-domain superfamily protein (TAIR:AT4G36520.1)
849	MERGEG007580	AT1G75450	ATCKX6	5.45	59.45	3.44626	0	0	10.9083	3.44735			This gene used to be called AtCKX6. It encodes a protein whose sequence is similar to cytokinin oxidase/dehydrogenase, which catalyzes the degradation of cytokinins.
850	MERGEG007611	AT1G75750	GASA1	63.68	128.19	1.00942	0.002785	0.01008	2.01303	1.00937		GA-responsive GAST1 protein homolog regulated by BR and GA antagonistically. Possibly involved in cell elongation based on expression data
851	MERGEG007621	AT1G75860	AT1G75860,VPS35B	19.74	140.94	2.83578	0	1e-06	7.13982	2.83589			unknown protein; BEST Arabidopsis thaliana protein match is: unknown protein (TAIR:AT1G20100.1)
852	MERGEG007640	AT1G76040	CPK29	2.95	62.44	4.40337	0	0	21.1661	4.40368			member of Calcium Dependent Protein Kinase
853	MERGEG007643	AT1G76070	-	4.93	116.49	4.56211	0	0	23.6288	4.56247		unknown protein; FUNCTIONS IN: molecular_function unknown; INVOLVED IN: biological_process unknown; LOCATED IN: plasma membrane; EXPRESSED IN: 8 plant structures; EXPRESSED DURING: LP.04 four leaves visible, 4 anthesis, petal differentiation and expansion stage; BEST Arabidopsis thaliana protein match is: unknown protein (TAIR:AT1G20310.1); Has 66 Blast hits to 66 proteins in 15 species: Archae -…
854	MERGEG007645	AT1G76090	SMT3	4.94	25.76	2.38301	0	0	5.21457	2.38255		Encodes S-adenosyl-methionine-sterol-C-methyltransferase, an enzyme in the sterol biosynthetic pathway.
855	MERGEG007649	AT1G76130	ATAMY2	35.11	79.78	1.18424	0.000408	0.001898	2.27229	1.18415			alpha-amylase, putative / 1,4-alpha-D-glucan glucanohydrolase, putative, strong similarity to alpha-amylase GI:7532799 from (Malus x domestica);contains Pfam profile PF00128: Alpha amylase, catalytic domain. Predicted to be secreted based on SignalP analysis.
856	MERGEG007654	AT1G76160	sks5	28.84	255.67	3.14796	0	0	8.86512	3.14814			SKU5 similar 5 (sks5); FUNCTIONS IN: oxidoreductase activity, copper ion binding; INVOLVED IN: oxidation reduction; LOCATED IN: apoplast, cell wall, plant-type cell wall; EXPRESSED IN: 24 plant structures; EXPRESSED DURING: 13 growth stages; CONTAINS InterPro DOMAIN/s: Multicopper oxidase, type 3 (InterPro:IPR011707), Cupredoxin (InterPro:IPR008972), Multicopper oxidase, type 2 (InterPro:IPR01170…
857	MERGEG007656	AT1G76180	ERD14	248.36	1497.12	2.59166	0	0	6.02802	2.59169		Encodes a dehydrin protein whose expression is induced early on in response to dehydration stress. This gene's expression to cold occurs in two waves, with early induction occurring within 1 h and secondary induction occurring 5 h after the beginning of cold stress. Expression is also induced in response to ABA but not in response to 2,4-D, BA, and GA3. ERD14 protein is capable of binding Ca2+, e…
858	MERGEG007675	AT1G76360	-	19.68	44.77	1.18616	0.001336	0.00533	2.2749	1.1858		Protein kinase superfamily protein; FUNCTIONS IN: protein serine/threonine kinase activity, protein kinase activity, kinase activity, ATP binding; INVOLVED IN: protein amino acid phosphorylation; LOCATED IN: chloroplast; EXPRESSED IN: 16 plant structures; EXPRESSED DURING: 9 growth stages; CONTAINS InterPro DOMAIN/s: Protein kinase, ATP binding site (InterPro:IPR017441), Protein kinase, catalytic…
859	MERGEG007677	AT1G76380	-	4.09	25.86	2.66134	0	0	6.32274	2.66055		DNA-binding bromodomain-containing protein; FUNCTIONS IN: DNA binding; INVOLVED IN: biological_process unknown; LOCATED IN: cellular_component unknown; EXPRESSED IN: 21 plant structures; EXPRESSED DURING: 13 growth stages; CONTAINS InterPro DOMAIN/s: Bromodomain, conserved site (InterPro:IPR018359), Bromodomain (InterPro:IPR001487); BEST Arabidopsis thaliana protein match is: DNA-binding bromodom…
860	MERGEG007678	AT1G76390	AT1G76390	6.58	74.83	3.50725	0	0	11.3723	3.50746			ARM repeat superfamily protein; FUNCTIONS IN: ubiquitin-protein ligase activity, binding; INVOLVED IN: protein ubiquitination; LOCATED IN: plasma membrane; EXPRESSED IN: 23 plant structures; EXPRESSED DURING: 13 growth stages; CONTAINS InterPro DOMAIN/s: U box domain (InterPro:IPR003613), Armadillo-like helical (InterPro:IPR011989), Armadillo (InterPro:IPR000225), Armadillo-type fold (InterPro:IP…
861	MERGEG007687	AT1G76470	-	0.02	0.65	4.7237	0.001375	0.005465	32.5	5.02237		NAD(P)-binding Rossmann-fold superfamily protein; FUNCTIONS IN: coenzyme binding, binding, cinnamoyl-CoA reductase activity, catalytic activity; INVOLVED IN: lignin biosynthetic process, cellular metabolic process, metabolic process; LOCATED IN: endomembrane system; EXPRESSED IN: leaf whorl, sepal, male gametophyte, flower, stamen; EXPRESSED DURING: 4 anthesis, petal differentiation and expansion…
862	MERGEG007695	AT1G76550	-	6.78	14.32	1.0789	0.001639	0.006373	2.11209	1.07867		Phosphofructokinase family protein; CONTAINS InterPro DOMAIN/s: Pyrophosphate-dependent phosphofructokinase PfpB (InterPro:IPR011183), Phosphofructokinase (InterPro:IPR000023); BEST Arabidopsis thaliana protein match is: Phosphofructokinase family protein (TAIR:AT1G20950.1); Has 4956 Blast hits to 4876 proteins in 1678 species: Archae - 20; Bacteria - 3823; Metazoa - 10; Fungi - 6; Plants - 430; …
863	MERGEG007697	AT1G76580	AT1G76580	3.94	31.26	2.98783	0	0	7.93401	2.98805			Squamosa promoter-binding protein-like (SBP domain) transcription factor family protein; FUNCTIONS IN: sequence-specific DNA binding transcription factor activity; INVOLVED IN: regulation of transcription; LOCATED IN: plasma membrane; EXPRESSED IN: 22 plant structures; EXPRESSED DURING: 13 growth stages; CONTAINS InterPro DOMAIN/s: Transcription factor, SBP-box (InterPro:IPR004333); BEST Arabidop…
864	MERGEG007698	AT1G76590	-	1.91	26.33	3.78145	0	0	13.7853	3.78506		PLATZ transcription factor family protein; CONTAINS InterPro DOMAIN/s: Protein of unknown function DUF597 (InterPro:IPR006734); BEST Arabidopsis thaliana protein match is: PLATZ transcription factor family protein (TAIR:AT1G21000.1); Has 404 Blast hits to 404 proteins in 27 species: Archae - 0; Bacteria - 0; Metazoa - 2; Fungi - 0; Plants - 402; Viruses - 0; Other Eukaryotes - 0 (source: NCBI BLi…
865	MERGEG007699	AT1G76600	-	24.83	290.83	3.55008	0	0	11.7128	3.55002		unknown protein; FUNCTIONS IN: molecular_function unknown; INVOLVED IN: N-terminal protein myristoylation; LOCATED IN: nucleolus, nucleus; EXPRESSED IN: 24 plant structures; EXPRESSED DURING: 15 growth stages; BEST Arabidopsis thaliana protein match is: unknown protein (TAIR:AT1G21010.1); Has 220 Blast hits to 220 proteins in 14 species: Archae - 0; Bacteria - 0; Metazoa - 0; Fungi - 0; Plants - …
866	MERGEG007703	AT1G76640	-	0.06	11.9	7.55253	1.8e-05	0.000115	198.333	7.63178		Calcium-binding EF-hand family protein; CONTAINS InterPro DOMAIN/s: EF-Hand 1, calcium-binding site (InterPro:IPR018247), EF-HAND 2 (InterPro:IPR018249), EF-hand-like domain (InterPro:IPR011992), Calcium-binding EF-hand (InterPro:IPR002048), EF-hand (InterPro:IPR018248); BEST Arabidopsis thaliana protein match is: calmodulin-like 38 (TAIR:AT1G76650.3); Has 14790 Blast hits to 11980 proteins in 12…
867	MERGEG007704	AT1G76650	CML38	5.58	400.9	6.16661	0	0	71.8459	6.16683		calmodulin-like 38 (CML38); FUNCTIONS IN: calcium ion binding; INVOLVED IN: response to wounding; LOCATED IN: plasma membrane; EXPRESSED IN: 19 plant structures; EXPRESSED DURING: 12 growth stages; CONTAINS InterPro DOMAIN/s: EF-Hand 1, calcium-binding site (InterPro:IPR018247), EF-HAND 2 (InterPro:IPR018249), Calcium-binding EF-hand (InterPro:IPR002048), EF-hand-like domain (InterPro:IPR011992);…
868	MERGEG007705	AT1G76660	AT1G76660	6.46	23.92	1.8883	0	2e-06	3.70279	1.88861			FUNCTIONS IN: molecular_function unknown; INVOLVED IN: biological_process unknown; LOCATED IN: plasma membrane; EXPRESSED IN: 22 plant structures; EXPRESSED DURING: 13 growth stages; BEST Arabidopsis thaliana protein match is: hydroxyproline-rich glycoprotein family protein (TAIR:AT5G52430.1)
869	MERGEG007706	AT1G76670	-	75.6	182.79	1.27377	0.000154	0.000798	2.41786	1.27373		Nucleotide-sugar transporter family protein; CONTAINS InterPro DOMAIN/s: Protein of unknown function DUF250 (InterPro:IPR004853); BEST Arabidopsis thaliana protein match is: Nucleotide-sugar transporter family protein (TAIR:AT1G21070.1); Has 1975 Blast hits to 1967 proteins in 210 species: Archae - 0; Bacteria - 20; Metazoa - 359; Fungi - 295; Plants - 1101; Viruses - 0; Other Eukaryotes - 200 (s…
870	MERGEG007707	AT1G76680	OPR1	43.04	1300.33	4.91709	0	0	30.2121	4.91706		Encodes a member of an alpha/beta barrel fold family of FMN-containing oxidoreductases. One of the closely related 12-oxophytodienoic acid reductases. This enzyme is not expected to participate in jasmonic acid biosynthesis because during in vitro assays, it shows very little activity with the naturally occurring OPDA isomer. Shows activity towards 2,4,6-trinitrotoluene. Expressed predominately i…
871	MERGEG007708	AT1G76690	OPR2	4.55	69.4	3.9314	0	0	15.2527	3.931		Encodes one of the closely related 12-oxophytodienoic acid reductases. This enzyme is not expected to participate in jasmonic acid biosynthesis because during in vitro assays, it shows very little activity with the naturally occurring OPDA isomer. Shows activity towards 2,4,6-trinitrotoluene. Expressed predominately in root. Predicted to be a cytosolic protein.
872	MERGEG007709	AT1G76700	-	9.43	74.71	2.98671	0	0	7.92259	2.98597		DNAJ heat shock N-terminal domain-containing protein; FUNCTIONS IN: unfolded protein binding, heat shock protein binding; INVOLVED IN: protein folding; LOCATED IN: cellular_component unknown; EXPRESSED IN: 24 plant structures; EXPRESSED DURING: 13 growth stages; CONTAINS InterPro DOMAIN/s: Molecular chaperone, heat shock protein, Hsp40, DnaJ (InterPro:IPR015609), Heat shock protein DnaJ, N-termin…
873	MERGEG007721	AT1G76790	-	0.2	71.16	8.45143	0.009596	0.028674	355.8	8.47492		O-methyltransferase family protein; FUNCTIONS IN: methyltransferase activity, O-methyltransferase activity, protein dimerization activity; LOCATED IN: cytosol; EXPRESSED IN: 19 plant structures; EXPRESSED DURING: 13 growth stages; CONTAINS InterPro DOMAIN/s: Winged helix-turn-helix transcription repressor DNA-binding (InterPro:IPR011991), Plant methyltransferase dimerisation (InterPro:IPR012967),…
874	MERGEG007739	AT1G76930	ATEXT1	0.84	7.55	3.16414	1.5e-05	9.9e-05	8.9881	3.16802			Encodes an Arabidopsis extensin gene that belongs to cell-wall hydroxyproline-rich glycoproteins. The cross-link of extensins enforces cell wall strength. Transgenic plants overexpressing this gene show an increase in stem thickness.
875	MERGEG007745	AT1G76965	-	0.03	2.34	6.44438	0.007043	0.022153	78	6.2854		Encodes a Protease inhibitor/seed storage/LTP family protein
876	MERGEG007746	AT1G76970	AT1G76970	4.13	68.89	4.05983	0	0	16.6804	4.06008			Target of Myb protein 1; FUNCTIONS IN: protein transporter activity; INVOLVED IN: intracellular protein transport, intra-Golgi vesicle-mediated transport; LOCATED IN: Golgi stack, intracellular; EXPRESSED IN: 21 plant structures; EXPRESSED DURING: 13 growth stages; CONTAINS InterPro DOMAIN/s: VHS (InterPro:IPR002014), Target of Myb protein 1 (InterPro:IPR014645), GAT (InterPro:IPR004152), VHS sub…
877	MERGEG007747	AT1G76980	-	5.78	51.06	3.1429	0	0	8.83391	3.14305		BEST Arabidopsis thaliana protein match is: embryo defective 2170 (TAIR:AT1G21390.1); Has 65 Blast hits to 65 proteins in 23 species: Archae - 0; Bacteria - 8; Metazoa - 1; Fungi - 8; Plants - 40; Viruses - 3; Other Eukaryotes - 5 (source: NCBI BLink).
878	MERGEG007761	AT1G77120	ADH1	1.02	5.74	2.49366	0.001271	0.005111	5.62745	2.49248		Catalyzes the reduction of acetaldehyde using NADH as reductant. Requires zinc for activity. Dimer. Anaerobic response polypeptide (ANP). Fermentation. The protein undergoes thiolation following treatment with the oxidant tert-butylhydroperoxide.
879	MERGEG007766	AT1G77140	VPS45	9.23	18.45	0.998276	0.003207	0.011365	1.99892	0.999218		A peripheral membrane protein that associates with microsomal membranes, likely to function in the transport of proteins to the vacuole. It is a member of Sec1p protein family. It may be involved in the regulation of vesicle fusion reactions through interaction with t-SNAREs at the Golgi trans face.
880	MERGEG007770	AT1G77170	-	1.47	5.26	1.83846	0.000114	0.000611	3.57823	1.83925		Tetratricopeptide repeat (TPR)-like superfamily protein; CONTAINS InterPro DOMAIN/s: Pentatricopeptide repeat (InterPro:IPR002885); BEST Arabidopsis thaliana protein match is: Tetratricopeptide repeat (TPR)-like superfamily protein (TAIR:AT4G21065.1); Has 36578 Blast hits to 13720 proteins in 224 species: Archae - 0; Bacteria - 18; Metazoa - 87; Fungi - 88; Plants - 35844; Viruses - 0; Other Euka…
881	MERGEG007779	AT1G77250	AT1G77250	4.04	15.49	1.93809	0	4e-06	3.83416	1.93891			RING/FYVE/PHD-type zinc finger family protein; FUNCTIONS IN: DNA binding, zinc ion binding; INVOLVED IN: regulation of transcription, DNA-dependent; EXPRESSED IN: 24 plant structures; EXPRESSED DURING: 15 growth stages; CONTAINS InterPro DOMAIN/s: Zinc finger, PHD-type, conserved site (InterPro:IPR019786), Zinc finger, PHD-type (InterPro:IPR001965), Zinc finger, FYVE/PHD-type (InterPro:IPR011011)…
882	MERGEG007790	AT1G77370	-	52.56	119.54	1.18538	0.000324	0.001548	2.27435	1.18546		Glutaredoxin family protein; FUNCTIONS IN: electron carrier activity, arsenate reductase (glutaredoxin) activity, protein disulfide oxidoreductase activity; INVOLVED IN: cell redox homeostasis; LOCATED IN: endomembrane system; EXPRESSED IN: 22 plant structures; EXPRESSED DURING: 13 growth stages; CONTAINS InterPro DOMAIN/s: Thioredoxin fold (InterPro:IPR012335), Glutaredoxin (InterPro:IPR002109),…
883	MERGEG007792	AT1G77390	TAM	0.31	2.73	3.13821	1e-06	1e-05	8.80645	3.13856		Encodes a core cell cycle gene involved in meiosis II during microsporogenesis. Recessive mutants exhibit delayed and asynchronous meiosis in pollen mother cell populations and uncoordinated nuclear division and cytokinesis resulting in dyad microspores.
884	MERGEG007796	AT1G77420	AT1G77420,PBC2	28.72	90.99	1.6635	0.000386	0.001805	3.16818	1.66365			alpha/beta-Hydrolases superfamily protein; BEST Arabidopsis thaliana protein match is: alpha/beta-Hydrolases superfamily protein (TAIR:AT5G16120.1)
885	MERGEG007797	AT1G77450	anac032	17.24	530.36	4.94353	0	0	30.7633	4.94314		NAC domain containing protein 32 (NAC032); FUNCTIONS IN: sequence-specific DNA binding transcription factor activity; INVOLVED IN: multicellular organismal development, regulation of transcription; LOCATED IN: cellular_component unknown; EXPRESSED IN: 16 plant structures; EXPRESSED DURING: LP.06 six leaves visible, LP.04 four leaves visible, 4 anthesis, petal differentiation and expansion stage, …
886	MERGEG007802	AT1G77500	-	3.11	29.37	3.24139	0	0	9.44373	3.23936		Protein of unknown function (DUF630 and DUF632); INVOLVED IN: N-terminal protein myristoylation; EXPRESSED IN: 20 plant structures; EXPRESSED DURING: 11 growth stages; CONTAINS InterPro DOMAIN/s: Protein of unknown function DUF630 (InterPro:IPR006868), Protein of unknown function DUF632 (InterPro:IPR006867); BEST Arabidopsis thaliana protein match is: Protein of unknown function (DUF630 and DUF63…
887	MERGEG007804	AT1G77520	-	0.09	1.48	4.08083	5e-06	3.4e-05	16.4444	4.03953		O-methyltransferase family protein; CONTAINS InterPro DOMAIN/s: Winged helix-turn-helix transcription repressor DNA-binding (InterPro:IPR011991), Plant methyltransferase dimerisation (InterPro:IPR012967), O-methyltransferase, family 2 (InterPro:IPR001077), O-methyltransferase, COMT, eukaryota (InterPro:IPR016461); BEST Arabidopsis thaliana protein match is: O-methyltransferase family protein (TAI…
888	MERGEG007806	AT1G77530	-	0.03	0.54	4.27571	0.001777	0.006838	18	4.16993		O-methyltransferase family protein; CONTAINS InterPro DOMAIN/s: Winged helix-turn-helix transcription repressor DNA-binding (InterPro:IPR011991), Plant methyltransferase dimerisation (InterPro:IPR012967), O-methyltransferase, family 2 (InterPro:IPR001077), O-methyltransferase, COMT, eukaryota (InterPro:IPR016461); BEST Arabidopsis thaliana protein match is: O-methyltransferase family protein (TAI…
889	MERGEG007823	AT1G77680	-	10.66	91.48	3.10179	0	0	8.58161	3.10125		Ribonuclease II/R family protein; FUNCTIONS IN: ribonuclease activity, RNA binding; LOCATED IN: chloroplast; EXPRESSED IN: 22 plant structures; EXPRESSED DURING: 13 growth stages; CONTAINS InterPro DOMAIN/s: Ribonuclease II/R (InterPro:IPR001900); BEST Arabidopsis thaliana protein match is: ribonuclease II family protein (TAIR:AT2G17510.1); Has 8235 Blast hits to 8065 proteins in 2328 species: Ar…
890	MERGEG007843	AT1G77840	-	22.82	67.97	1.57481	1e-06	1e-05	2.97853	1.5746		Translation initiation factor IF2/IF5; FUNCTIONS IN: binding, translation initiation factor activity; INVOLVED IN: translational initiation, regulation of translational initiation; LOCATED IN: nucleus, cytoplasm; EXPRESSED IN: 24 plant structures; EXPRESSED DURING: 15 growth stages; CONTAINS InterPro DOMAIN/s: Translation initiation factor IF2/IF5, N-terminal (InterPro:IPR016189), Translation ini…
891	MERGEG007849	AT1G77885	-	3.2	18.48	2.53158	0	0	5.775	2.52982		unknown protein; BEST Arabidopsis thaliana protein match is: unknown protein (TAIR:AT1G22065.1); Has 35333 Blast hits to 34131 proteins in 2444 species: Archae - 798; Bacteria - 22429; Metazoa - 974; Fungi - 991; Plants - 531; Viruses - 0; Other Eukaryotes - 9610 (source: NCBI BLink).
892	MERGEG007851	AT1G77920	-	8.24	20.86	1.34069	0.000322	0.001541	2.53155	1.34002		bZIP transcription factor family protein; CONTAINS InterPro DOMAIN/s: Basic-leucine zipper (bZIP) transcription factor (InterPro:IPR004827), bZIP transcription factor, bZIP-1 (InterPro:IPR011616); BEST Arabidopsis thaliana protein match is: TGA1A-related gene 3 (TAIR:AT1G22070.1); Has 1009 Blast hits to 1009 proteins in 97 species: Archae - 0; Bacteria - 11; Metazoa - 10; Fungi - 28; Plants - 845…
893	MERGEG007865	AT1G78040	-	250.06	479.74	0.939986	0.009221	0.027753	1.9185	0.939978		Pollen Ole e 1 allergen and extensin family protein; FUNCTIONS IN: molecular_function unknown; INVOLVED IN: in 9 processes; LOCATED IN: endomembrane system; EXPRESSED IN: 23 plant structures; EXPRESSED DURING: 13 growth stages; CONTAINS InterPro DOMAIN/s: Pollen Ole e 1 allergen/extensin (InterPro:IPR006041), TonB box, conserved site (InterPro:IPR010916); BEST Arabidopsis thaliana protein match i…
894	MERGEG007866	AT1G78050	PGM	1.59	9.31	2.55187	0.00016	0.000823	5.85535	2.54975		phosphoglycerate/bisphosphoglycerate mutase (PGM); FUNCTIONS IN: intramolecular transferase activity, phosphotransferases, catalytic activity; INVOLVED IN: response to nitrate, metabolic process; LOCATED IN: chloroplast; EXPRESSED IN: 18 plant structures; EXPRESSED DURING: 7 growth stages; CONTAINS InterPro DOMAIN/s: Histidine phosphatase superfamily, clade-1 (InterPro:IPR013078), Phosphoglycerat…
895	MERGEG007868	AT1G78070	AT1G78070	105.91	314.52	1.5703	0.00423	0.014374	2.96969	1.57031			Transducin/WD40 repeat-like superfamily protein; CONTAINS InterPro DOMAIN/s: WD40 repeat 2 (InterPro:IPR019782), WD40 repeat-like-containing domain (InterPro:IPR011046), WD40 repeat, conserved site (InterPro:IPR019775), WD40-repeat-containing domain (InterPro:IPR017986), WD40/YVTN repeat-like-containing domain (InterPro:IPR015943), WD40 repeat (InterPro:IPR001680), WD40 repeat, subgroup (InterPro…
896	MERGEG007869	AT1G78080	RAP2.4	110.12	538.9	2.29091	0	0	4.89375	2.29094			The gene encodes a putative transcription factor belongings to the abiotic stress-associated DREB A-6 clade. The mRNA is cell-to-cell mobile.
897	MERGEG007885	AT1G78210	-	7.93	72.57	3.19427	0	0	9.15132	3.19398		alpha/beta-Hydrolases superfamily protein; FUNCTIONS IN: hydrolase activity, catalytic activity; INVOLVED IN: biological_process unknown; LOCATED IN: cellular_component unknown; EXPRESSED IN: 22 plant structures; EXPRESSED DURING: 13 growth stages; CONTAINS InterPro DOMAIN/s: Epoxide hydrolase-like (InterPro:IPR000639), Alpha/beta hydrolase fold-1 (InterPro:IPR000073); BEST Arabidopsis thaliana p…
898	MERGEG007888	AT1G78240	TSD2	20.5	174.66	3.09113	0	0	8.52	3.09085		Encodes TSD2 (TUMOROUS SHOOT DEVELOPMENT2), a putative methyltransferase with an essential role in cell adhesion and coordinated plant development.
899	MERGEG007893	AT1G78280	-	7.74	103.22	3.73717	0	0	13.3359	3.73725		transferases, transferring glycosyl groups; CONTAINS InterPro DOMAIN/s: Transcription factor jumonji/aspartyl beta-hydroxylase (InterPro:IPR003347), F-box domain, cyclin-like (InterPro:IPR001810), F-box domain, Skp2-like (InterPro:IPR022364), Transcription factor jumonji (InterPro:IPR013129), Aminoglycoside phosphotransferase (InterPro:IPR002575), Protein kinase-like domain (InterPro:IPR011009); …
900	MERGEG007896	AT1G78310	-	2.52	14.47	2.52121	0	0	5.74206	2.52157		VQ motif-containing protein; LOCATED IN: chloroplast; EXPRESSED IN: 17 plant structures; EXPRESSED DURING: 10 growth stages; CONTAINS InterPro DOMAIN/s: VQ (InterPro:IPR008889); BEST Arabidopsis thaliana protein match is: VQ motif-containing protein (TAIR:AT2G35230.1); Has 2188 Blast hits to 1760 proteins in 229 species: Archae - 0; Bacteria - 55; Metazoa - 822; Fungi - 398; Plants - 644; Viruses…
901	MERGEG007899	AT1G78340	ATGSTU22	0	1.51	1.79769e+308	0.00441	0.014889	#DIV/0!	#DIV/0!		Encodes glutathione transferase belonging to the tau class of GSTs. Naming convention according to Wagner et al. (2002).
902	MERGEG007904	AT1G78380	GSTU19	253.47	722.75	1.51166	0.000118	0.000632	2.85142	1.51168		Encodes a glutathione transferase that is a member of Tau GST gene family. Expression is induced by drought stress, oxidative stress, and high doses of auxin and cytokinin. naming convention according to Wagner et al. (2002) The expression of this gene is upregulated by herbicide safeners such as benoxacor and fenclorim.
903	MERGEG007907	AT1G78410	AT1G78410	1.57	25.62	4.02493	1e-06	7e-06	16.3185	4.02843			VQ motif-containing protein; CONTAINS InterPro DOMAIN/s: VQ (InterPro:IPR008889); BEST Arabidopsis thaliana protein match is: VQ motif-containing protein (TAIR:AT1G17147.1)
904	MERGEG007908	AT1G78420	AT1G78420	15.98	29.69	0.893344	0.009255	0.027829	1.85795	0.89371			RING/U-box superfamily protein; FUNCTIONS IN: zinc ion binding; INVOLVED IN: N-terminal protein myristoylation; EXPRESSED IN: 24 plant structures; EXPRESSED DURING: 13 growth stages; CONTAINS InterPro DOMAIN/s: Zinc finger, RING-type (InterPro:IPR001841); BEST Arabidopsis thaliana protein match is: RING/U-box superfamily protein (TAIR:AT1G17145.1)
905	MERGEG007926	AT1G78600	LZF1	4.02	18.3	2.18511	0	2e-06	4.55224	2.18658			light-regulated zinc finger protein 1 (LZF1); CONTAINS InterPro DOMAIN/s: Zinc finger, B-box (InterPro:IPR000315); BEST Arabidopsis thaliana protein match is: B-box zinc finger family protein (TAIR:AT1G06040.1).
906	MERGEG007931	AT1G78660	GGH1,POLD3	22.83	86.9	1.92877	1e-06	1.1e-05	3.8064	1.92843			The Arabidopsis protein AtGGH1 is a gamma-glutamyl hydrolase cleaving pentaglutamates to yield di- and triglutamates. The enzyme is involved in the tetrahydrofolate metabolism and located to the vacuole.
907	MERGEG007946	AT1G78830	-	56.42	118.67	1.07276	0.001344	0.005361	2.10333	1.07268		Curculin-like (mannose-binding) lectin family protein; FUNCTIONS IN: sugar binding; LOCATED IN: apoplast, cell wall, plasma membrane, plant-type cell wall; EXPRESSED IN: leaf; CONTAINS InterPro DOMAIN/s: Curculin-like (mannose-binding) lectin (InterPro:IPR001480), PAN-2 domain (InterPro:IPR013227); BEST Arabidopsis thaliana protein match is: D-mannose binding lectin protein with Apple-like carboh…
908	MERGEG007948	AT1G78850	AT1G78850,AT1G78860	17.63	225.23	3.67494	0	0	12.7754	3.67529			curculin-like (mannose-binding) lectin family protein, low similarity to ser/thr protein kinase from Zea mays (GI:2598067); contains Pfam lectin (probable mannose binding) domain PF01453 but not the protein kinase domain of the Z. mays protein
909	MERGEG007953	AT1G78895	-	7.31	22.95	1.65072	4.9e-05	0.000283	3.13953	1.65055		Reticulon family protein; INVOLVED IN: biological_process unknown; LOCATED IN: endomembrane system, endoplasmic reticulum; EXPRESSED IN: 24 plant structures; EXPRESSED DURING: 15 growth stages; CONTAINS InterPro DOMAIN/s: Reticulon (InterPro:IPR003388); BEST Arabidopsis thaliana protein match is: Reticulon family protein (TAIR:AT1G16825.1); Has 30201 Blast hits to 17322 proteins in 780 species: A…
910	MERGEG007960	AT1G78940	-	0.6	3.96	2.7248	0	1e-06	6.6	2.72247		Protein kinase protein with adenine nucleotide alpha hydrolases-like domain; FUNCTIONS IN: kinase activity; INVOLVED IN: protein amino acid phosphorylation, response to stress; EXPRESSED IN: 12 plant structures; EXPRESSED DURING: 8 growth stages; CONTAINS InterPro DOMAIN/s: UspA (InterPro:IPR006016), Serine/threonine-protein kinase domain (InterPro:IPR002290), Serine-threonine/tyrosine-protein ki…
911	MERGEG007982	AT1G79150	-	4.95	9.54	0.947393	0.008744	0.026491	1.92727	0.946561		binding; FUNCTIONS IN: binding; INVOLVED IN: biological_process unknown; LOCATED IN: cellular_component unknown; EXPRESSED IN: 23 plant structures; EXPRESSED DURING: 13 growth stages; CONTAINS InterPro DOMAIN/s: CCAAT-binding factor (InterPro:IPR005612), Armadillo-type fold (InterPro:IPR016024), Nucleolar complex-associated (InterPro:IPR011501); Has 3184 Blast hits to 2630 proteins in 361 species…
912	MERGEG007983	AT1G79160	-	29.2	89.67	1.61844	1e-06	9e-06	3.07089	1.61866		unknown protein; BEST Arabidopsis thaliana protein match is: unknown protein (TAIR:AT1G16500.1); Has 104 Blast hits to 102 proteins in 13 species: Archae - 0; Bacteria - 0; Metazoa - 0; Fungi - 0; Plants - 104; Viruses - 0; Other Eukaryotes - 0 (source: NCBI BLink).
913	MERGEG007985	AT1G79180	ATMYB63	0.15	0.88	2.58865	0.00588	0.019071	5.86667	2.55254		Member of the R2R3 factor gene family.
914	MERGEG007991	AT1G79245	-	112.88	831.36	2.88071	0	0	7.36499	2.88068		pseudogene of unknown protein
915	MERGEG007998	AT1G79310	AtMC7	0.42	6.36	3.93645	0	0	15.1429	3.92057			Encodes a putative metacaspase. Arabidopsis contains three type I MCP genes (MCP1a-c) and six type II MCP genes (MCP2a–f): AtMCP1a/At5g64240, AtMCP1b/At1g02170, AtMCP1c/At4g25110, AtMCP2a/At1g79310, AtMCP2b/At1g79330, AtMCP2c/At1g79320, AtMCP2d/At1g79340, AtMCP2e/At1g16420, AtMCP2f/At5g04200.
916	MERGEG008003	AT1G79340	AtMC4	49.78	139.28	1.48437	0.000196	0.000989	2.79791	1.48435			Encodes MCP2d, the predominant and constitutively expressed member of type II metacaspases (MCPs). MCP2d plays a positive regulatory role in biotic and abiotic stress-induced programmed cell death (PCD). Arabidopsis contains three type I MCP genes (MCP1a-c) and six type II MCP genes (MCP2a–f): AtMCP1a/At5g64240, AtMCP1b/At1g02170, AtMCP1c/At4g25110, AtMCP2a/At1g79310, AtMCP2b/At1g79330, AtMCP2c/A…
917	MERGEG008008	AT1G79400	ATCHX2	0.01	2.23	7.84993	0	4e-06	223	7.8009		member of Putative Na+/H+ antiporter family
918	MERGEG008009	AT1G79410	AtOCT5	12.54	118.6	3.24101	0	0	9.45774	3.24149		organic cation/carnitine transporter5 (5-Oct); FUNCTIONS IN: carbohydrate transmembrane transporter activity, sugar:hydrogen symporter activity; INVOLVED IN: transport, transmembrane transport; LOCATED IN: integral to membrane, membrane; EXPRESSED IN: 19 plant structures; EXPRESSED DURING: 13 growth stages; CONTAINS InterPro DOMAIN/s: Major facilitator superfamily (InterPro:IPR020846), General su…
919	MERGEG008013	AT1G79450	ALIS5	0.26	2.83	3.45481	0.000212	0.001064	10.8846	3.44422			ALA-interacting subunit 5 (ALIS5); INVOLVED IN: biological_process unknown; LOCATED IN: chloroplast thylakoid lumen, plasma membrane, membrane; EXPRESSED IN: 12 plant structures; EXPRESSED DURING: L mature pollen stage, M germinated pollen stage, 4 anthesis, petal differentiation and expansion stage; CONTAINS InterPro DOMAIN/s: Protein of unknown function DUF284, transmembrane eukaryotic (InterPr…
920	MERGEG008026	AT1G79570	AT1G79570	18.63	40.65	1.12578	0.004435	0.014961	2.18196	1.12563			Protein kinase superfamily protein with octicosapeptide/Phox/Bem1p domain; FUNCTIONS IN: protein serine/threonine/tyrosine kinase activity, protein kinase activity; INVOLVED IN: protein amino acid phosphorylation; LOCATED IN: cytosol; EXPRESSED IN: male gametophyte, pollen tube; EXPRESSED DURING: L mature pollen stage, M germinated pollen stage; CONTAINS InterPro DOMAIN/s: Octicosapeptide/Phox/Be…
921	MERGEG008035	AT1G79650	RAD23B	12.11	25.34	1.066	0.004722	0.0158	2.09249	1.06522			Encodes a member of the RADIATION SENSITIVE23 (RAD23) family: AT1G16190(RAD23A), AT1G79650(RAD23B), AT3G02540(RAD23C), AT5G38470(RAD23D). RAD23 proteins play an essential role in the cell cycle, morphology, and fertility of plants through their delivery of UPS (ubiquitin/26S proteasome system) substrates to the 26S proteasome.
922	MERGEG008038	AT1G79680	ATWAKL10	0.22	27.44	6.98955	0	0	124.727	6.96263		Encodes a twin-domain, kinase-GC signaling molecule that may function in biotic stress responses that is critically dependent on the second messenger cGMP.
923	MERGEG008039	AT1G79690	atnudt3	21.15	59.12	1.48308	8e-06	5.4e-05	2.79527	1.48299			nudix hydrolase homolog 3 (NUDT3); FUNCTIONS IN: dipeptidyl-peptidase activity, hydrolase activity; INVOLVED IN: proteolysis; LOCATED IN: cytosol, vacuole; EXPRESSED IN: 23 plant structures; EXPRESSED DURING: 13 growth stages; CONTAINS InterPro DOMAIN/s: NUDIX hydrolase domain-like (InterPro:IPR015797), Peptidase M49, dipeptidyl-peptidase III (InterPro:IPR005317), NUDIX hydrolase domain (InterPro…
924	MERGEG008042	AT1G79710	AT1G79710	3.5	28.02	2.99952	0	0	8.00571	3.00103			Major facilitator superfamily protein; CONTAINS InterPro DOMAIN/s: Major facilitator superfamily, general substrate transporter (InterPro:IPR016196), Biopterin transport-related protein BT1 (InterPro:IPR004324); BEST Arabidopsis thaliana protein match is: Major facilitator superfamily protein (TAIR:AT5G25050.1)
925	MERGEG008043	AT1G79720	-	9.63	26.04	1.4348	0.007697	0.02387	2.70405	1.43512		Eukaryotic aspartyl protease family protein; FUNCTIONS IN: aspartic-type endopeptidase activity; INVOLVED IN: proteolysis; LOCATED IN: apoplast; EXPRESSED IN: 22 plant structures; EXPRESSED DURING: 13 growth stages; CONTAINS InterPro DOMAIN/s: Peptidase aspartic (InterPro:IPR021109), Peptidase aspartic, catalytic (InterPro:IPR009007), Peptidase A1 (InterPro:IPR001461), Peptidase aspartic, active …
926	MERGEG008079	AT1G80110	ATPP2-B11	1.9	12.78	2.74891	0	0	6.72632	2.74982		phloem protein 2-B11 (PP2-B11); FUNCTIONS IN: carbohydrate binding; LOCATED IN: nucleus; EXPRESSED IN: 10 plant structures; EXPRESSED DURING: 4 anthesis, F mature embryo stage, petal differentiation and expansion stage, E expanded cotyledon stage, D bilateral stage; CONTAINS InterPro DOMAIN/s: F-box domain, cyclin-like (InterPro:IPR001810), F-box domain, Skp2-like (InterPro:IPR022364); BEST Arabi…
927	MERGEG008080	AT1G80120	-	3.18	49	3.94388	0	0	15.4088	3.94568		Protein of unknown function (DUF567); CONTAINS InterPro DOMAIN/s: Protein of unknown function DUF567 (InterPro:IPR007612); BEST Arabidopsis thaliana protein match is: Protein of unknown function (DUF567) (TAIR:AT3G15810.1); Has 439 Blast hits to 438 proteins in 21 species: Archae - 0; Bacteria - 0; Metazoa - 0; Fungi - 9; Plants - 430; Viruses - 0; Other Eukaryotes - 0 (source: NCBI BLink).
928	MERGEG008085	AT1G80160	-	0.21	3.79	4.16395	1.2e-05	7.7e-05	18.0476	4.17374		Lactoylglutathione lyase / glyoxalase I family protein; CONTAINS InterPro DOMAIN/s: Glyoxalase/bleomycin resistance protein/dioxygenase (InterPro:IPR004360); BEST Arabidopsis thaliana protein match is: Lactoylglutathione lyase / glyoxalase I family protein (TAIR:AT1G15380.2); Has 30201 Blast hits to 17322 proteins in 780 species: Archae - 12; Bacteria - 1396; Metazoa - 17338; Fungi - 3422; Plants…
929	MERGEG008100	AT1G80300	NTT1	71.7	182.41	1.3471	0.000149	0.000775	2.54407	1.34714		Encodes an ATP/ADP transporter.
930	MERGEG008115	AT1G80450	-	0.76	24.96	5.03532	0	0	32.8421	5.03747		VQ motif-containing protein; FUNCTIONS IN: molecular_function unknown; INVOLVED IN: biological_process unknown; LOCATED IN: chloroplast; EXPRESSED IN: 14 plant structures; EXPRESSED DURING: 7 growth stages; CONTAINS InterPro DOMAIN/s: VQ (InterPro:IPR008889); BEST Arabidopsis thaliana protein match is: VQ motif-containing protein (TAIR:AT1G28280.2); Has 128 Blast hits to 128 proteins in 13 specie…
931	MERGEG008116	AT1G80460	NHO1	32.02	66.57	1.05609	0.003429	0.01205	2.07901	1.0559		Encodes a protein similar to glycerol kinase, which converts glycerol to glycerol 3-phosphate and performs a rate-limiting step in glycerol metabolism. This gene is required for both general and specific resistance against bacteria and fungi. Arabidopsis thaliana glycerol kinase (GLR1) mRNA.Involved in flagellin-induced non-host resistance to Pseudomonas. Coronatine partially suppresses flagellin…
932	MERGEG008121	AT1G80510	-	7.02	17.86	1.34741	0.000113	0.000606	2.54416	1.34719		Encodes a close relative of the amino acid transporter ANT1 (AT3G11900).
933	MERGEG008123	AT1G80530	-	11.95	25.77	1.10832	0.000955	0.004004	2.15649	1.10868		Major facilitator superfamily protein; FUNCTIONS IN: molecular_function unknown; INVOLVED IN: response to karrikin; LOCATED IN: nucleus; EXPRESSED IN: 23 plant structures; EXPRESSED DURING: 13 growth stages; CONTAINS InterPro DOMAIN/s: Nodulin-like (InterPro:IPR010658), Major facilitator superfamily, general substrate transporter (InterPro:IPR016196); BEST Arabidopsis thaliana protein match is: M…
934	MERGEG008130	AT1G80610	-	7.43	52.99	2.8352	0	0	7.1319	2.83429		unknown protein; BEST Arabidopsis thaliana protein match is: unknown protein (TAIR:AT1G15800.1); Has 73 Blast hits to 69 proteins in 15 species: Archae - 0; Bacteria - 0; Metazoa - 2; Fungi - 2; Plants - 55; Viruses - 0; Other Eukaryotes - 14 (source: NCBI BLink).
935	MERGEG008150	AT1G06820	CCR2	5.83	183.02	4.97235	0	0	31.3928	4.97236			Encodes carotenoid isomerase. Catalyzes the isomerization of poly-cis-carotenoids to all-trans-carotenoids. Together with PDS and ZDS, CRTiso is required to complete the synthesis of lycopene from phytoene.
936	MERGEG008153	AT1G80840	WRKY40	39.04	721.43	4.20799	0	0	18.4793	4.20783		Pathogen-induced transcription factor. Binds W-box sequences in vitro. Forms protein complexes with itself and with WRKY40 and WRKY60. Coexpression with WRKY18 or WRKY60 made plants more susceptible to both P. syringae and B. cinerea. WRKY18, WRKY40, and WRKY60 have partially redundant roles in response to the hemibiotrophic bacterial pathogen Pseudomonas syringae and the necrotrophic fungal path…
937	MERGEG008196	AT2G01150	RHA2B	3.36	37.39	3.47433	0	0	11.128	3.47612		Encodes a RING-H2 finger protein that is expressed in vascular tissue, root tips, embryos and pistils.
938	MERGEG008200	AT2G01180	ATPAP1	10.6	43.55	2.03869	0	2e-06	4.10849	2.03861		Encodes phosphatidate phosphatase. Up-regulated by genotoxic stress (gamma ray or UV-B) and elicitor treatments with mastoparan and harpin. Expressed in roots and leaves.
939	MERGEG008201	AT2G01190	-	14.84	33.76	1.18614	0.000257	0.00126	2.27493	1.18582		Octicosapeptide/Phox/Bem1p family protein; LOCATED IN: cytosol, nucleus; EXPRESSED IN: 23 plant structures; EXPRESSED DURING: 13 growth stages; CONTAINS InterPro DOMAIN/s: Octicosapeptide/Phox/Bem1p (InterPro:IPR000270); BEST Arabidopsis thaliana protein match is: Octicosapeptide/Phox/Bem1p family protein (TAIR:AT3G18230.1); Has 5347 Blast hits to 4615 proteins in 344 species: Archae - 4; Bacteri…
940	MERGEG008228	AT2G01450	ATMPK17	35.18	369.91	3.39452	0	0	10.5148	3.39435			member of MAP Kinase
941	MERGEG008246	AT2G01610	-	0.67	7.6	3.49819	0	0	11.3433	3.50377		Plant invertase/pectin methylesterase inhibitor superfamily protein; FUNCTIONS IN: enzyme inhibitor activity, pectinesterase inhibitor activity, pectinesterase activity; INVOLVED IN: biological_process unknown; LOCATED IN: endomembrane system; EXPRESSED IN: 22 plant structures; EXPRESSED DURING: 13 growth stages; CONTAINS InterPro DOMAIN/s: Pectinesterase inhibitor (InterPro:IPR006501); BEST Arab…
942	MERGEG008272	AT2G01830	WOL	2.35	6.36	1.43384	0.00055	0.002468	2.70638	1.43637			Histidine kinase: cytokinin-binding receptor that transduces cytokinin signals across the plasma membrane
943	MERGEG008286	AT2G01930	BPC1	12.04	33.52	1.47695	0.000155	0.000802	2.78405	1.47719			BASIC PENTACYSTEINE1 (BPC1) is a regulator of the homeotic Arabidopsis thaliana gene SEEDSTICK (STK), which controls ovule identity. BPC1 induces conformational changes by cooperative binding to purine-rich elements present in the STK regulatory sequence. STK is upregulated in bpc1 mutant.
944	MERGEG008290	AT2G01970	-	35.61	71.05	0.996763	0.002661	0.009688	1.99523	0.996552		Endomembrane protein 70 protein family; INVOLVED IN: transport; LOCATED IN: integral to membrane, Golgi apparatus, plasma membrane, plant-type cell wall; EXPRESSED IN: 26 plant structures; EXPRESSED DURING: 15 growth stages; CONTAINS InterPro DOMAIN/s: Nonaspanin (TM9SF) (InterPro:IPR004240); BEST Arabidopsis thaliana protein match is: Endomembrane protein 70 protein family (TAIR:AT1G14670.1); Ha…
945	MERGEG008295	AT2G02010	GAD4	1.39	34.66	4.64051	0	0	24.9353	4.64011		glutamate decarboxylase 4 (GAD4); FUNCTIONS IN: calmodulin binding; INVOLVED IN: carboxylic acid metabolic process, glutamate metabolic process, glutamate decarboxylation to succinate; LOCATED IN: cytosol, nucleus; CONTAINS InterPro DOMAIN/s: Pyridoxal phosphate-dependent transferase, major domain (InterPro:IPR015424), Pyridoxal phosphate-dependent decarboxylase (InterPro:IPR002129), Glutamate de…
946	MERGEG008306	AT2G02100	LCR69	3.23	10.62	1.71795	0.003595	0.012545	3.28793	1.71718			Predicted to encode a PR (pathogenesis-related) protein. Belongs to the plant defensin (PDF) family with the following members: At1g75830/PDF1.1, At5g44420/PDF1.2a, At2g26020/PDF1.2b, At5g44430/PDF1.2c, At2g26010/PDF1.3, At1g19610/PDF1.4, At1g55010/PDF1.5, At2g02120/PDF2.1, At2g02100/PDF2.2, At2g02130/PDF2.3, At1g61070/PDF2.4, At5g63660/PDF2.5, At2g02140/PDF2.6, At5g38330/PDF3.1 and At4g30070/PDF…
947	MERGEG008318	AT2G02180	TOM3	27.69	162.23	2.55035	0	0	5.85879	2.5506		Necessary for the efficient multiplication of tobamoviruses.
948	MERGEG008323	AT2G02220	PSKR1	7.51	49.2	2.71147	0	0	6.55126	2.71177			Encodes a protein interacting with phytosulfokine, a five amino acid sulfated peptide (YIYTQ). Contains dual guanylate cyclase and kinase catalytic activities that operate in vivo.
949	MERGEG008335	AT2G02340	AtPP2-B8	0	0.68	1.79769e+308	0.004098	0.014006	#DIV/0!	#DIV/0!		phloem protein 2-B8 (PP2-B8); CONTAINS InterPro DOMAIN/s: F-box domain, cyclin-like (InterPro:IPR001810), F-box domain, Skp2-like (InterPro:IPR022364); BEST Arabidopsis thaliana protein match is: phloem protein 2-B7 (TAIR:AT2G02320.1); Has 560 Blast hits to 546 proteins in 38 species: Archae - 0; Bacteria - 0; Metazoa - 0; Fungi - 0; Plants - 560; Viruses - 0; Other Eukaryotes - 0 (source: NCBI B…
950	MERGEG008368	AT2G02710	PLPC	18.94	45.22	1.25526	0.002209	0.008263	2.38754	1.25552			Encodes a putative blue light receptor protein.
951	MERGEG008387	AT2G02860	SUT2	7.48	73.52	3.29713	0	0	9.82888	3.29703		encodes a sucrose transporter in sieve elements and a number of sink tissues and cell types. Gene expression is induced by wounding.
952	MERGEG008388	AT2G02870	-	14.82	67.44	2.186	0	0	4.55061	2.18606		Galactose oxidase/kelch repeat superfamily protein; CONTAINS InterPro DOMAIN/s: Galactose oxidase/kelch, beta-propeller (InterPro:IPR011043), Kelch repeat type 1 (InterPro:IPR006652), Kelch related (InterPro:IPR013089), Kelch-type beta propeller (InterPro:IPR015915); BEST Arabidopsis thaliana protein match is: Galactose oxidase/kelch repeat superfamily protein (TAIR:AT1G14330.1); Has 7278 Blast h…
953	MERGEG008396	AT2G02960	AT2G02960	17.36	38.6	1.1528	0.002485	0.009158	2.2235	1.15283			RING/FYVE/PHD zinc finger superfamily protein; FUNCTIONS IN: zinc ion binding; EXPRESSED IN: 24 plant structures; EXPRESSED DURING: 15 growth stages; CONTAINS InterPro DOMAIN/s: Protein of unknown function DUF3675 (InterPro:IPR022143), Zinc finger, C3HC4 RING-type (InterPro:IPR018957), Zinc finger, RING-CH-type (InterPro:IPR011016); BEST Arabidopsis thaliana protein match is: RING/FYVE/PHD zinc f…
954	MERGEG008397	AT2G02970	-	17.07	35.19	1.04385	0.001714	0.006626	2.06151	1.0437		GDA1/CD39 nucleoside phosphatase family protein; FUNCTIONS IN: hydrolase activity; INVOLVED IN: biological_process unknown; EXPRESSED IN: 24 plant structures; EXPRESSED DURING: 15 growth stages; CONTAINS InterPro DOMAIN/s: Nucleoside phosphatase GDA1/CD39 (InterPro:IPR000407); BEST Arabidopsis thaliana protein match is: GDA1/CD39 nucleoside phosphatase family protein (TAIR:AT1G14230.1); Has 1462 …
955	MERGEG008399	AT2G02990	RNS1	0.11	27.47	7.9685	0	0	249.727	7.96421		member of the ribonuclease T2 family, responds to inorganic phosphate starvation, and inhibits production of anthocyanin. Also involved in wound-induced signaling independent of jasmonic acid.
956	MERGEG008421	AT2G03210	FUT2	0.01	0.88	6.45286	0.000603	0.00268	88	6.45943		member of Glycosyltransferase Family- 37
957	MERGEG008423	AT2G03230	-	0.04	3.31	6.47702	0.006691	0.021251	82.75	6.37069		GCK domain-containing protein; CONTAINS InterPro DOMAIN/s: GCK (InterPro:IPR012891); BEST Arabidopsis thaliana protein match is: GCK domain-containing protein (TAIR:AT5G57640.1); Has 84 Blast hits to 82 proteins in 21 species: Archae - 0; Bacteria - 0; Metazoa - 15; Fungi - 0; Plants - 68; Viruses - 0; Other Eukaryotes - 1 (source: NCBI BLink).
958	MERGEG008424	AT2G03240	AT2G03240	3.63	76.4	4.39722	0	0	21.0468	4.39553			EXS (ERD1/XPR1/SYG1) family protein; LOCATED IN: integral to membrane; EXPRESSED IN: 18 plant structures; EXPRESSED DURING: 10 growth stages; CONTAINS InterPro DOMAIN/s: SPX, N-terminal (InterPro:IPR004331), EXS, C-terminal (InterPro:IPR004342); BEST Arabidopsis thaliana protein match is: EXS (ERD1/XPR1/SYG1) family protein (TAIR:AT1G14040.1)
959	MERGEG008447	AT2G03470	-	16.32	43.74	1.42268	5.4e-05	0.000309	2.68015	1.42231		ELM2 domain-containing protein; FUNCTIONS IN: DNA binding; LOCATED IN: nucleus; EXPRESSED IN: 24 plant structures; EXPRESSED DURING: 15 growth stages; CONTAINS InterPro DOMAIN/s: SANT, DNA-binding (InterPro:IPR001005), ELM2 (InterPro:IPR000949); BEST Arabidopsis thaliana protein match is: ELM2 domain-containing protein (TAIR:AT1G13880.1); Has 3810 Blast hits to 2751 proteins in 251 species: Archa…
960	MERGEG008476	AT2G03760	ST1	9.14	39.79	2.12185	0	0	4.35339	2.12214		Encodes a brassinosteroid sulfotransferase. In vitro experiements show that this enzyme has a preference for 24-epibrassinosteroids, particularly 24-epicathasterone, but does not act on castasterone and brassinolide. It is differentially expressed during development, being more abundant in young seedlings and actively growing cell cultures. Expression is induced in response to salicylic acid and …
961	MERGEG008480	AT2G03800	GEK1	10.44	20.99	1.00786	0.006955	0.021932	2.01054	1.00758			encodes a D-aminoacyl-tRNA deacylase. Involved in detoxification of D-aminoacyl-tRNA. Mutants also show ethanol-hypersensitive phenotype.
962	MERGEG008482	AT2G03820	-	46.07	83.91	0.865235	0.007867	0.02432	1.82136	0.865015		Encodes a protein involved in the nuclear export of the 60S ribosomal subunit and formation of the secondary cell wall.
963	MERGEG008513	AT2G03980	-	28.44	114.47	2.00875	0	0	4.02496	2.00898		GDSL-like Lipase/Acylhydrolase superfamily protein; FUNCTIONS IN: hydrolase activity, acting on ester bonds, carboxylesterase activity; INVOLVED IN: lipid metabolic process; LOCATED IN: endomembrane system; EXPRESSED IN: 24 plant structures; EXPRESSED DURING: 15 growth stages; CONTAINS InterPro DOMAIN/s: Lipase, GDSL (InterPro:IPR001087); BEST Arabidopsis thaliana protein match is: GDSL-like Lipa…
964	MERGEG008541	AT2G04080	-	16.38	37.12	1.17988	0.000592	0.002638	2.26618	1.18026		MATE efflux family protein; FUNCTIONS IN: antiporter activity, drug transmembrane transporter activity, transporter activity; INVOLVED IN: drug transmembrane transport, transmembrane transport; LOCATED IN: membrane; CONTAINS InterPro DOMAIN/s: MATE family transporter related protein (InterPro:IPR015521), Multi antimicrobial extrusion protein MatE (InterPro:IPR002528); BEST Arabidopsis thaliana pr…
965	MERGEG008567	AT2G04305	AT2G04305	11.53	33.49	1.53846	8e-06	5.6e-05	2.9046	1.53834			Magnesium transporter CorA-like family protein; FUNCTIONS IN: metal ion transmembrane transporter activity; INVOLVED IN: metal ion transport, transmembrane transport; LOCATED IN: membrane; EXPRESSED IN: 23 plant structures; EXPRESSED DURING: 13 growth stages; CONTAINS InterPro DOMAIN/s: Mg2+ transporter protein, CorA-like (InterPro:IPR002523)
966	MERGEG008579	AT2G04400	-	36.76	431.5	3.55319	0	0	11.7383	3.55315		Aldolase-type TIM barrel family protein; FUNCTIONS IN: indole-3-glycerol-phosphate synthase activity, copper ion binding; INVOLVED IN: tryptophan biosynthetic process; LOCATED IN: chloroplast; EXPRESSED IN: 24 plant structures; EXPRESSED DURING: 15 growth stages; CONTAINS InterPro DOMAIN/s: Aldolase-type TIM barrel (InterPro:IPR013785), Ribulose-phosphate binding barrel (InterPro:IPR011060), Indo…
967	MERGEG008581	AT2G04420	-	0.16	1.68	3.40527	0.000351	0.00166	10.5	3.39232		Polynucleotidyl transferase, ribonuclease H-like superfamily protein; FUNCTIONS IN: ribonuclease H activity, nucleic acid binding; INVOLVED IN: biological_process unknown; LOCATED IN: mitochondrion; EXPRESSED IN: sperm cell, synergid, leaf; EXPRESSED DURING: LP.04 four leaves visible; CONTAINS InterPro DOMAIN/s: Polynucleotidyl transferase, ribonuclease H fold (InterPro:IPR012337), Ribonuclease H…
968	MERGEG008590	AT2G04495	-	1.89	5.97	1.66087	0.002199	0.008231	3.15873	1.65934		unknown protein; FUNCTIONS IN: molecular_function unknown; INVOLVED IN: biological_process unknown; LOCATED IN: endomembrane system; BEST Arabidopsis thaliana protein match is: unknown protein (TAIR:AT2G04515.1); Has 30201 Blast hits to 17322 proteins in 780 species: Archae - 12; Bacteria - 1396; Metazoa - 17338; Fungi - 3422; Plants - 5037; Viruses - 0; Other Eukaryotes - 2996 (source: NCBI BLin…
969	MERGEG008594	AT2G04520	-	81.27	156.89	0.948925	0.003179	0.011285	1.93048	0.948959		Nucleic acid-binding, OB-fold-like protein; FUNCTIONS IN: RNA binding, translation initiation factor activity; INVOLVED IN: translational initiation; LOCATED IN: cellular_component unknown; EXPRESSED IN: 24 plant structures; EXPRESSED DURING: 15 growth stages; CONTAINS InterPro DOMAIN/s: Nucleic acid-binding, OB-fold-like (InterPro:IPR016027), Nucleic acid-binding, OB-fold (InterPro:IPR012340), S…
970	MERGEG008682	AT2G05260	-	3.76	17.43	2.21312	0	0	4.63564	2.21277		alpha/beta-Hydrolases superfamily protein; FUNCTIONS IN: triglyceride lipase activity; INVOLVED IN: lipid metabolic process; LOCATED IN: cellular_component unknown; EXPRESSED IN: 15 plant structures; EXPRESSED DURING: 8 growth stages; CONTAINS InterPro DOMAIN/s: Lipase, class 3 (InterPro:IPR002921); BEST Arabidopsis thaliana protein match is: alpha/beta-Hydrolases superfamily protein (TAIR:AT4G10…
971	MERGEG008695	AT2G05380	GRP3S	117.66	361.51	1.61938	7e-06	4.7e-05	3.0725	1.61941		glycine-rich protein 3 short isoform (GRP3S) mRNA, complete
972	MERGEG008774	AT2G05940	AT2G05940	38.76	77.75	1.00417	0.00558	0.018231	2.00593	1.00427			Encodes a receptor-like cytoplasmic kinase that phosphorylates the host target RIN4, leading to the activation of a plant innate immune receptor RPM1.
973	MERGEG008790	AT2G06050	OPR3	34.28	2561.27	6.2232	0	0	74.7162	6.22335			Encodes a 12-oxophytodienoate reductase that is required for jasmonate biosynthesis. Mutants are male sterile and defective in pollen dehiscence. Shows activity towards 2,4,6-trinitrotoluene.
974	MERGEG008817	AT2G06255	ELF4-L3	2.13	16.88	2.98685	0	0	7.92488	2.98639		ELF4-like 3 (ELF4-L3); CONTAINS InterPro DOMAIN/s: Protein of unknown function DUF1313 (InterPro:IPR009741); BEST Arabidopsis thaliana protein match is: ELF4-like 4 (TAIR:AT1G17455.2); Has 149 Blast hits to 148 proteins in 34 species: Archae - 0; Bacteria - 0; Metazoa - 0; Fungi - 0; Plants - 148; Viruses - 0; Other Eukaryotes - 1 (source: NCBI BLink).
975	MERGEG008844	AT2G06510	RPA1A	1.72	6.5	1.92006	6e-06	4.2e-05	3.77907	1.91803		Encodes a homolog of Replication Protein A that is involved in meiosis I in pollen mother cells. rpa1a mutants have a reduced number of class I crossovers. The protein is located in chromatin-associated foci in early leptotene and can be detected in these foci until late pachytene of meiosis I.
976	MERGEG008846	AT2G06530	VPS2.1	47.15	152.07	1.68931	1e-06	4e-06	3.22524	1.68941			VPS2.1; CONTAINS InterPro DOMAIN/s: Snf7 (InterPro:IPR005024); BEST Arabidopsis thaliana protein match is: vacuolar protein sorting-associated protein 2.3 (TAIR:AT1G03950.1)
977	MERGEG008907	AT2G06950	-	2.32	7.93	1.77181	2e-06	1.4e-05	3.4181	1.7732		transposable element gene; copia-like retrotransposon family, has a 2.7e-243 P-value blast match to dbj|BAA78426.1| polyprotein (AtRE2-1) (Arabidopsis thaliana) (Ty1_Copia-element)
978	MERGEG009349	AT2G11520	CRCK3	11.79	23.52	0.996726	0.004229	0.014373	1.99491	0.996324			high overall homology to CRCK1
979	MERGEG009439	AT2G12400	AT2G12400	6.11	22.5	1.87971	0	2e-06	3.68249	1.88068			unknown protein; FUNCTIONS IN: molecular_function unknown; INVOLVED IN: biological_process unknown; LOCATED IN: endomembrane system; EXPRESSED IN: 25 plant structures; EXPRESSED DURING: 13 growth stages; BEST Arabidopsis thaliana protein match is: unknown protein (TAIR:AT2G25270.1)
980	MERGEG009600	AT2G13640	-	0	1.15	1.79769e+308	0.000964	0.004029	#DIV/0!	#DIV/0!		Transcription factor IIS family protein; INVOLVED IN: transcription; LOCATED IN: nucleus; CONTAINS InterPro DOMAIN/s: Transcription factor IIS, N-terminal (InterPro:IPR017923), Transcription elongation factor, TFIIS/CRSP70, N-terminal, sub-type (InterPro:IPR003617); BEST Arabidopsis thaliana protein match is: Transcription factor IIS family protein (TAIR:AT5G27310.1); Has 1456 Blast hits to 1088 …
981	MERGEG009601	AT2G13650	GONST1	10.85	43.38	1.99925	1.6e-05	0.000102	3.99816	1.99934			Encodes a Golgi-localized GDP-mannose transporter. It can transport ADP-glucose in vitro.
982	MERGEG009616	AT2G13790	SERK4,SERK5	27.11	243.61	3.16766	0	0	8.98598	3.16768			somatic embryogenesis receptor-like kinase 4 (SERK4); FUNCTIONS IN: protein kinase activity, transmembrane receptor protein serine/threonine kinase activity; INVOLVED IN: in 6 processes; LOCATED IN: endomembrane system; EXPRESSED IN: rosette leaf, cauline leaf, fruit, root, flower; CONTAINS InterPro DOMAIN/s: Protein kinase, ATP binding site (InterPro:IPR017441), Protein kinase, catalytic domain …
983	MERGEG009617	AT2G13810	ALD1	0.14	1.16	3.00154	0.000529	0.002387	8.28571	3.05063		AGD2-like defense response protein 1 (ALD1); FUNCTIONS IN: transferase activity, transferring nitrogenous groups, pyridoxal phosphate binding, transaminase activity, catalytic activity; INVOLVED IN: asparagine catabolic process, biosynthetic process, glutamate catabolic process to oxaloacetate, aspartate transamidation; LOCATED IN: chloroplast; EXPRESSED IN: sepal, root, stamen; EXPRESSED DURING:…
984	MERGEG009677	AT2G14290	-	0.28	23.59	6.37693	0	0	84.25	6.3966		CONTAINS InterPro DOMAIN/s: F-box domain, cyclin-like (InterPro:IPR001810), F-box domain, Skp2-like (InterPro:IPR022364), Protein of unknown function DUF295 (InterPro:IPR005174); BEST Arabidopsis thaliana protein match is: F-box family protein with a domain of unknown function (DUF295) (TAIR:AT5G25290.1); Has 351 Blast hits to 340 proteins in 13 species: Archae - 0; Bacteria - 2; Metazoa - 0; Fun…
985	MERGEG009736	AT2G14750	APK	142.54	366.47	1.36232	0.000117	0.000625	2.571	1.36233			Encodes adenosine-5'-phosphosulfate kinase. Provides activated sulfate for sulfation of secondary metabolites, including the glucosinolates. Essential for pollen viability. The mRNA is cell-to-cell mobile.
986	MERGEG009825	AT2G15360	AT2G15360,FUT4	6.53	78.56	3.5892	0	0	12.0306	3.58864			BEST Arabidopsis thaliana protein match is: fucosyltransferase 4 (TAIR:AT2G15390.2)
987	MERGEG009836	AT2G15490	UGT73B4,UGT73B5	2.33	132.54	5.83104	0	0	56.8841	5.82995			UDP-glycosyltransferase 73B4 (UGT73B4); FUNCTIONS IN: quercetin 3-O-glucosyltransferase activity, UDP-glycosyltransferase activity, quercetin 7-O-glucosyltransferase activity, UDP-glucosyltransferase activity, transferase activity, transferring glycosyl groups; INVOLVED IN: response to other organism; LOCATED IN: endomembrane system; EXPRESSED IN: root; CONTAINS InterPro DOMAIN/s: UDP-glucuronosy…
988	MERGEG009868	AT2G15760	-	0.45	10.88	4.59627	0	0	24.1778	4.59561		Protein of unknown function (DUF1645); FUNCTIONS IN: calmodulin binding; INVOLVED IN: biological_process unknown; LOCATED IN: plasma membrane; EXPRESSED IN: 19 plant structures; EXPRESSED DURING: 10 growth stages; CONTAINS InterPro DOMAIN/s: Protein of unknown function DUF1645 (InterPro:IPR012442); BEST Arabidopsis thaliana protein match is: Protein of unknown function (DUF1645) (TAIR:AT2G26530.2…
989	MERGEG009871	AT2G15780	-	0.02	1.14	5.7896	0.001778	0.00684	57	5.83289		Cupredoxin superfamily protein; FUNCTIONS IN: electron carrier activity, copper ion binding; LOCATED IN: endomembrane system; CONTAINS InterPro DOMAIN/s: Plastocyanin-like (InterPro:IPR003245), Cupredoxin (InterPro:IPR008972); BEST Arabidopsis thaliana protein match is: Cupredoxin superfamily protein (TAIR:AT2G15770.1); Has 41667 Blast hits to 12483 proteins in 1023 species: Archae - 27; Bacteria…
990	MERGEG009890	AT2G15960	-	112.95	694.52	2.62038	0	0	6.14892	2.62033		unknown protein; Has 14 Blast hits to 14 proteins in 5 species: Archae - 0; Bacteria - 0; Metazoa - 0; Fungi - 0; Plants - 14; Viruses - 0; Other Eukaryotes - 0 (source: NCBI BLink).
991	MERGEG009965	AT2G16586	-	27.79	74.83	1.42918	1.5e-05	0.000101	2.6927	1.42905		unknown protein; LOCATED IN: endomembrane system; EXPRESSED IN: sperm cell; Has 35333 Blast hits to 34131 proteins in 2444 species: Archae - 798; Bacteria - 22429; Metazoa - 974; Fungi - 991; Plants - 531; Viruses - 0; Other Eukaryotes - 9610 (source: NCBI BLink).
992	MERGEG009972	AT2G16630	-	1.41	4.48	1.66545	0.001674	0.006487	3.1773	1.6678		Pollen Ole e 1 allergen and extensin family protein; LOCATED IN: endomembrane system; EXPRESSED IN: 21 plant structures; EXPRESSED DURING: 13 growth stages; CONTAINS InterPro DOMAIN/s: Pollen Ole e 1 allergen/extensin (InterPro:IPR006041); Has 30201 Blast hits to 17322 proteins in 780 species: Archae - 12; Bacteria - 1396; Metazoa - 17338; Fungi - 3422; Plants - 5037; Viruses - 0; Other Eukaryote…
993	MERGEG009975	AT2G16660	AT2G16660	6.81	104.45	3.93942	0	0	15.3377	3.93901			Major facilitator superfamily protein; INVOLVED IN: response to karrikin; LOCATED IN: endomembrane system; EXPRESSED IN: 23 plant structures; EXPRESSED DURING: 13 growth stages; CONTAINS InterPro DOMAIN/s: Nodulin-like (InterPro:IPR010658), Major facilitator superfamily, general substrate transporter (InterPro:IPR016196); BEST Arabidopsis thaliana protein match is: Major facilitator superfamily p…
994	MERGEG009981	AT2G16700	ADF5	6.71	38.9	2.53492	0	0	5.79732	2.53539		Encodes actin depolymerizing factor 5 (ADF5).
995	MERGEG009982	AT2G16710	-	6.2	16.12	1.37757	0.003704	0.012864	2.6	1.37851		Iron-sulphur cluster biosynthesis family protein; FUNCTIONS IN: iron-sulfur cluster binding, structural molecule activity; INVOLVED IN: iron-sulfur cluster assembly; EXPRESSED IN: 24 plant structures; EXPRESSED DURING: 15 growth stages; CONTAINS InterPro DOMAIN/s: FeS cluster insertion, C-terminal, conserved site (InterPro:IPR017870), FeS cluster biogenesis (InterPro:IPR000361), FeS cluster inser…
996	MERGEG009983	AT2G16720	MYB7	4.55	49.81	3.45299	0	0	10.9473	3.4525		Encodes a member of MYB3R- and R2R3- type MYB- encoding genes
997	MERGEG010004	AT2G16900	AT2G16900	9.14	96.7	3.40348	0	0	10.5799	3.40325			Arabidopsis phospholipase-like protein (PEARLI 4) family; FUNCTIONS IN: molecular_function unknown; INVOLVED IN: biological_process unknown; LOCATED IN: plasma membrane; EXPRESSED IN: 24 plant structures; EXPRESSED DURING: 13 growth stages; CONTAINS InterPro DOMAIN/s: Phospholipase-like, arabidopsis (InterPro:IPR007942); BEST Arabidopsis thaliana protein match is: Arabidopsis phospholipase-like p…
998	MERGEG010033	AT2G17120	LYM2	18.48	66.23	1.84139	7e-06	5e-05	3.58387	1.84152		Induction of chitin-responsive genes by chitin treatment is not blocked in the mutant.
999	MERGEG010043	AT2G17220	-	30	67.42	1.16834	0.000867	0.003681	2.24733	1.16821		Encodes a putative serine/threonine-specific protein kinase kin3. Protein is N-myristoylated.
1000	MERGEG010050	AT2G17280	-	3.66	9.69	1.40352	0.00373	0.012938	2.64754	1.40465		Phosphoglycerate mutase family protein; FUNCTIONS IN: catalytic activity; INVOLVED IN: metabolic process; LOCATED IN: cellular_component unknown; EXPRESSED IN: 24 plant structures; EXPRESSED DURING: 13 growth stages; CONTAINS InterPro DOMAIN/s: Histidine phosphatase superfamily, clade-1 (InterPro:IPR013078); BEST Arabidopsis thaliana protein match is: Phosphoglycerate mutase family protein (TAIR:…
1001	MERGEG010051	AT2G17290	ATCPK6	10.95	64.69	2.56314	0	0	5.90776	2.56261			Encodes calcium dependent protein kinase 6 (CPK6), a member of the Arabidopsis CDPK gene family. CDPKs contain an intrinsic Ca2+-activation domain with four EF hand Ca2+-binding sites. CDPKs protein kinases have been proposed to function in multiple plant signal transduction pathways downstream of [Ca2+]cyt elevations, thus transducing various physiological responses. CPK6 is expressed in both gu…
1002	MERGEG010068	AT2G17450	RHA3A	11.56	45.65	1.9814	0	1e-06	3.94896	1.98147		Encodes a putative RING-H2 finger protein RHA3a.
1003	MERGEG010072	AT2G17480	MLO8	7.92	77.08	3.28329	0	0	9.73232	3.28278		A member of a large family of seven-transmembrane domain proteins specific to plants, homologs of the barley mildew resistance locus o (MLO) protein. The Arabidopsis genome contains 15 genes encoding MLO proteins, with localization in plasma membrane. Phylogenetic analysis revealed four clades of closely-related AtMLO genes. ATMLO8 belongs to the clade III, with AtMLO5, AtMLO7, AtMLO9, and AtMLO1…
1004	MERGEG010074	AT2G17500	-	4.85	52.89	3.4461	0	0	10.9052	3.44694		Auxin efflux carrier family protein; FUNCTIONS IN: auxin:hydrogen symporter activity; INVOLVED IN: auxin polar transport, transmembrane transport; LOCATED IN: endomembrane system, integral to membrane; EXPRESSED IN: 19 plant structures; EXPRESSED DURING: 13 growth stages; CONTAINS InterPro DOMAIN/s: Auxin efflux carrier (InterPro:IPR004776); BEST Arabidopsis thaliana protein match is: Auxin efflu…
1005	MERGEG010076	AT2G17520	IRE1A	12.04	47.28	1.97272	0	0	3.92691	1.97339		Encodes a endoribonuclease/protein kinase IRE1-like protein that is predicted to form a type I transmembrane protein structure and contain kinase/endoribonuclease domains at their C-terminal halves. The transcript levels for several ER-stress responsive genes, including six protein disulfide isomerases (PDIs), BiP2, and AtbZIP60 are not affected in ire1-2 null mutants.
1006	MERGEG010082	AT2G17560	NFD4	18.72	43.47	1.2155	0.001447	0.005713	2.32212	1.21544		Encodes a protein belonging to the subgroup of HMGB (high mobility group B) proteins that have a distinctive DNA-binding motif, the HMG-box domain. The motif confers non-sequence specific interaction with linear DNA and structure-specific binding to distorted DNA sites. The HMGB proteins are involved in the assembly of nucleoprotein complexes. Can be phosphorylated by CK2alpha.
1007	MERGEG010091	AT2G17650	AT2G17650,AT2G17660	8.19	71.31	3.12201	0	0	8.70696	3.12217			AMP-dependent synthetase and ligase family protein; FUNCTIONS IN: catalytic activity; INVOLVED IN: metabolic process; LOCATED IN: mitochondrion; EXPRESSED IN: carpel; EXPRESSED DURING: petal differentiation and expansion stage; CONTAINS InterPro DOMAIN/s: AMP-binding, conserved site (InterPro:IPR020845), AMP-dependent synthetase/ligase (InterPro:IPR000873); BEST Arabidopsis thaliana protein match…
1008	MERGEG010097	AT2G17705	AT2G17705,AT2G17710	12.33	52.65	2.09436	2e-06	1.6e-05	4.27007	2.09426			unknown protein; FUNCTIONS IN: molecular_function unknown; INVOLVED IN: biological_process unknown; LOCATED IN: plasma membrane; EXPRESSED IN: cultured cell; BEST Arabidopsis thaliana protein match is: unknown protein (TAIR:AT4G08330.1)
1009	MERGEG010098	AT2G17720	-	12.76	54.13	2.08515	0	0	4.24216	2.0848		Encodes a prolyl 4-hydroxylase that modifies the extensin proteins in root hair cells.
1010	MERGEG010101	AT2G17740	-	0.34	5.66	4.07776	0	0	16.6471	4.0572		Cysteine/Histidine-rich C1 domain family protein; CONTAINS InterPro DOMAIN/s: DC1 (InterPro:IPR004146), C1-like (InterPro:IPR011424); BEST Arabidopsis thaliana protein match is: Cysteine/Histidine-rich C1 domain family protein (TAIR:AT2G44370.1); Has 1973 Blast hits to 753 proteins in 27 species: Archae - 0; Bacteria - 0; Metazoa - 2; Fungi - 2; Plants - 1961; Viruses - 0; Other Eukaryotes - 8 (s…
1011	MERGEG010103	AT2G17760	AT2G17760	12.18	29.54	1.27844	0.000546	0.002454	2.42529	1.27816			Eukaryotic aspartyl protease family protein; FUNCTIONS IN: aspartic-type endopeptidase activity; INVOLVED IN: proteolysis; LOCATED IN: anchored to membrane; EXPRESSED IN: 22 plant structures; EXPRESSED DURING: 13 growth stages; CONTAINS InterPro DOMAIN/s: Peptidase aspartic (InterPro:IPR021109), Peptidase aspartic, catalytic (InterPro:IPR009007), Peptidase A1 (InterPro:IPR001461), Peptidase aspar…
1012	MERGEG010108	AT2G17790	VPS35A	13.83	27.49	0.990578	0.005252	0.017304	1.98771	0.991106			Encodes a protein with similarity to yeast VPS35 which encodes a component of the retromer involved in retrograde endosomal transport. Mutants partially suppress the loss of VTI11 function in Arabidopsis and restores gravitropism in the double mutant. The mRNA is cell-to-cell mobile.
1013	MERGEG010112	AT2G17830	-	1.55	24.69	3.99139	0	0	15.929	3.99359		F-box and associated interaction domains-containing protein; CONTAINS InterPro DOMAIN/s: F-box domain, cyclin-like (InterPro:IPR001810), F-box domain, Skp2-like (InterPro:IPR022364), F-box associated domain, type 1 (InterPro:IPR006527), F-box associated interaction domain (InterPro:IPR017451); BEST Arabidopsis thaliana protein match is: F-box and associated interaction domains-containing protein …
1014	MERGEG010113	AT2G17840	ERD7	9.57	1242.38	7.02067	0	0	129.82	7.02037		Identified as drought-inducible gene by differential hybridization. Upregulated by high light, drought, cold and salt stress determined by microarray analysis.
1015	MERGEG010117	AT2G17870	ATCSP3	20.81	50.28	1.27273	0.000254	0.001248	2.41615	1.27271			Encodes COLD SHOCK DOMAIN PROTEIN 3 (CSP3), involved in the acquisition of freezing tolerance.
1016	MERGEG010130	AT2G17980	ATSLY1	16.97	31.35	0.885135	0.007578	0.023539	1.84738	0.885479		member of SLY1 Gene Family
1017	MERGEG010142	AT2G18090	-	15.33	93.97	2.61535	0	0	6.12981	2.61584		PHD finger family protein / SWIB complex BAF60b domain-containing protein / GYF domain-containing protein; FUNCTIONS IN: DNA binding, zinc ion binding; INVOLVED IN: regulation of transcription, DNA-dependent; EXPRESSED IN: 22 plant structures; EXPRESSED DURING: 13 growth stages; CONTAINS InterPro DOMAIN/s: Zinc finger, PHD-type, conserved site (InterPro:IPR019786), SWIB/MDM2 domain (InterPro:IPR0…
1018	MERGEG010143	AT2G18100	-	0.19	1.04	2.42932	0.000176	0.000898	5.47368	2.45251		Protein of unknown function (DUF726); CONTAINS InterPro DOMAIN/s: Protein of unknown function DUF726 (InterPro:IPR007941); BEST Arabidopsis thaliana protein match is: Protein of unknown function (DUF726) (TAIR:AT4G36210.3); Has 35333 Blast hits to 34131 proteins in 2444 species: Archae - 798; Bacteria - 22429; Metazoa - 974; Fungi - 991; Plants - 531; Viruses - 0; Other Eukaryotes - 9610 (source:…
1019	MERGEG010151	AT2G18170	ATMPK7	7.18	15.99	1.15508	0.002423	0.008953	2.22702	1.15511		MAP kinase 7 (MPK7); CONTAINS InterPro DOMAIN/s: Protein kinase, ATP binding site (InterPro:IPR017441), Serine/threonine-protein kinase domain (InterPro:IPR002290), Serine/threonine-protein kinase-like domain (InterPro:IPR017442), Protein kinase-like domain (InterPro:IPR011009), Serine/threonine-protein kinase, active site (InterPro:IPR008271), MAP kinase, conserved site (InterPro:IPR003527), Pro…
1020	MERGEG010154	AT2G18193	-	0.78	3.87	2.30777	7e-06	5e-05	4.96154	2.31079		P-loop containing nucleoside triphosphate hydrolases superfamily protein; FUNCTIONS IN: nucleoside-triphosphatase activity, ATPase activity, nucleotide binding, ATP binding; LOCATED IN: endomembrane system; EXPRESSED IN: callus; CONTAINS InterPro DOMAIN/s: ATPase, AAA-type, core (InterPro:IPR003959), ATPase, AAA+ type, core (InterPro:IPR003593), ATPase, AAA-type, conserved site (InterPro:IPR00396…
1021	MERGEG010155	AT2G18196	AT2G18196	0.26	4.03	3.93271	1e-06	7e-06	15.5	3.9542			Heavy metal transport/detoxification superfamily protein ; FUNCTIONS IN: metal ion binding; INVOLVED IN: metal ion transport; LOCATED IN: cellular_component unknown; CONTAINS InterPro DOMAIN/s: Heavy metal transport/detoxification protein (InterPro:IPR006121); BEST Arabidopsis thaliana protein match is: Heavy metal transport/detoxification superfamily protein (TAIR:AT4G10465.1)
1022	MERGEG010174	AT2G18350	HB24	1.63	4.82	1.56625	0.003209	0.011371	2.95706	1.56416		homeobox protein 24 (HB24); FUNCTIONS IN: DNA binding, sequence-specific DNA binding transcription factor activity; INVOLVED IN: regulation of transcription; LOCATED IN: cellular_component unknown; EXPRESSED IN: 19 plant structures; EXPRESSED DURING: 12 growth stages; CONTAINS InterPro DOMAIN/s: Homeobox domain, ZF-HD class (InterPro:IPR006455), ZF-HD homeobox protein, Cys/His-rich dimerisation d…
1023	MERGEG010206	AT2G18670	AT2G18670,AT2G18680	2.32	10.83	2.21992	3.2e-05	0.000192	4.6681	2.22284			RING/U-box superfamily protein; FUNCTIONS IN: zinc ion binding; EXPRESSED IN: 21 plant structures; EXPRESSED DURING: 14 growth stages; CONTAINS InterPro DOMAIN/s: Zinc finger, RING-type (InterPro:IPR001841), Zinc finger, C3HC4 RING-type (InterPro:IPR018957); BEST Arabidopsis thaliana protein match is: RING/U-box superfamily protein (TAIR:AT4G30370.1)
1024	MERGEG010208	AT2G18690	-	4.72	194.17	5.36278	0	0	41.1377	5.36239		unknown protein; FUNCTIONS IN: molecular_function unknown; INVOLVED IN: biological_process unknown; LOCATED IN: membrane; EXPRESSED IN: 17 plant structures; EXPRESSED DURING: 9 growth stages; CONTAINS InterPro DOMAIN/s: Protein of unknown function DUF975 (InterPro:IPR010380); BEST Arabidopsis thaliana protein match is: unknown protein (TAIR:AT2G18680.1); Has 213 Blast hits to 211 proteins in 20 s…
1025	MERGEG010209	AT2G18700	TPS11	10.28	187.01	4.18455	0	0	18.1916	4.1852		Encodes an enzyme putatively involved in trehalose biosynthesis. The protein has a trehalose synthase (TPS)-like domain that may or may not be active as well as a trehalose phosphatase (TPP)-like domain.
1026	MERGEG010213	AT2G18730	ATDGK3	20.31	42.86	1.07752	0.0009	0.003803	2.11029	1.07744		diacylglycerol kinase 3 (DGK3); FUNCTIONS IN: diacylglycerol kinase activity; INVOLVED IN: activation of protein kinase C activity by G-protein coupled receptor protein signaling pathway; LOCATED IN: plasma membrane, membrane; EXPRESSED IN: 24 plant structures; EXPRESSED DURING: 15 growth stages; CONTAINS InterPro DOMAIN/s: Diacylglycerol kinase, catalytic domain (InterPro:IPR001206), Diacylglyce…
1027	MERGEG010216	AT2G18750	-	27.98	53.12	0.924615	0.006645	0.021132	1.8985	0.924859		Calmodulin-binding protein; CONTAINS InterPro DOMAIN/s: Calmodulin binding protein-like (InterPro:IPR012416); BEST Arabidopsis thaliana protein match is: Calmodulin-binding protein (TAIR:AT5G57580.1); Has 35333 Blast hits to 34131 proteins in 2444 species: Archae - 798; Bacteria - 22429; Metazoa - 974; Fungi - 991; Plants - 531; Viruses - 0; Other Eukaryotes - 9610 (source: NCBI BLink).
1028	MERGEG010232	AT2G18915	ADO2	12.78	31.79	1.31424	0.000236	0.001167	2.48748	1.31469		encodes a member of F-box proteins that includes two other proteins in Arabidopsis (ZTL and FKF1). These proteins contain a unique structure containing a PAS domain at their N-terminus, an F-box motif, and 6 kelch repeats at their C-terminus. Overexpression results in arrhythmic phenotypes for a number of circadian clock outputs in both constant light and constant darkness, long hypocotyls under …
1029	MERGEG010258	AT2G19130	AT2G19130	6.24	20.64	1.72571	1e-06	1.2e-05	3.30769	1.72583			S-locus lectin protein kinase family protein; FUNCTIONS IN: protein serine/threonine kinase activity, sugar binding, protein kinase activity, ATP binding; INVOLVED IN: protein amino acid phosphorylation, recognition of pollen; LOCATED IN: endomembrane system; EXPRESSED IN: 19 plant structures; EXPRESSED DURING: 13 growth stages; CONTAINS InterPro DOMAIN/s: Curculin-like (mannose-binding) lectin (…
1030	MERGEG010265	AT2G19190	FRK1	0.21	9.7	5.53522	0	0	46.1905	5.52952		Receptor-like protein kinase. Involved in early defense signaling.
1031	MERGEG010273	AT2G19270	-	14.19	27.8	0.970772	0.004273	0.014494	1.95913	0.97021		CONTAINS InterPro DOMAIN/s: Mitotic checkpoint protein PRCC, C-terminal (InterPro:IPR018800); Has 930 Blast hits to 533 proteins in 146 species: Archae - 0; Bacteria - 18; Metazoa - 327; Fungi - 143; Plants - 61; Viruses - 0; Other Eukaryotes - 381 (source: NCBI BLink).
1032	MERGEG010292	AT2G19450	ATDGAT	0.4	4.47	3.47761	4e-06	3e-05	11.175	3.4822			Encodes Acyl-CoA:diacylglycerol acyltransferase (DGAT) catalyzes the final step of the triacylglycerol synthesis pathway. An insertion mutation in the TAG1 gene results in altered lipid phenotype. Role in senescence and seed development. Its preferred substrate is linolenoyl-CoA (C18:3-CoA).
1033	MERGEG010293	AT2G19460	-	7.48	17.39	1.21746	0.006603	0.021025	2.32487	1.21715		Protein of unknown function (DUF3511); CONTAINS InterPro DOMAIN/s: Protein of unknown function DUF3511 (InterPro:IPR021899); BEST Arabidopsis thaliana protein match is: Protein of unknown function (DUF3511) (TAIR:AT5G11970.1); Has 207 Blast hits to 207 proteins in 14 species: Archae - 0; Bacteria - 0; Metazoa - 0; Fungi - 0; Plants - 207; Viruses - 0; Other Eukaryotes - 0 (source: NCBI BLink).
1034	MERGEG010304	AT2G19572	-	5.45	19.41	1.83268	4e-06	2.7e-05	3.56147	1.83247		Potential natural antisense gene, locus overlaps with AT2G19570
1035	MERGEG010309	AT2G19620	NDL3	4.84	15.09	1.64074	0.00188	0.007184	3.11777	1.64051			N-MYC downregulated-like 3 (NDL3); CONTAINS InterPro DOMAIN/s: Pollen specific protein SF21 (InterPro:IPR015511), Ndr (InterPro:IPR004142); BEST Arabidopsis thaliana protein match is: N-MYC downregulated-like 1 (TAIR:AT5G56750.1)
1036	MERGEG010311	AT2G19640	ASHR2	4.57	12.62	1.46559	0.000374	0.001756	2.76149	1.46545		ASH1-related protein 2 (ASHR2); CONTAINS InterPro DOMAIN/s: SET domain (InterPro:IPR001214); BEST Arabidopsis thaliana protein match is: SET domain protein 38 (TAIR:AT5G06620.1); Has 1755 Blast hits to 1733 proteins in 213 species: Archae - 0; Bacteria - 0; Metazoa - 753; Fungi - 380; Plants - 323; Viruses - 3; Other Eukaryotes - 296 (source: NCBI BLink).
1037	MERGEG010318	AT2G19710	AT2G19710	5.62	17.46	1.63455	2e-06	1.8e-05	3.10676	1.63541			Regulator of Vps4 activity in the MVB pathway protein; INVOLVED IN: biological_process unknown; EXPRESSED IN: 24 plant structures; EXPRESSED DURING: 15 growth stages; CONTAINS InterPro DOMAIN/s: Protein of unknown function DUF292, eukaryotic (InterPro:IPR005061); BEST Arabidopsis thaliana protein match is: Regulator of Vps4 activity in the MVB pathway protein (TAIR:AT4G29440.1)
1038	MERGEG010326	AT2G19780	AT2G19780	4.23	12.56	1.56836	4.1e-05	0.000241	2.96927	1.57011			Leucine-rich repeat (LRR) family protein; INVOLVED IN: signal transduction; LOCATED IN: endomembrane system; EXPRESSED IN: 14 plant structures; EXPRESSED DURING: 7 growth stages; CONTAINS InterPro DOMAIN/s: Leucine-rich repeat-containing N-terminal domain, type 2 (InterPro:IPR013210), Leucine-rich repeat (InterPro:IPR001611); BEST Arabidopsis thaliana protein match is: Leucine-rich repeat (LRR) f…
1039	MERGEG010329	AT2G19800	MIOX2	0	1.24	1.79769e+308	0.002714	0.009851	#DIV/0!	#DIV/0!		Encodes a myo-inositol oxygenase family gene.
1040	MERGEG010333	AT2G19810	-	4.58	10.72	1.22561	0.001643	0.006383	2.34061	1.22689		Encodes Oxidation-related Zinc Finger 1 (OZF1), a plasma membrane protein involved in oxidative stress.
1041	MERGEG010354	AT2G20010	-	8.89	35.45	1.9957	0	0	3.98763	1.99553		FUNCTIONS IN: molecular_function unknown; INVOLVED IN: biological_process unknown; LOCATED IN: cellular_component unknown; EXPRESSED IN: 22 plant structures; EXPRESSED DURING: 13 growth stages; CONTAINS InterPro DOMAIN/s: Munc13 homology 1 (InterPro:IPR014770), Protein of unknown function DUF810 (InterPro:IPR008528), Mammalian uncoordinated homology 13, domain 2 (InterPro:IPR014772); BEST Arabido…
1042	MERGEG010362	AT2G20110	-	0.45	3.61	3.01084	3e-06	2.4e-05	8.02222	3.004		Tesmin/TSO1-like CXC domain-containing protein; FUNCTIONS IN: sequence-specific DNA binding transcription factor activity; LOCATED IN: cellular_component unknown; EXPRESSED IN: 23 plant structures; EXPRESSED DURING: 13 growth stages; CONTAINS InterPro DOMAIN/s: Tesmin/TSO1-like, CXC (InterPro:IPR005172); BEST Arabidopsis thaliana protein match is: Tesmin/TSO1-like CXC domain-containing protein (T…
1043	MERGEG010366	AT2G20142	AT2G20142	1.48	12.89	3.11877	1e-06	6e-06	8.70946	3.12258			Toll-Interleukin-Resistance (TIR) domain family protein; FUNCTIONS IN: transmembrane receptor activity; INVOLVED IN: signal transduction, innate immune response; LOCATED IN: intrinsic to membrane; EXPRESSED IN: 13 plant structures; EXPRESSED DURING: 9 growth stages; CONTAINS InterPro DOMAIN/s: Toll-Interleukin receptor (InterPro:IPR000157); BEST Arabidopsis thaliana protein match is: Disease resi…
1044	MERGEG010384	AT2G20320	AT2G20320	6.61	34.34	2.3773	0	0	5.19516	2.37717			DENN (AEX-3) domain-containing protein; CONTAINS InterPro DOMAIN/s: uDENN (InterPro:IPR005113), dDENN (InterPro:IPR005112), DENN (InterPro:IPR001194); BEST Arabidopsis thaliana protein match is: DENN (AEX-3) domain-containing protein (TAIR:AT5G35560.1)
1045	MERGEG010386	AT2G20340	AT2G20340	30.97	200.62	2.69557	0	0	6.47788	2.69552			Encodes an aromatic aldehyde synthase (AtAAS), which catalyzes the in vitro conversion of phenylalanine and 3,4-dihydroxy-L-phenylalanine to phenylacetaldehyde and dopaldehyde, respectively. The mRNA is cell-to-cell mobile.
1046	MERGEG010390	AT2G20370	MUR3	13.27	55.47	2.06388	0	0	4.18011	2.06354		Encodes a xyloglucan galactosyltransferase located in the membrane of Golgi stacks that is involved in the biosynthesis of fucose. It is also involved in endomembrane organization. It is suggested that it is a dual-function protein that is responsible for actin organization and the synthesis of cell wall materials.
1047	MERGEG010414	AT2G20562	-	3.45	15.82	2.19574	9.7e-05	0.000526	4.58551	2.19708		unknown protein; LOCATED IN: endomembrane system; BEST Arabidopsis thaliana protein match is: unknown protein (TAIR:AT2G31090.1); Has 70 Blast hits to 70 proteins in 13 species: Archae - 0; Bacteria - 0; Metazoa - 0; Fungi - 0; Plants - 70; Viruses - 0; Other Eukaryotes - 0 (source: NCBI BLink).
1048	MERGEG010430	CUFF.2508	-	0	0.42	1.79769e+308	0.003349	0.011794	#DIV/0!	#DIV/0!
1049	MERGEG010431	AT2G20625	AT2G20625,PIA1	65.7	345.64	2.39522	0	0	5.26088	2.3953			Protein of unknown function (DUF626); CONTAINS InterPro DOMAIN/s: Protein of unknown function DUF626, Arabidopsis thaliana (InterPro:IPR006462); BEST Arabidopsis thaliana protein match is: Protein of unknown function (DUF626) (TAIR:AT2G20620.1)
1050	MERGEG010449	AT2G20760	-	42.85	114.69	1.42055	1.7e-05	0.00011	2.67655	1.42037		Clathrin light chain protein; FUNCTIONS IN: structural molecule activity; INVOLVED IN: intracellular protein transport, vesicle-mediated transport; LOCATED IN: plasma membrane; EXPRESSED IN: 23 plant structures; EXPRESSED DURING: 15 growth stages; CONTAINS InterPro DOMAIN/s: Clathrin light chain (InterPro:IPR000996); BEST Arabidopsis thaliana protein match is: Clathrin light chain protein (TAIR:A…
1051	MERGEG010451	AT2G20780	-	3.96	12.25	1.62859	5.8e-05	0.000329	3.09343	1.62921		Major facilitator superfamily protein; FUNCTIONS IN: carbohydrate transmembrane transporter activity, sugar:hydrogen symporter activity; INVOLVED IN: transport, transmembrane transport; LOCATED IN: integral to membrane, membrane; EXPRESSED IN: 22 plant structures; EXPRESSED DURING: 15 growth stages; CONTAINS InterPro DOMAIN/s: Sugar transporter, conserved site (InterPro:IPR005829), Major facilita…
1052	MERGEG010466	AT2G20880	-	0.79	93.76	6.89291	0	0	118.684	6.89098		Encodes ERF53, a drought-induced transcription factor. Belongs to the AP2/ERF superfamily, and has a highly conserved AP2 domain. Regulates drought-responsive gene expressions by binding to the GCC box and/or dehydration-responsive element (DRE) in the promoter of downstream genes. Overexpression of AtERF53 driven by the CaMV35S promoter resulted in an unstable drought-tolerant phenotype in T2 tr…
1053	MERGEG010533	AT2G21470	ATSAE2	16.12	53.52	1.73139	2e-06	1.8e-05	3.3201	1.73123			Encodes one of the two subunits of the SUMO activation enzyme required during sumolation. Sumolation is a post-translational protein modification process similar to ubiquitination during which a polypeptide (SUMO) is covalently attached to a target protein.
1054	MERGEG010535	AT2G21490	LEA	0.02	0.78	5.07574	0.007726	0.02394	39	5.2854		dehydrin LEA (LEA); FUNCTIONS IN: molecular_function unknown; INVOLVED IN: response to water, response to stress; LOCATED IN: cellular_component unknown; EXPRESSED IN: petal, leaf whorl, sepal, flower; EXPRESSED DURING: 4 anthesis, petal differentiation and expansion stage; CONTAINS InterPro DOMAIN/s: Dehydrin (InterPro:IPR000167); BEST Arabidopsis thaliana protein match is: Dehydrin family prote…
1055	MERGEG010536	AT2G21500	-	7.31	59.41	3.02284	0	0	8.12722	3.02276		RING/U-box superfamily protein; FUNCTIONS IN: zinc ion binding; LOCATED IN: plasma membrane; EXPRESSED IN: cultured cell; CONTAINS InterPro DOMAIN/s: Zinc finger, RING-type (InterPro:IPR001841); BEST Arabidopsis thaliana protein match is: RING/U-box superfamily protein (TAIR:AT4G39140.5); Has 279 Blast hits to 254 proteins in 46 species: Archae - 0; Bacteria - 2; Metazoa - 46; Fungi - 31; Plants …
1056	MERGEG010537	AT2G21510	AT2G21510	0.08	3.81	5.53646	6e-06	3.9e-05	47.625	5.57365			DNAJ heat shock N-terminal domain-containing protein; FUNCTIONS IN: unfolded protein binding, heat shock protein binding; INVOLVED IN: protein folding; LOCATED IN: cellular_component unknown; EXPRESSED IN: 8 plant structures; EXPRESSED DURING: 4 anthesis, petal differentiation and expansion stage; CONTAINS InterPro DOMAIN/s: Molecular chaperone, heat shock protein, Hsp40, DnaJ (InterPro:IPR015609…
1057	MERGEG010538	AT2G21520	AT2G21520	24.4	70.27	1.52588	3.7e-05	0.000219	2.87992	1.52603			Sec14p-like phosphatidylinositol transfer family protein; FUNCTIONS IN: transporter activity; INVOLVED IN: transport; LOCATED IN: intracellular; EXPRESSED IN: 23 plant structures; EXPRESSED DURING: 15 growth stages; CONTAINS InterPro DOMAIN/s: Cellular retinaldehyde-binding/triple function, C-terminal (InterPro:IPR001251), Cellular retinaldehyde-binding/triple function, N-terminal (InterPro:IPR00…
1058	MERGEG010548	AT2G21620	RD2	29.06	195.66	2.75132	0	0	6.73297	2.75124		Encodes gene that is induced in response to dessication; mRNA expression is seen 10 and 24 hrs after start of dessication treatment.
1059	MERGEG010573	AT2G21840	-	0.04	0.25	2.81073	0.003299	0.011643	6.25	2.64386		Cysteine/Histidine-rich C1 domain family protein; FUNCTIONS IN: zinc ion binding; INVOLVED IN: intracellular signaling pathway; LOCATED IN: cellular_component unknown; CONTAINS InterPro DOMAIN/s: Protein kinase C-like, phorbol ester/diacylglycerol binding (InterPro:IPR002219), Zinc finger, PHD-type, conserved site (InterPro:IPR019786), Zinc finger, RING-type (InterPro:IPR001841), Zinc finger, PHD…
1060	MERGEG010592	AT2G22010	RKP	20.19	85.2	2.07683	0	0	4.21991	2.07721			Encodes a protein predicted to act as a RING E3 ubiquitin ligase. It appears to regulate the stability of the KRP1/ICK1 cyclin dependent kinase inhibitor. Induced by beet severe curly virus (BSCTV) C4 protein.
1061	MERGEG010599	AT2G22080	-	39.7	117.65	1.56728	1e-06	1.1e-05	2.96348	1.56729		unknown protein; Has 96314 Blast hits to 34847 proteins in 1702 species: Archae - 612; Bacteria - 27969; Metazoa - 24311; Fungi - 12153; Plants - 4409; Viruses - 1572; Other Eukaryotes - 25288 (source: NCBI BLink).
1062	MERGEG010616	AT2G22200	-	2.43	13.92	2.51967	0	0	5.7284	2.51813		encodes a member of the DREB subfamily A-6 of ERF/AP2 transcription factor family. The protein contains one AP2 domain. There are 8 members in this subfamily including RAP2.4.
1063	MERGEG010623	AT2G22250	MEE17	9.34	24.3	1.37996	0.000176	0.000899	2.60171	1.37946		Encodes a prokaryotic-type plastidic aspartate aminotransferase with glutamate/aspartate-prephenate aminotransferase (PAT) activity.
1064	MERGEG010627	AT2G22300	CAMTA3	16.69	52.78	1.66088	1e-06	6e-06	3.16237	1.66101		Encodes a putative CAM binding transcription factor. Loss of function mutations show enhanced resistance to fungal and bacterial pathogens suggesting that CAMTA functions to suppress defense responses.
1065	MERGEG010630	AT2G22335	AT2G22335,CYP79B3	52.25	448.68	3.10212	0	0	8.58718	3.10218			pseudogene of cytochrome P450 family protein
1066	MERGEG010643	AT2G22430	ATHB6	229.25	574.67	1.32581	0.000373	0.001752	2.50674	1.32581		Encodes a homeodomain leucine zipper class I (HD-Zip I) protein that is a target of the protein phosphatase ABI1 and regulates hormone responses in Arabidopsis.
1067	MERGEG010647	AT2G22470	AGP2	0.98	38.87	5.30413	0	0	39.6633	5.30973		Encodes arabinogalactan-protein (AGP2).
1068	MERGEG010648	AT2G22475	GEM	7.76	30.09	1.95504	0	1e-06	3.87758	1.95516		Encodes GL2-expression modulator (GEM). Involved in the spatial control of cell division, patterning and differentiation of Arabidopsis root epidermal cells. GEM interacts with CDT1, a DNA replication protein and TTG1 (TRANSPARENT TESTA GLABRA1), a WD40-repeat protein involved in GL2-dependent cell fate decision. GEM seems to participate in the maintenance of a repressor histone H3 epigenetics st…
1069	MERGEG010653	AT2G22500	UCP5	29.24	622.59	4.41239	0	0	21.2924	4.41227		Encodes one of the mitochondrial dicarboxylate carriers (DIC): DIC1 (AT2G22500), DIC2 (AT4G24570), DIC3 (AT5G09470).
[truncated: 2,379 more rows]

## Sheet: DEGs down-regulated
Supplementary Table S2. List of Down-regulated genes in the leaf transcriptome of Arabidopsis treated with 1mM CysNO.
[truncated: 2,988 more rows]
