# Supplementary material for: Nitric Oxide Mediated Transcriptome Profiling Reveals Activation of Multiple Regulatory Pathways in Arabidopsis thaliana
Source: Front Plant Sci. 2016 Jun 29;7:975. doi: 10.3389/fpls.2016.00975 (PMC4926318; doi:10.3389/fpls.2016.00975)
Supplement: Supplementary file 3 [file Table3.XLSX]

## Sheet: Sheet1
Supplementary Table S3. List of biotic and abiotic stress responsive DEGs in the leaf transcriptome of Arabidopsis infiltrated with 1mM CysNO (Refer to Supplementary Figure S1)
MapMan analysis
Bind Code	Bin Name	ID	Type	Description	Log2(Val_2/Val_1)				Down-regulated
Biotic Stress/Pathogen Pest Attack (135 genes)									Up-regulated/No detectable change in expression
20.1	stress.biotic	at1g02360	Transcript	chitinase, putative | chr1:471990-473160 REVERSE	2.40948		2.8679
20.1	stress.biotic	at1g14530	Transcript	Symbols: THH1 | THH1 (TOM THREE HOMOLOG 1); virion binding | chr1:4970858-4973726 REVERSE	1.78038
20.1	stress.biotic	at1g19320	Transcript	pathogenesis-related thaumatin family protein | chr1:6679281-6680252 FORWARD	0
20.1	stress.biotic	at1g19670	Transcript	Symbols: ATCLH1, CORI1, ATHCOR1 | ATCLH1 (ARABIDOPSIS THALIANA CORONATINE-INDUCED PROTEIN 1); chlorophyllase | chr1:6803611-6805044 REVERSE	3.61448
20.1	stress.biotic	at1g20030	Transcript	pathogenesis-related thaumatin family protein | chr1:6945425-6947344 FORWARD	3.55883
20.1	stress.biotic	at1g20780	Transcript	Symbols: PUB44, ATPUB44, SAUL1 | SAUL1 (SENESCENCE-ASSOCIATED E3 UBIQUITIN LIGASE 1); ubiquitin-protein ligase | chr1:7217128-7220784 FORWARD	1.80729
20.1	stress.biotic	at1g22900	Transcript	FUNCTIONS IN: molecular_function unknown; INVOLVED IN: defense response; LOCATED IN: endomembrane system; EXPRESSED IN: stamen; EXPRESSED DURING: 4 anthesis; CONTAINS InterPro DOMAIN/s: Plant disease resistance response protein (InterPro:IPR004265); BEST Arabidopsis thaliana protein match is: disease resistance-responsive family protein (TAIR:AT5G42500.1); Has 560 Blast hits to 559 proteins in 35…	1.81534
20.1	stress.biotic	at1g31580	Transcript	Symbols: ECS1, CXC750 | ECS1 | chr1:11311169-11311989 FORWARD	-1.95614		0.965692
20.1	stress.biotic	at1g63750	Transcript	ATP binding / nucleoside-triphosphatase/ nucleotide binding / protein binding / transmembrane receptor | chr1:23650848-23655359 FORWARD	2.7855
20.1	stress.biotic	at1g65385	Transcript	pseudogene, putative serpin, blastp match of 51% identity and 9.6e-61 P-value to GP|26224736|gb|AAN76362.1||AY158152 serpin-like protein {Citrus x paradisi} | chr1:24289658-24291024 REVERSE	3.69428
20.1	stress.biotic	at1g77700	Transcript	pathogenesis-related thaumatin family protein | chr1:29204747-29206217 FORWARD	-2.09179
20.1	stress.biotic	at2g02100	Transcript	Symbols: LCR69, PDF2.2 | LCR69 (LOW-MOLECULAR-WEIGHT CYSTEINE-RICH 69); peptidase inhibitor | chr2:528350-529108 FORWARD	1.71795
20.1	stress.biotic	at2g02130	Transcript	Symbols: PDF2.3, LCR68 | LCR68 (LOW-MOLECULAR-WEIGHT CYSTEINE-RICH 68); peptidase inhibitor | chr2:539999-540634 FORWARD	-1.6478
20.1	stress.biotic	at2g02180	Transcript	Symbols: TOM3 | TOM3; protein binding | chr2:560864-563233 FORWARD	2.55035
20.1	stress.biotic	at2g24160	Transcript	pseudogene, leucine rich repeat protein family, contains leucine rich-repeat domains Pfam:PF00560, INTERPRO:IPR001611; contains some similarity to Cf-4 (Lycopersicon hirsutum) gi|2808683|emb|CAA05268; blastp match of 37% identity and 8.4e-98 P-value to GP|2808683|emb|CAA05268.1||AJ002235 Cf-4 {Lycopersicon hirsutum} | chr2:10268008-10270612 REVERSE	-1.00053
20.1	stress.biotic	at2g25470	Transcript	Symbols: AtRLP21 | AtRLP21 (Receptor Like Protein 21); protein binding | chr2:10838420-10841881 FORWARD	2.66647
20.1	stress.biotic	at2g38870	Transcript	protease inhibitor, putative | chr2:16236381-16237280 REVERSE	3.68395
20.1	stress.biotic	at2g43570	Transcript	chitinase, putative | chr2:18076224-18077463 REVERSE	2.39029
20.1	stress.biotic	at2g43590	Transcript	chitinase, putative | chr2:18081331-18082767 REVERSE	4.5804
20.1	stress.biotic	at2g43620	Transcript	chitinase, putative | chr2:18093770-18095025 REVERSE	6.543
20.1	stress.biotic	at2g44490	Transcript	Symbols: PEN2, BGLU26 | PEN2 (PENETRATION 2); hydrolase, hydrolyzing O-glycosyl compounds / thioglucosidase | chr2:18364756-18367725 FORWARD	2.58023
20.1	stress.biotic	at3g02840	Transcript	immediate-early fungal elicitor family protein | chr3:618409-619686 FORWARD	4.54918
20.1	stress.biotic	at3g07040	Transcript	Symbols: RPM1, RPS3 | RPM1 (RESISTANCE TO P. SYRINGAE PV MACULICOLA 1); nucleotide binding / protein binding | chr3:2225952-2229024 REVERSE	1.36129
20.1	stress.biotic	at3g09590	Transcript	pathogenesis-related protein, putative | chr3:2944953-2945513 FORWARD	-1.24391
20.1	stress.biotic	at3g20600	Transcript	Symbols: NDR1 | NDR1 (non race-specific disease resistance 1); signal transducer | chr3:7194846-7195736 FORWARD	1.47938
20.1	stress.biotic	at3g28940	Transcript	avirulence-responsive protein, putative / avirulence induced gene (AIG) protein, putative | chr3:10968100-10969387 REVERSE	1.10914
20.1	stress.biotic	at3g46530	Transcript	Symbols: RPP13 | RPP13 (RECOGNITION OF PERONOSPORA PARASITICA 13); ATP binding | chr3:17130367-17133338 REVERSE	-1.88148
20.1	stress.biotic	at3g47540	Transcript	chitinase, putative | chr3:17521029-17522269 FORWARD	1.07794
20.1	stress.biotic	at3g49750	Transcript	Symbols: AtRLP44 | AtRLP44 (Receptor Like Protein 44); protein binding | chr3:18450426-18451494 REVERSE	-3.15889
20.1	stress.biotic	at3g50480	Transcript	Symbols: HR4 | HR4 (HOMOLOG OF RPW8 4) | chr3:18733068-18734388 FORWARD	3.16183
20.1	stress.biotic	at3g54420	Transcript	Symbols: ATEP3, ATCHITIV, CHIV | ATEP3; chitinase | chr3:20145910-20147063 FORWARD	5.67264
20.1	stress.biotic	at4g13880	Transcript	Symbols: AtRLP48 | AtRLP48 (Receptor Like Protein 48); protein binding | chr4:8025804-8028614 FORWARD	-1.38057
20.1	stress.biotic	at4g14610	Transcript	pseudogene, disease resistance protein (CC-NBS-LRR class), putative, domain signature CC-NBS-LRR exists, suggestive of a disease resistance protein.; blastp match of 45% identity and 2.2e-162 P-value to GP|24461866|gb|AAN62353.1|AF506028_20|AF506028 NBS-LRR type disease resistance protein {Poncirus trifoliata} | chr4:8380848-8383496 REVERSE	1.33125
20.1	stress.biotic	at4g17910	Transcript	transferase, transferring acyl groups | chr4:9951173-9953979 REVERSE	-2.08795
20.1	stress.biotic	at4g19820	Transcript	glycosyl hydrolase family 18 protein | chr4:10767436-10768614 REVERSE	-3.24358
20.1	stress.biotic	at4g23630	Transcript	Symbols: BTI1 | BTI1 (VIRB2-INTERACTING PROTEIN 1) | chr4:12317059-12319937 FORWARD	1.31633
20.1	stress.biotic	at4g25780	Transcript	pathogenesis-related protein, putative | chr4:13121068-13121955 FORWARD	-1.44132
20.1	stress.biotic	at4g36010	Transcript	pathogenesis-related thaumatin family protein | chr4:17039192-17041141 REVERSE	6.87875
20.1	stress.biotic	at4g37000	Transcript	Symbols: ACD2, ATRCCR | ACD2 (ACCELERATED CELL DEATH 2); red chlorophyll catabolite reductase | chr4:17442612-17443855 FORWARD	-1.03091
20.1	stress.biotic	at4g38660	Transcript	thaumatin, putative | chr4:18066177-18068205 REVERSE	-2.3358
20.1	stress.biotic	at4g38670	Transcript	pathogenesis-related thaumatin family protein | chr4:18069601-18071355 REVERSE	-1.83595
20.1	stress.biotic	at4g39030	Transcript	Symbols: EDS5, SID1 | EDS5 (ENHANCED DISEASE SUSCEPTIBILITY 5); antiporter/ multidrug efflux pump/ transporter | chr4:18185667-18189224 FORWARD	4.72039
20.1	stress.biotic	at5g06320	Transcript	Symbols: NHL3 | NHL3 | chr5:1930793-1931768 REVERSE	2.16103
20.1	stress.biotic	at5g15870	Transcript	glycosyl hydrolase family 81 protein | chr5:5182641-5184878 REVERSE	2.93509
20.1	stress.biotic	at5g17880	Transcript	Symbols: CSA1 | CSA1 (constitutive shade-avoidance1); ATP binding / transmembrane receptor | chr5:5908874-5913099 REVERSE	-1.8362
20.1	stress.biotic	at5g40060	Transcript	ATP binding / nucleoside-triphosphatase/ nucleotide binding | chr5:16034576-16039096 FORWARD	-1.55706
20.1	stress.biotic	at5g40920	Transcript	pseudogene, disease resistance protein (TIR-NBS-LRR class), putative, domain signature TIR-NBS-LRR exists, suggestive of a disease resistance protein. | chr5:16400654-16404325 FORWARD	-1.39866
20.1	stress.biotic	at5g47120	Transcript	Symbols: ATBI-1, BI-1, ATBI1 | ATBI1 (BAX INHIBITOR 1) | chr5:19136023-19137942 FORWARD	1.30872
20.1	stress.biotic	at5g61240	Transcript	protein binding | chr5:24629280-24632211 FORWARD	1.92287
20.1	stress.biotic	at5g61560	Transcript	protein kinase family protein | chr5:24752868-24756718 FORWARD	3.44491
20.1.1	stress.biotic.respiratory burst	at1g64060	Transcript	Symbols: ATRBOH F, ATRBOHF, RBOHAP108, RBOHF | ATRBOH F (ARABIDOPSIS THALIANA RESPIRATORY BURST OXIDASE PROTEIN F); NAD(P)H oxidase | chr1:23769774-23776931 FORWARD	2.12524
20.1.1	stress.biotic.respiratory burst	at5g47910	Transcript	Symbols: RBOHD, ATRBOHD | RBOHD (RESPIRATORY BURST OXIDASE HOMOLOGUE D); NAD(P)H oxidase | chr5:19397443-19402061 FORWARD	2.19033
20.1.2	stress.biotic.receptors	at1g65390	Transcript	Symbols: ATPP2-A5 | ATPP2-A5 (ARABIDOPSIS THALIANA PHLOEM PROTEIN 2 A5); carbohydrate binding | chr1:24292478-24294631 FORWARD	7.32578
20.1.2	stress.biotic.receptors	at1g72930	Transcript	Symbols: TIR | TIR (TOLL/INTERLEUKIN-1 RECEPTOR-LIKE); transmembrane receptor | chr1:27439452-27440464 FORWARD	-1.76514
20.1.2	stress.biotic.receptors	at2g20142	Transcript	transmembrane receptor | chr2:8695374-8696643 FORWARD	3.11877
20.1.2	stress.biotic.receptors	at3g44670	Transcript	ATP binding / nucleoside-triphosphatase/ nucleotide binding / protein binding / transmembrane receptor | chr3:16216950-16221617 FORWARD	-1.33189
20.1.2	stress.biotic.receptors	at3g50470	Transcript	Symbols: HR3, MLA10 | HR3 (HOMOLOG OF RPW8 3) | chr3:18729054-18730269 FORWARD	1.1867
20.1.2	stress.biotic.receptors	at5g36910	Transcript	Symbols: THI2.2 | THI2.2 (THIONIN 2.2); toxin receptor binding | chr5:14561817-14562750 REVERSE	-2.13702
20.1.2	stress.biotic.receptors	at5g45080	Transcript	Symbols: AtPP2-A6 | AtPP2-A6 (Phloem protein 2-A6); carbohydrate binding | chr5:18191575-18193207 REVERSE	-2.36582
20.1.2	stress.biotic.receptors	at5g46270	Transcript	ATP binding / nucleoside-triphosphatase/ nucleotide binding / protein binding / transmembrane receptor | chr5:18764349-18769090 REVERSE	-2.54337
20.1.3	stress.biotic.signalling	at1g19180	Transcript	Symbols: JAZ1, TIFY10A | JAZ1 (JASMONATE-ZIM-DOMAIN PROTEIN 1); protein binding | chr1:6622094-6623620 FORWARD	4.58094
20.1.3	stress.biotic.signalling	at3g28930	Transcript	Symbols: AIG2 | AIG2 (AVRRPT2-INDUCED GENE 2) | chr3:10959686-10960808 REVERSE	3.33825
20.1.3	stress.biotic.signalling	at5g09980	Transcript	Symbols: PROPEP4 | PROPEP4 (Elicitor peptide 4 precursor) | chr5:3122731-3123964 FORWARD	2.52737
20.1.3	stress.biotic.signalling	at5g64905	Transcript	Symbols: PROPEP3 | PROPEP3 (Elicitor peptide 3 precursor) | chr5:25939574-25940059 FORWARD	5.82719
20.1.3.1	stress.biotic.signalling.MLO-like	at1g61560	Transcript	Symbols: MLO6, ATMLO6 | MLO6 (MILDEW RESISTANCE LOCUS O 6); calmodulin binding | chr1:22708697-22712044 REVERSE	6.17288
20.1.3.1	stress.biotic.signalling.MLO-like	at2g17480	Transcript	Symbols: MLO8, ATMLO8 | MLO8 (MILDEW RESISTANCE LOCUS O 8); calmodulin binding | chr2:7590295-7594090 REVERSE	3.28329
20.1.3.1	stress.biotic.signalling.MLO-like	at2g39200	Transcript	Symbols: MLO12, ATMLO12 | MLO12 (MILDEW RESISTANCE LOCUS O 12); calmodulin binding | chr2:16356148-16359813 REVERSE	8.38996
20.1.3.1	stress.biotic.signalling.MLO-like	at4g02600	Transcript	Symbols: MLO1, ATMLO1 | MLO1; calmodulin binding | chr4:1143999-1147409 FORWARD	1.45149
20.1.3.1	stress.biotic.signalling.MLO-like	at5g53760	Transcript	Symbols: MLO11, ATMLO11 | MLO11 (MILDEW RESISTANCE LOCUS O 11); calmodulin binding | chr5:21822486-21826450 FORWARD	3.12047
20.1.4	stress.biotic.kinases	at3g05660	Transcript	Symbols: AtRLP33 | AtRLP33 (Receptor Like Protein 33); kinase/ protein binding | chr3:1648843-1652001 REVERSE	3.35522
20.1.5	stress.biotic.regulation of transcription	at3g14050	Transcript	Symbols: RSH2, AT-RSH2, ATRSH2 | RSH2 (RELA-SPOT HOMOLOG 2); GTP diphosphokinase | chr3:4650757-4653914 REVERSE	3.56364
20.1.5	stress.biotic.regulation of transcription	at5g45260	Transcript	Symbols: RRS1, ATWRKY52, SLH1 | RRS1 (RESISTANT TO RALSTONIA SOLANACEARUM 1); DNA binding / transcription factor | chr5:18326203-18332609 FORWARD	1.23827
20.1.7	stress.biotic.PR-proteins	at1g17610	Transcript	disease resistance protein-related | chr1:6056895-6058357 FORWARD	-1.54435
20.1.7	stress.biotic.PR-proteins	at1g31540	Transcript	disease resistance protein (TIR-NBS-LRR class), putative | chr1:11288452-11293753 REVERSE	1.02134
20.1.7	stress.biotic.PR-proteins	at1g33590	Transcript	disease resistance protein-related / LRR protein-related | chr1:12177777-12179413 FORWARD	2.61846
20.1.7	stress.biotic.PR-proteins	at1g47890	Transcript	Symbols: AtRLP7 | AtRLP7 (Receptor Like Protein 7); kinase/ protein binding | chr1:17643976-17647035 FORWARD	4.20957
20.1.7	stress.biotic.PR-proteins	at1g55210	Transcript	disease resistance response | chr1:20597869-20598708 REVERSE	0.98002
20.1.7	stress.biotic.PR-proteins	at1g56510	Transcript	Symbols: WRR4 | WRR4 (WHITE RUST RESISTANCE 4); ATP binding / nucleoside-triphosphatase/ nucleotide binding / transmembrane receptor | chr1:21167589-21173632 FORWARD	1.9094
20.1.7	stress.biotic.PR-proteins	at1g56540	Transcript	disease resistance protein (TIR-NBS-LRR class), putative | chr1:21181664-21185306 FORWARD	1.83899
20.1.7	stress.biotic.PR-proteins	at1g57630	Transcript	disease resistance protein (TIR class), putative | chr1:21345639-21346157 FORWARD	5.69446
20.1.7	stress.biotic.PR-proteins	at1g57650	Transcript	INVOLVED IN: defense response; LOCATED IN: cellular_component unknown; EXPRESSED IN: stamen; EXPRESSED DURING: 4 anthesis; CONTAINS InterPro DOMAIN/s: Leucine-rich repeat 3 (InterPro:IPR011713); BEST Arabidopsis thaliana protein match is: disease resistance protein (TIR-NBS-LRR class), putative (TAIR:AT2G14080.1); Has 9494 Blast hits to 5230 proteins in 243 species: Archae - 14; Bacteria - 521; M…	0
20.1.7	stress.biotic.PR-proteins	at1g61100	Transcript	disease resistance protein (TIR class), putative | chr1:22508538-22512271 REVERSE	2.27354
20.1.7	stress.biotic.PR-proteins	at1g61300	Transcript	disease resistance protein (NBS-LRR class), putative | chr1:22607466-22610273 REVERSE	-1.75524
20.1.7	stress.biotic.PR-proteins	at1g62630	Transcript	disease resistance protein (CC-NBS-LRR class), putative | chr1:23185912-23188593 FORWARD	-2.6554
20.1.7	stress.biotic.PR-proteins	at1g65870	Transcript	disease resistance-responsive family protein | chr1:24503624-24504193 FORWARD	-2.0504
20.1.7	stress.biotic.PR-proteins	at1g66090	Transcript	disease resistance protein (TIR-NBS class), putative | chr1:24602146-24604763 FORWARD	2.65717
20.1.7	stress.biotic.PR-proteins	at1g69550	Transcript	disease resistance protein (TIR-NBS class), putative | chr1:26151002-26153555 REVERSE	-0.88689
20.1.7	stress.biotic.PR-proteins	at1g72890	Transcript	disease resistance protein (TIR-NBS class), putative | chr1:27429947-27431717 FORWARD	-2.51619
20.1.7	stress.biotic.PR-proteins	at1g72900	Transcript	disease resistance protein (TIR-NBS class), putative | chr1:27432195-27433782 FORWARD	2.12793
20.1.7	stress.biotic.PR-proteins	at1g72910	Transcript	disease resistance protein (TIR-NBS class), putative | chr1:27435614-27437144 FORWARD	-3.08017
20.1.7	stress.biotic.PR-proteins	at1g72920	Transcript	disease resistance protein (TIR-NBS class), putative | chr1:27437928-27439091 FORWARD	-1.43233
20.1.7	stress.biotic.PR-proteins	at2g32660	Transcript	Symbols: AtRLP22 | AtRLP22 (Receptor Like Protein 22); kinase/ protein binding | chr2:13853758-13856112 REVERSE	4.15301
20.1.7	stress.biotic.PR-proteins	at2g34930	Transcript	disease resistance family protein | chr2:14737066-14739904 REVERSE	5.63231
20.1.7	stress.biotic.PR-proteins	at3g04220	Transcript	disease resistance protein (TIR-NBS-LRR class), putative | chr3:1109118-1112188 REVERSE	6.39852
20.1.7	stress.biotic.PR-proteins	at3g05370	Transcript	Symbols: AtRLP31 | AtRLP31 (Receptor Like Protein 31); kinase/ protein binding | chr3:1536014-1538719 REVERSE	1.54887
20.1.7	stress.biotic.PR-proteins	at3g13650	Transcript	disease resistance response | chr3:4462892-4463872 FORWARD	1.74646
20.1.7	stress.biotic.PR-proteins	at3g23010	Transcript	Symbols: AtRLP36 | AtRLP36 (Receptor Like Protein 36); protein binding | chr3:8174858-8176645 FORWARD	-2.03557
20.1.7	stress.biotic.PR-proteins	at3g23110	Transcript	Symbols: AtRLP37 | AtRLP37 (Receptor Like Protein 37); kinase/ protein binding | chr3:8222364-8224871 REVERSE	-2.11763
20.1.7	stress.biotic.PR-proteins	at3g25510	Transcript	disease resistance protein (TIR-NBS-LRR class), putative | chr3:9260838-9268797 REVERSE	1.9084
20.1.7	stress.biotic.PR-proteins	at3g44400	Transcript	disease resistance protein (TIR-NBS-LRR class), putative | chr3:16045954-16049668 REVERSE	2.49326
20.1.7	stress.biotic.PR-proteins	at3g50950	Transcript	disease resistance protein (CC-NBS-LRR class), putative | chr3:18935714-18938685 FORWARD	2.00052
20.1.7	stress.biotic.PR-proteins	at4g11170	Transcript	disease resistance protein (TIR-NBS-LRR class), putative | chr4:6811127-6817130 FORWARD	4.03679
20.1.7	stress.biotic.PR-proteins	at4g14368	Transcript	zinc ion binding | chr4:8274313-8278810 REVERSEnearly identical (1171)AT4G14370disease resistance protein (TIR-NBS-LRR class), putative | chr4:8274309-8283259 REVERSE	8.08833
20.1.7	stress.biotic.PR-proteins	at4g14370	Transcript	phosphoinositide binding | chr4:8279641-8283263 REVERSE	5.69972
20.1.7	stress.biotic.PR-proteins	at4g19060	Transcript	disease resistance protein-related | chr4:10444916-10446300 REVERSE	-1.62955
20.1.7	stress.biotic.PR-proteins	at4g19500	Transcript	ATP binding / nucleoside-triphosphatase/ nucleotide binding / protein binding / transmembrane receptor | chr4:10625659-10630395 FORWARD	-1.55376
20.1.7	stress.biotic.PR-proteins	at4g19520	Transcript	disease resistance protein (TIR-NBS-LRR class), putative | chr4:10642658-10647079 REVERSE	2.08373
20.1.7	stress.biotic.PR-proteins	at4g19530	Transcript	disease resistance protein (TIR-NBS-LRR class), putative | chr4:10651744-10657282 FORWARD	-1.4905
20.1.7	stress.biotic.PR-proteins	at4g38700	Transcript	disease resistance-responsive family protein | chr4:18076459-18077177 REVERSE	-1.71715
20.1.7	stress.biotic.PR-proteins	at5g22690	Transcript	disease resistance protein (TIR-NBS-LRR class), putative | chr5:7541271-7545182 FORWARD	3.0674
20.1.7	stress.biotic.PR-proteins	at5g25910	Transcript	Symbols: AtRLP52 | AtRLP52 (Receptor Like Protein 52); kinase/ protein binding | chr5:9038860-9041377 FORWARD	5.71969
20.1.7	stress.biotic.PR-proteins	at5g27060	Transcript	Symbols: AtRLP53 | AtRLP53 (Receptor Like Protein 53); kinase/ protein binding | chr5:9522534-9525407 REVERSE	4.77989
20.1.7	stress.biotic.PR-proteins	at5g35450	Transcript	disease resistance protein (CC-NBS-LRR class), putative | chr5:13667686-13671184 FORWARD	-1.15912
20.1.7	stress.biotic.PR-proteins	at5g40170	Transcript	Symbols: AtRLP54 | AtRLP54 (Receptor Like Protein 54); kinase/ protein binding | chr5:16065091-16067574 REVERSE	1.30634
20.1.7	stress.biotic.PR-proteins	at5g40910	Transcript	disease resistance protein (TIR-NBS-LRR class), putative | chr5:16395507-16399129 FORWARD	-1.9339
20.1.7	stress.biotic.PR-proteins	at5g41550	Transcript	disease resistance protein (TIR-NBS-LRR class), putative | chr5:16617232-16620785 REVERSE	2.30143
20.1.7	stress.biotic.PR-proteins	at5g41740	Transcript	disease resistance protein (TIR-NBS-LRR class), putative | chr5:16688626-16693119 FORWARD	1.94574
20.1.7	stress.biotic.PR-proteins	at5g43730	Transcript	disease resistance protein (CC-NBS-LRR class), putative | chr5:17560179-17562929 FORWARD	-1.50836
20.1.7	stress.biotic.PR-proteins	at5g43740	Transcript	disease resistance protein (CC-NBS-LRR class), putative | chr5:17564738-17568802 FORWARD	-1.20827
20.1.7	stress.biotic.PR-proteins	at5g46260	Transcript	disease resistance protein (TIR-NBS-LRR class), putative | chr5:18759102-18763358 REVERSE	-1.59488
20.1.7	stress.biotic.PR-proteins	at5g46490	Transcript	disease resistance protein (TIR-NBS class), putative | chr5:18850776-18853843 FORWARD	-0.97657
20.1.7	stress.biotic.PR-proteins	at5g46500	Transcript	FUNCTIONS IN: molecular_function unknown; INVOLVED IN: biological_process unknown; EXPRESSED IN: 7 plant structures; EXPRESSED DURING: LP.06 six leaves visible, 4 anthesis, LP.04 four leaves visible, LP.10 ten leaves visible, LP.08 eight leaves visible; BEST Arabidopsis thaliana protein match is: disease resistance protein (TIR-NBS-LRR class), putative (TAIR:AT5G46260.1); Has 61 Blast hits to 44 …	1.68738
20.1.7	stress.biotic.PR-proteins	at5g46510	Transcript	disease resistance protein (TIR-NBS-LRR class), putative | chr5:18860451-18867013 FORWARD	1.08403
20.1.7	stress.biotic.PR-proteins	at5g63020	Transcript	disease resistance protein (CC-NBS-LRR class), putative | chr5:25283063-25286002 REVERSE	-1.20867
20.1.7	stress.biotic.PR-proteins	at5g66910	Transcript	disease resistance protein (CC-NBS-LRR class), putative | chr5:26718232-26721256 REVERSE	-1.33092
20.1.7.6	stress.biotic.PR-proteins.proteinase inhibitors	at1g73330	Transcript	Symbols: ATDR4 | ATDR4; peptidase inhibitor | chr1:27568718-27569717 REVERSE	-1.98518
20.1.7.6	stress.biotic.PR-proteins.proteinase inhibitors	at2g25240	Transcript	serine-type endopeptidase inhibitor | chr2:10751768-10753134 REVERSE	3.00653
20.1.7.6.1	stress.biotic.PR-proteins.proteinase inhibitors.trypsin inhibitor	at1g17860	Transcript	trypsin and protease inhibitor family protein / Kunitz family protein | chr1:6149301-6150038 FORWARD	2.94589
20.1.7.6.1	stress.biotic.PR-proteins.proteinase inhibitors.trypsin inhibitor	at2g43530	Transcript	trypsin inhibitor, putative | chr2:18070056-18070718 FORWARD	4.5939
20.1.7.6.1	stress.biotic.PR-proteins.proteinase inhibitors.trypsin inhibitor	at2g43535	Transcript	trypsin inhibitor, putative | chr2:18070973-18071676 FORWARD	3.02922
20.1.7.6.1	stress.biotic.PR-proteins.proteinase inhibitors.trypsin inhibitor	at2g43550	Transcript	trypsin inhibitor, putative | chr2:18073234-18073905 FORWARD	3.39461
20.1.7.12	stress.biotic.PR-proteins.plant defensins	at1g64195	Transcript	Encodes a defensin-like (DEFL) family protein. | chr1:23827711-23828048 REVERSE	1.96963
20.1.7.12	stress.biotic.PR-proteins.plant defensins	at2g43510	Transcript	Symbols: ATTI1 | ATTI1; serine-type endopeptidase inhibitor | chr2:18067172-18067802 FORWARD	3.77186
20.1.7.12	stress.biotic.PR-proteins.plant defensins	at2g43520	Transcript	Symbols: ATTI2 | ATTI2; serine-type endopeptidase inhibitor | chr2:18068425-18069168 FORWARD	6.72224
20.1.7.12	stress.biotic.PR-proteins.plant defensins	at5g42235	Transcript	Expressed protein | chr5:16886916-16887570 FORWARD	-1.50713
Receptors (8 genes)
20.1.2	stress.biotic.receptors	at1g65390	Transcript	Symbols: ATPP2-A5 | ATPP2-A5 (ARABIDOPSIS THALIANA PHLOEM PROTEIN 2 A5); carbohydrate binding | chr1:24292478-24294631 FORWARD	7.32578
20.1.2	stress.biotic.receptors	at1g72930	Transcript	Symbols: TIR | TIR (TOLL/INTERLEUKIN-1 RECEPTOR-LIKE); transmembrane receptor | chr1:27439452-27440464 FORWARD	-1.76514
20.1.2	stress.biotic.receptors	at2g20142	Transcript	transmembrane receptor | chr2:8695374-8696643 FORWARD	3.11877
20.1.2	stress.biotic.receptors	at3g44670	Transcript	ATP binding / nucleoside-triphosphatase/ nucleotide binding / protein binding / transmembrane receptor | chr3:16216950-16221617 FORWARD	-1.33189
20.1.2	stress.biotic.receptors	at3g50470	Transcript	Symbols: HR3, MLA10 | HR3 (HOMOLOG OF RPW8 3) | chr3:18729054-18730269 FORWARD	1.1867
20.1.2	stress.biotic.receptors	at5g36910	Transcript	Symbols: THI2.2 | THI2.2 (THIONIN 2.2); toxin receptor binding | chr5:14561817-14562750 REVERSE	-2.13702
20.1.2	stress.biotic.receptors	at5g45080	Transcript	Symbols: AtPP2-A6 | AtPP2-A6 (Phloem protein 2-A6); carbohydrate binding | chr5:18191575-18193207 REVERSE	-2.36582
20.1.2	stress.biotic.receptors	at5g46270	Transcript	ATP binding / nucleoside-triphosphatase/ nucleotide binding / protein binding / transmembrane receptor | chr5:18764349-18769090 REVERSE	-2.54337
Signalling (9 genes)
20.1.3	stress.biotic.signalling	at1g19180	Transcript	Symbols: JAZ1, TIFY10A | JAZ1 (JASMONATE-ZIM-DOMAIN PROTEIN 1); protein binding | chr1:6622094-6623620 FORWARD	4.58094
20.1.3	stress.biotic.signalling	at3g28930	Transcript	Symbols: AIG2 | AIG2 (AVRRPT2-INDUCED GENE 2) | chr3:10959686-10960808 REVERSE	3.33825
20.1.3	stress.biotic.signalling	at5g09980	Transcript	Symbols: PROPEP4 | PROPEP4 (Elicitor peptide 4 precursor) | chr5:3122731-3123964 FORWARD	2.52737
20.1.3	stress.biotic.signalling	at5g64905	Transcript	Symbols: PROPEP3 | PROPEP3 (Elicitor peptide 3 precursor) | chr5:25939574-25940059 FORWARD	5.82719
20.1.3.1	stress.biotic.signalling.MLO-like	at1g61560	Transcript	Symbols: MLO6, ATMLO6 | MLO6 (MILDEW RESISTANCE LOCUS O 6); calmodulin binding | chr1:22708697-22712044 REVERSE	6.17288
20.1.3.1	stress.biotic.signalling.MLO-like	at2g17480	Transcript	Symbols: MLO8, ATMLO8 | MLO8 (MILDEW RESISTANCE LOCUS O 8); calmodulin binding | chr2:7590295-7594090 REVERSE	3.28329
20.1.3.1	stress.biotic.signalling.MLO-like	at2g39200	Transcript	Symbols: MLO12, ATMLO12 | MLO12 (MILDEW RESISTANCE LOCUS O 12); calmodulin binding | chr2:16356148-16359813 REVERSE	8.38996
20.1.3.1	stress.biotic.signalling.MLO-like	at4g02600	Transcript	Symbols: MLO1, ATMLO1 | MLO1; calmodulin binding | chr4:1143999-1147409 FORWARD	1.45149
20.1.3.1	stress.biotic.signalling.MLO-like	at5g53760	Transcript	Symbols: MLO11, ATMLO11 | MLO11 (MILDEW RESISTANCE LOCUS O 11); calmodulin binding | chr5:21822486-21826450 FORWARD	3.12047
MAP kinase (1 element)
20.1.4	stress.biotic.kinases	at3g05660	Transcript	Symbols: AtRLP33 | AtRLP33 (Receptor Like Protein 33); kinase/ protein binding | chr3:1648843-1652001 REVERSE	3.35522
Transcription Factors (2 genes)
20.1.5	stress.biotic.regulation of transcription	at3g14050	Transcript	Symbols: RSH2, AT-RSH2, ATRSH2 | RSH2 (RELA-SPOT HOMOLOG 2); GTP diphosphokinase | chr3:4650757-4653914 REVERSE	3.56364
20.1.5	stress.biotic.regulation of transcription	at5g45260	Transcript	Symbols: RRS1, ATWRKY52, SLH1 | RRS1 (RESISTANT TO RALSTONIA SOLANACEARUM 1); DNA binding / transcription factor | chr5:18326203-18332609 FORWARD	1.23827
PR proteins (63 genes)
20.1.7	stress.biotic.PR-proteins	at1g17610	Transcript	disease resistance protein-related | chr1:6056895-6058357 FORWARD	-1.54435
20.1.7	stress.biotic.PR-proteins	at1g31540	Transcript	disease resistance protein (TIR-NBS-LRR class), putative | chr1:11288452-11293753 REVERSE	1.02134
20.1.7	stress.biotic.PR-proteins	at1g33590	Transcript	disease resistance protein-related / LRR protein-related | chr1:12177777-12179413 FORWARD	2.61846
20.1.7	stress.biotic.PR-proteins	at1g47890	Transcript	Symbols: AtRLP7 | AtRLP7 (Receptor Like Protein 7); kinase/ protein binding | chr1:17643976-17647035 FORWARD	4.20957
20.1.7	stress.biotic.PR-proteins	at1g55210	Transcript	disease resistance response | chr1:20597869-20598708 REVERSE	0.98002
20.1.7	stress.biotic.PR-proteins	at1g56510	Transcript	Symbols: WRR4 | WRR4 (WHITE RUST RESISTANCE 4); ATP binding / nucleoside-triphosphatase/ nucleotide binding / transmembrane receptor | chr1:21167589-21173632 FORWARD	1.9094
20.1.7	stress.biotic.PR-proteins	at1g56540	Transcript	disease resistance protein (TIR-NBS-LRR class), putative | chr1:21181664-21185306 FORWARD	1.83899
20.1.7	stress.biotic.PR-proteins	at1g57630	Transcript	disease resistance protein (TIR class), putative | chr1:21345639-21346157 FORWARD	5.69446
20.1.7	stress.biotic.PR-proteins	at1g57650	Transcript	INVOLVED IN: defense response; LOCATED IN: cellular_component unknown; EXPRESSED IN: stamen; EXPRESSED DURING: 4 anthesis; CONTAINS InterPro DOMAIN/s: Leucine-rich repeat 3 (InterPro:IPR011713); BEST Arabidopsis thaliana protein match is: disease resistance protein (TIR-NBS-LRR class), putative (TAIR:AT2G14080.1); Has 9494 Blast hits to 5230 proteins in 243 species: Archae - 14; Bacteria - 521; M…	0
20.1.7	stress.biotic.PR-proteins	at1g61100	Transcript	disease resistance protein (TIR class), putative | chr1:22508538-22512271 REVERSE	2.27354
20.1.7	stress.biotic.PR-proteins	at1g61300	Transcript	disease resistance protein (NBS-LRR class), putative | chr1:22607466-22610273 REVERSE	-1.75524
20.1.7	stress.biotic.PR-proteins	at1g62630	Transcript	disease resistance protein (CC-NBS-LRR class), putative | chr1:23185912-23188593 FORWARD	-2.6554
20.1.7	stress.biotic.PR-proteins	at1g65870	Transcript	disease resistance-responsive family protein | chr1:24503624-24504193 FORWARD	-2.0504
20.1.7	stress.biotic.PR-proteins	at1g66090	Transcript	disease resistance protein (TIR-NBS class), putative | chr1:24602146-24604763 FORWARD	2.65717
20.1.7	stress.biotic.PR-proteins	at1g69550	Transcript	disease resistance protein (TIR-NBS class), putative | chr1:26151002-26153555 REVERSE	-0.88689
20.1.7	stress.biotic.PR-proteins	at1g72890	Transcript	disease resistance protein (TIR-NBS class), putative | chr1:27429947-27431717 FORWARD	-2.51619
20.1.7	stress.biotic.PR-proteins	at1g72900	Transcript	disease resistance protein (TIR-NBS class), putative | chr1:27432195-27433782 FORWARD	2.12793
20.1.7	stress.biotic.PR-proteins	at1g72910	Transcript	disease resistance protein (TIR-NBS class), putative | chr1:27435614-27437144 FORWARD	-3.08017
20.1.7	stress.biotic.PR-proteins	at1g72920	Transcript	disease resistance protein (TIR-NBS class), putative | chr1:27437928-27439091 FORWARD	-1.43233
20.1.7	stress.biotic.PR-proteins	at2g32660	Transcript	Symbols: AtRLP22 | AtRLP22 (Receptor Like Protein 22); kinase/ protein binding | chr2:13853758-13856112 REVERSE	4.15301
20.1.7	stress.biotic.PR-proteins	at2g34930	Transcript	disease resistance family protein | chr2:14737066-14739904 REVERSE	5.63231
20.1.7	stress.biotic.PR-proteins	at3g04220	Transcript	disease resistance protein (TIR-NBS-LRR class), putative | chr3:1109118-1112188 REVERSE	6.39852
20.1.7	stress.biotic.PR-proteins	at3g05370	Transcript	Symbols: AtRLP31 | AtRLP31 (Receptor Like Protein 31); kinase/ protein binding | chr3:1536014-1538719 REVERSE	1.54887
20.1.7	stress.biotic.PR-proteins	at3g13650	Transcript	disease resistance response | chr3:4462892-4463872 FORWARD	1.74646
20.1.7	stress.biotic.PR-proteins	at3g23010	Transcript	Symbols: AtRLP36 | AtRLP36 (Receptor Like Protein 36); protein binding | chr3:8174858-8176645 FORWARD	-2.03557
20.1.7	stress.biotic.PR-proteins	at3g23110	Transcript	Symbols: AtRLP37 | AtRLP37 (Receptor Like Protein 37); kinase/ protein binding | chr3:8222364-8224871 REVERSE	-2.11763
20.1.7	stress.biotic.PR-proteins	at3g25510	Transcript	disease resistance protein (TIR-NBS-LRR class), putative | chr3:9260838-9268797 REVERSE	1.9084
20.1.7	stress.biotic.PR-proteins	at3g44400	Transcript	disease resistance protein (TIR-NBS-LRR class), putative | chr3:16045954-16049668 REVERSE	2.49326
20.1.7	stress.biotic.PR-proteins	at3g50950	Transcript	disease resistance protein (CC-NBS-LRR class), putative | chr3:18935714-18938685 FORWARD	2.00052
20.1.7	stress.biotic.PR-proteins	at4g11170	Transcript	disease resistance protein (TIR-NBS-LRR class), putative | chr4:6811127-6817130 FORWARD	4.03679
20.1.7	stress.biotic.PR-proteins	at4g14368	Transcript	zinc ion binding | chr4:8274313-8278810 REVERSEnearly identical (1171)AT4G14370disease resistance protein (TIR-NBS-LRR class), putative | chr4:8274309-8283259 REVERSE	8.08833
20.1.7	stress.biotic.PR-proteins	at4g14370	Transcript	phosphoinositide binding | chr4:8279641-8283263 REVERSE	5.69972
20.1.7	stress.biotic.PR-proteins	at4g19060	Transcript	disease resistance protein-related | chr4:10444916-10446300 REVERSE	-1.62955
20.1.7	stress.biotic.PR-proteins	at4g19500	Transcript	ATP binding / nucleoside-triphosphatase/ nucleotide binding / protein binding / transmembrane receptor | chr4:10625659-10630395 FORWARD	-1.55376
20.1.7	stress.biotic.PR-proteins	at4g19520	Transcript	disease resistance protein (TIR-NBS-LRR class), putative | chr4:10642658-10647079 REVERSE	2.08373
20.1.7	stress.biotic.PR-proteins	at4g19530	Transcript	disease resistance protein (TIR-NBS-LRR class), putative | chr4:10651744-10657282 FORWARD	-1.4905
20.1.7	stress.biotic.PR-proteins	at4g38700	Transcript	disease resistance-responsive family protein | chr4:18076459-18077177 REVERSE	-1.71715
20.1.7	stress.biotic.PR-proteins	at5g22690	Transcript	disease resistance protein (TIR-NBS-LRR class), putative | chr5:7541271-7545182 FORWARD	3.0674
20.1.7	stress.biotic.PR-proteins	at5g25910	Transcript	Symbols: AtRLP52 | AtRLP52 (Receptor Like Protein 52); kinase/ protein binding | chr5:9038860-9041377 FORWARD	5.71969
20.1.7	stress.biotic.PR-proteins	at5g27060	Transcript	Symbols: AtRLP53 | AtRLP53 (Receptor Like Protein 53); kinase/ protein binding | chr5:9522534-9525407 REVERSE	4.77989
20.1.7	stress.biotic.PR-proteins	at5g35450	Transcript	disease resistance protein (CC-NBS-LRR class), putative | chr5:13667686-13671184 FORWARD	-1.15912
20.1.7	stress.biotic.PR-proteins	at5g40170	Transcript	Symbols: AtRLP54 | AtRLP54 (Receptor Like Protein 54); kinase/ protein binding | chr5:16065091-16067574 REVERSE	1.30634
20.1.7	stress.biotic.PR-proteins	at5g40910	Transcript	disease resistance protein (TIR-NBS-LRR class), putative | chr5:16395507-16399129 FORWARD	-1.9339
20.1.7	stress.biotic.PR-proteins	at5g41550	Transcript	disease resistance protein (TIR-NBS-LRR class), putative | chr5:16617232-16620785 REVERSE	2.30143
20.1.7	stress.biotic.PR-proteins	at5g41740	Transcript	disease resistance protein (TIR-NBS-LRR class), putative | chr5:16688626-16693119 FORWARD	1.94574
20.1.7	stress.biotic.PR-proteins	at5g43730	Transcript	disease resistance protein (CC-NBS-LRR class), putative | chr5:17560179-17562929 FORWARD	-1.50836
20.1.7	stress.biotic.PR-proteins	at5g43740	Transcript	disease resistance protein (CC-NBS-LRR class), putative | chr5:17564738-17568802 FORWARD	-1.20827
20.1.7	stress.biotic.PR-proteins	at5g46260	Transcript	disease resistance protein (TIR-NBS-LRR class), putative | chr5:18759102-18763358 REVERSE	-1.59488
20.1.7	stress.biotic.PR-proteins	at5g46490	Transcript	disease resistance protein (TIR-NBS class), putative | chr5:18850776-18853843 FORWARD	-0.97657
20.1.7	stress.biotic.PR-proteins	at5g46500	Transcript	FUNCTIONS IN: molecular_function unknown; INVOLVED IN: biological_process unknown; EXPRESSED IN: 7 plant structures; EXPRESSED DURING: LP.06 six leaves visible, 4 anthesis, LP.04 four leaves visible, LP.10 ten leaves visible, LP.08 eight leaves visible; BEST Arabidopsis thaliana protein match is: disease resistance protein (TIR-NBS-LRR class), putative (TAIR:AT5G46260.1); Has 61 Blast hits to 44 …	1.68738
20.1.7	stress.biotic.PR-proteins	at5g46510	Transcript	disease resistance protein (TIR-NBS-LRR class), putative | chr5:18860451-18867013 FORWARD	1.08403
20.1.7	stress.biotic.PR-proteins	at5g63020	Transcript	disease resistance protein (CC-NBS-LRR class), putative | chr5:25283063-25286002 REVERSE	-1.20867
20.1.7	stress.biotic.PR-proteins	at5g66910	Transcript	disease resistance protein (CC-NBS-LRR class), putative | chr5:26718232-26721256 REVERSE	-1.33092
20.1.7.6	stress.biotic.PR-proteins.proteinase inhibitors	at1g73330	Transcript	Symbols: ATDR4 | ATDR4; peptidase inhibitor | chr1:27568718-27569717 REVERSE	-1.98518
20.1.7.6	stress.biotic.PR-proteins.proteinase inhibitors	at2g25240	Transcript	serine-type endopeptidase inhibitor | chr2:10751768-10753134 REVERSE	3.00653
20.1.7.6.1	stress.biotic.PR-proteins.proteinase inhibitors.trypsin inhibitor	at1g17860	Transcript	trypsin and protease inhibitor family protein / Kunitz family protein | chr1:6149301-6150038 FORWARD	2.94589
20.1.7.6.1	stress.biotic.PR-proteins.proteinase inhibitors.trypsin inhibitor	at2g43530	Transcript	trypsin inhibitor, putative | chr2:18070056-18070718 FORWARD	4.5939
20.1.7.6.1	stress.biotic.PR-proteins.proteinase inhibitors.trypsin inhibitor	at2g43535	Transcript	trypsin inhibitor, putative | chr2:18070973-18071676 FORWARD	3.02922
20.1.7.6.1	stress.biotic.PR-proteins.proteinase inhibitors.trypsin inhibitor	at2g43550	Transcript	trypsin inhibitor, putative | chr2:18073234-18073905 FORWARD	3.39461
20.1.7.12	stress.biotic.PR-proteins.plant defensins	at1g64195	Transcript	Encodes a defensin-like (DEFL) family protein. | chr1:23827711-23828048 REVERSE	1.96963
20.1.7.12	stress.biotic.PR-proteins.plant defensins	at2g43510	Transcript	Symbols: ATTI1 | ATTI1; serine-type endopeptidase inhibitor | chr2:18067172-18067802 FORWARD	3.77186
20.1.7.12	stress.biotic.PR-proteins.plant defensins	at2g43520	Transcript	Symbols: ATTI2 | ATTI2; serine-type endopeptidase inhibitor | chr2:18068425-18069168 FORWARD	6.72224
20.1.7.12	stress.biotic.PR-proteins.plant defensins	at5g42235	Transcript	Expressed protein | chr5:16886916-16887570 FORWARD	-1.50713
Secondary metabolites (137 genes)
16.1.1	secondary metabolism.isoprenoids.non-mevalonate pathway	at1g74470	Transcript	geranylgeranyl reductase | chr1:27991165-27993006 FORWARD	-1.60168
16.1.1.1	secondary metabolism.isoprenoids.non-mevalonate pathway.DXS	at3g21500	Transcript	Symbols: DXPS1 | 1-deoxy-D-xylulose-5-phosphate synthase | chr3:7573634-7576623 REVERSE	0
16.1.1.1	secondary metabolism.isoprenoids.non-mevalonate pathway.DXS	at5g11380	Transcript	Symbols: DXPS3 | DXPS3 (1-deoxy-D-xylulose 5-phosphate synthase 3); 1-deoxy-D-xylulose-5-phosphate synthase | chr5:3629998-3633441 FORWARD	-1.04602
16.1.1.10	secondary metabolism.isoprenoids.non-mevalonate pathway.geranylgeranyl pyrophosphate synthase	at4g38460	Transcript	Symbols: GGR | GGR (geranylgeranyl reductase); farnesyltranstransferase | chr4:17994781-17996205 FORWARD	-0.94884
16.1.2.8	secondary metabolism.isoprenoids.mevalonate pathway.geranyl diphosphate synthase	at1g17050	Transcript	Symbols: SPS2 | SPS2 (Solanesyl diphosphate synthase 2); trans-octaprenyltranstransferase | chr1:5829080-5831343 FORWARD	-1.47224
16.1.3	secondary metabolism.isoprenoids.tocopherol biosynthesis	at5g04490	Transcript	Symbols: VTE5 | VTE5 (vitamin E pathway gene5); phosphatidate cytidylyltransferase/ phytol kinase | chr5:1279760-1281669 FORWARD	-1.06625
16.1.3.4	secondary metabolism.isoprenoids.tocopherol biosynthesis.tocopherol cyclase	at4g32770	Transcript	Symbols: VTE1, ATSDX1 | VTE1 (VITAMIN E DEFICIENT 1); tocopherol cyclase | chr4:15804914-15807982 FORWARD	-1.34145
16.1.3.5	secondary metabolism.isoprenoids.tocopherol biosynthesis.tocopherol methyltransferase	at1g64970	Transcript	Symbols: G-TMT, TMT1, VTE4 | G-TMT (GAMMA-TOCOPHEROL METHYLTRANSFERASE); tocopherol O-methyltransferase | chr1:24134085-24136109 REVERSE	-1.46456
16.1.4	secondary metabolism.isoprenoids.carotenoids	at3g09580	Transcript	amine oxidase family protein | chr3:2942504-2944078 REVERSE	-1.62132
16.1.4.1	secondary metabolism.isoprenoids.carotenoids.phytoene synthase	at5g17230	Transcript	phytoene synthase (PSY) / geranylgeranyl-diphosphate geranylgeranyl transferase | chr5:5659613-5662865 REVERSE	-1.74835
16.1.4.3	secondary metabolism.isoprenoids.carotenoids.zeta-carotene desaturase	at3g04870	Transcript	Symbols: ZDS, PDE181 | ZDS (ZETA-CAROTENE DESATURASE); carotene 7,8-desaturase | chr3:1342718-1346387 FORWARD	-1.14286
16.1.4.4	secondary metabolism.isoprenoids.carotenoids.lycopene epsilon cyclase	at5g57030	Transcript	Symbols: LUT2 | LUT2 (LUTEIN DEFICIENT 2); lycopene epsilon cyclase | chr5:23077265-23080053 FORWARD	-1.76643
16.1.4.5	secondary metabolism.isoprenoids.carotenoids.lycopene beta cyclase	at3g10230	Transcript	Symbols: LYC | LYC (LYCOPENE CYCLASE); lycopene beta cyclase | chr3:3164075-3166038 REVERSE	-2.24247
16.1.4.6	secondary metabolism.isoprenoids.carotenoids.carotenoid beta ring hydroxylase	at4g25700	Transcript	Symbols: BETA-OHASE 1, B1, chy1 | BETA-OHASE 1 (BETA-HYDROXYLASE 1); carotene beta-ring hydroxylase | chr4:13093934-13095935 REVERSE	-1.54495
16.1.4.6	secondary metabolism.isoprenoids.carotenoids.carotenoid beta ring hydroxylase	at5g52570	Transcript	Symbols: BETA-OHASE 2, B2, CHY2 | BETA-OHASE 2 (BETA-CAROTENE HYDROXYLASE 2); carotene beta-ring hydroxylase | chr5:21334793-21337002 REVERSE	1.08101
16.1.4.7	secondary metabolism.isoprenoids.carotenoids.carotenoid epsilon ring hydroxylase	at1g31800	Transcript	Symbols: CYP97A3, LUT5 | CYP97A3 (CYTOCHROME P450-TYPE MONOOXYGENASE 97A3); carotene beta-ring hydroxylase/ oxygen binding | chr1:11396402-11399714 FORWARD	-1.03258
16.1.4.8	secondary metabolism.isoprenoids.carotenoids.carotenoid isomerase	at1g06820	Transcript	Symbols: CRTISO, CCR2 | CRTISO (CAROTENOID ISOMERASE); carotenoid isomerase | chr1:2092946-2096232 REVERSE	4.97235
16.1.4.21	secondary metabolism.isoprenoids.carotenoids.violaxanthin de-epoxidase	at1g08550	Transcript	Symbols: NPQ1, AVDE1 | NPQ1 (NON-PHOTOCHEMICAL QUENCHING 1); violaxanthin de-epoxidase | chr1:2706924-2709531 FORWARD	-1.46418
16.1.4.21	secondary metabolism.isoprenoids.carotenoids.violaxanthin de-epoxidase	at2g21860	Transcript	violaxanthin de-epoxidase-related | chr2:9318258-9320002 REVERSE	-1.2122
16.1.5	secondary metabolism.isoprenoids.terpenoids	at1g61120	Transcript	Symbols: TPS04, GES | TPS04 (TERPENE SYNTHASE 04); (E,E)-geranyllinalool synthase | chr1:22523637-22528811 FORWARD	9.20847
16.1.5	secondary metabolism.isoprenoids.terpenoids	at4g16730	Transcript	lyase/ magnesium ion binding | chr4:9402898-9406003 FORWARD	8.14966
16.1.5	secondary metabolism.isoprenoids.terpenoids	at4g16740	Transcript	Symbols: ATTPS03 | ATTPS03; (E)-beta-ocimene synthase/ myrcene synthase | chr4:9407768-9410877 FORWARD	0
16.2	secondary metabolism.phenylpropanoids	at1g20510	Transcript	Symbols: OPCL1 | OPCL1 (OPC-8:0 COA LIGASE1); 4-coumarate-CoA ligase | chr1:7103454-7105881 REVERSE	3.30541
16.2	secondary metabolism.phenylpropanoids	at1g28680	Transcript	transferase family protein | chr1:10078189-10080029 FORWARD	1.45174
16.2	secondary metabolism.phenylpropanoids	at1g32910	Transcript	transferase family protein | chr1:11925426-11926908 FORWARD	8.38616
16.2	secondary metabolism.phenylpropanoids	at1g68540	Transcript	oxidoreductase family protein | chr1:25720026-25721410 FORWARD	-1.82118
16.2	secondary metabolism.phenylpropanoids	at1g76470	Transcript	3-beta-hydroxy-delta5-steroid dehydrogenase/ binding / catalytic/ cinnamoyl-CoA reductase | chr1:28689770-28691449 REVERSE	4.7237
16.2	secondary metabolism.phenylpropanoids	at1g77520	Transcript	O-methyltransferase family 2 protein | chr1:29130403-29132180 FORWARD	4.08083
16.2	secondary metabolism.phenylpropanoids	at1g77530	Transcript	O-methyltransferase family 2 protein | chr1:29136037-29137555 FORWARD	4.27571
16.2	secondary metabolism.phenylpropanoids	at2g40230	Transcript	transferase family protein | chr2:16803092-16804741 REVERSE	2.48762
16.2	secondary metabolism.phenylpropanoids	at3g50280	Transcript	transferase family protein | chr3:18637854-18639185 FORWARD	2.97972
16.2	secondary metabolism.phenylpropanoids	at4g31910	Transcript	transferase family protein | chr4:15441082-15443900 FORWARD	-5.02865
16.2	secondary metabolism.phenylpropanoids	at4g35160	Transcript	O-methyltransferase family 2 protein | chr4:16730760-16732811 REVERSE	8.95579
16.2	secondary metabolism.phenylpropanoids	at5g01210	Transcript	transferase family protein | chr5:84474-86275 FORWARD	1.59077
16.2	secondary metabolism.phenylpropanoids	at5g07860	Transcript	transferase family protein | chr5:2511442-2513095 FORWARD	-0.97269
16.2	secondary metabolism.phenylpropanoids	at5g10820	Transcript	integral membrane transporter family protein | chr5:3420827-3423221 REVERSE	4.00109
16.2	secondary metabolism.phenylpropanoids	at5g16410	Transcript	transferase family protein | chr5:5365669-5367385 REVERSE	-1.60075
16.2	secondary metabolism.phenylpropanoids	at5g38130	Transcript	transferase family protein | chr5:15217910-15219372 REVERSE	5.02168
16.2	secondary metabolism.phenylpropanoids	at5g42830	Transcript	transferase family protein | chr5:17176384-17178018 FORWARD	2.99333
16.2	secondary metabolism.phenylpropanoids	at5g67150	Transcript	transferase family protein | chr5:26795771-26797312 REVERSE	-1.30555
16.2.1.1	secondary metabolism.phenylpropanoids.lignin biosynthesis.PAL	at2g37040	Transcript	Symbols: pal1, ATPAL1 | pal1 (Phe ammonia lyase 1); phenylalanine ammonia-lyase | chr2:15557376-15560363 REVERSE	3.96011
16.2.1.1	secondary metabolism.phenylpropanoids.lignin biosynthesis.PAL	at3g53260	Transcript	Symbols: PAL2, ATPAL2 | PAL2; phenylalanine ammonia-lyase | chr3:19744051-19746780 REVERSE	3.43982
16.2.1.1	secondary metabolism.phenylpropanoids.lignin biosynthesis.PAL	at5g04230	Transcript	Symbols: PAL3, ATPAL3 | PAL3 (PHENYL ALANINE AMMONIA-LYASE 3); phenylalanine ammonia-lyase | chr5:1160831-1163775 FORWARD	-1.8075
16.2.1.2	secondary metabolism.phenylpropanoids.lignin biosynthesis.C4H	at2g30490	Transcript	Symbols: ATC4H, C4H, CYP73A5 | C4H (CINNAMATE-4-HYDROXYLASE); trans-cinnamate 4-monooxygenase | chr2:12993663-12995770 REVERSE	3.30049
16.2.1.3	secondary metabolism.phenylpropanoids.lignin biosynthesis.4CL	at1g51680	Transcript	Symbols: 4CL1, 4CL.1, AT4CL1 | 4CL1 (4-COUMARATE:COA LIGASE 1); 4-coumarate-CoA ligase | chr1:19158752-19161552 REVERSE	2.31926
16.2.1.3	secondary metabolism.phenylpropanoids.lignin biosynthesis.4CL	at1g65060	Transcript	Symbols: 4CL3 | 4CL3; 4-coumarate-CoA ligase | chr1:24167202-24171502 REVERSE	-2.48058
16.2.1.3	secondary metabolism.phenylpropanoids.lignin biosynthesis.4CL	at3g21230	Transcript	Symbols: 4CL5 | 4CL5 (4-coumarate:CoA ligase 5); 4-coumarate-CoA ligase | chr3:7448040-7452000 REVERSE	6.4594
16.2.1.3	secondary metabolism.phenylpropanoids.lignin biosynthesis.4CL	at3g21240	Transcript	Symbols: 4CL2, AT4CL2 | 4CL2 (4-COUMARATE:COA LIGASE 2); 4-coumarate-CoA ligase | chr3:7454269-7457379 REVERSE	3.76921
16.2.1.3	secondary metabolism.phenylpropanoids.lignin biosynthesis.4CL	at5g38120	Transcript	4-coumarate--CoA ligase family protein / 4-coumaroyl-CoA synthase family protein | chr5:15213765-15216205 FORWARD	1.79
16.2.1.4	secondary metabolism.phenylpropanoids.lignin biosynthesis.HCT	at5g48930	Transcript	Symbols: HCT | HCT (HYDROXYCINNAMOYL-COA SHIKIMATE/QUINATE HYDROXYCINNAMOYL TRANSFERASE); quinate O-hydroxycinnamoyltransferase/ shikimate O-hydroxycinnamoyltransferase/ transferase | chr5:19836299-19838162 REVERSE	1.26298
16.2.1.5	secondary metabolism.phenylpropanoids.lignin biosynthesis.C3H	at2g40890	Transcript	Symbols: CYP98A3 | CYP98A3 (cytochrome P450, family 98, subfamily A, polypeptide 3); monooxygenase/ p-coumarate 3-hydroxylase | chr2:17058053-17060652 REVERSE	1.53444
16.2.1.6	secondary metabolism.phenylpropanoids.lignin biosynthesis.CCoAOMT	at1g67980	Transcript	Symbols: CCOAMT | CCoAMT; caffeoyl-CoA O-methyltransferase | chr1:25487714-25489231 FORWARD	4.14831
16.2.1.7	secondary metabolism.phenylpropanoids.lignin biosynthesis.CCR1	at5g14700	Transcript	cinnamoyl-CoA reductase-related | chr5:4740252-4743446 REVERSE	4.15818
16.2.1.8	secondary metabolism.phenylpropanoids.lignin biosynthesis.F5H	at4g36220	Transcript	Symbols: FAH1, CYP84A1 | FAH1 (FERULIC ACID 5-HYDROXYLASE 1); ferulate 5-hydroxylase/ monooxygenase | chr4:17137344-17139635 REVERSE	1.73706
16.2.1.8	secondary metabolism.phenylpropanoids.lignin biosynthesis.F5H	at5g04330	Transcript	cytochrome P450, putative / ferulate-5-hydroxylase, putative | chr5:1212602-1214439 REVERSE	2.54455
16.2.1.9	secondary metabolism.phenylpropanoids.lignin biosynthesis.COMT	at5g54160	Transcript	Symbols: ATOMT1, OMT1 | ATOMT1 (O-METHYLTRANSFERASE 1); caffeate O-methyltransferase/ myricetin 3'-O-methyltransferase/ quercetin 3-O-methyltransferase | chr5:21981996-21984363 FORWARD	2.44262
16.2.1.10	secondary metabolism.phenylpropanoids.lignin biosynthesis.CAD	at1g72680	Transcript	Symbols: ATCAD1, CAD1 | cinnamyl-alcohol dehydrogenase, putative | chr1:27359232-27361016 REVERSE	2.38755
16.2.1.10	secondary metabolism.phenylpropanoids.lignin biosynthesis.CAD	at2g21730	Transcript	Symbols: CAD2, ATCAD2 | CAD2 (CINNAMYL ALCOHOL DEHYDROGENASE HOMOLOG 2); binding / catalytic/ oxidoreductase/ zinc ion binding | chr2:9280044-9281623 FORWARD	-2.89473
16.2.1.10	secondary metabolism.phenylpropanoids.lignin biosynthesis.CAD	at2g21890	Transcript	Symbols: CAD3, ATCAD3 | CAD3 (CINNAMYL ALCOHOL DEHYDROGENASE HOMOLOG 3); binding / catalytic/ oxidoreductase/ zinc ion binding | chr2:9331089-9332646 FORWARD	-2.05525
16.2.1.10	secondary metabolism.phenylpropanoids.lignin biosynthesis.CAD	at3g19450	Transcript	Symbols: CAD4, ATCAD4, CAD, CAD-C | ATCAD4; cinnamyl-alcohol dehydrogenase | chr3:6744598-6747214 FORWARD	-1.17243
16.2.1.10	secondary metabolism.phenylpropanoids.lignin biosynthesis.CAD	at4g34230	Transcript	Symbols: CAD5, ATCAD5, CAD-5 | ATCAD5 (CINNAMYL ALCOHOL DEHYDROGENASE 5); cinnamyl-alcohol dehydrogenase | chr4:16386727-16388722 REVERSE	4.96822
16.2.1.10	secondary metabolism.phenylpropanoids.lignin biosynthesis.CAD	at4g39330	Transcript	Symbols: ATCAD9, CAD9 | CAD9 (CINNAMYL ALCOHOL DEHYDROGENASE 9); binding / catalytic/ oxidoreductase/ zinc ion binding | chr4:18291218-18293383 FORWARD	-1.79568
16.4.1	secondary metabolism.N misc.alkaloid-like	at1g08470	Transcript	strictosidine synthase family protein | chr1:2682127-2684100 REVERSE	-1.55118
16.4.1	secondary metabolism.N misc.alkaloid-like	at1g74000	Transcript	Symbols: SS3 | SS3 (STRICTOSIDINE SYNTHASE 3); strictosidine synthase | chr1:27829142-27831431 REVERSE	0
16.4.1	secondary metabolism.N misc.alkaloid-like	at1g74010	Transcript	strictosidine synthase family protein | chr1:27832158-27834113 REVERSE	4.67775
16.4.1	secondary metabolism.N misc.alkaloid-like	at1g74020	Transcript	Symbols: SS2 | SS2 (STRICTOSIDINE SYNTHASE 2); strictosidine synthase | chr1:27835131-27837317 REVERSE	1.80888
16.4.1	secondary metabolism.N misc.alkaloid-like	at2g20340	Transcript	tyrosine decarboxylase, putative | chr2:8779735-8782772 FORWARD	2.69557
16.4.1	secondary metabolism.N misc.alkaloid-like	at3g51420	Transcript	Symbols: SSL4, ATSSL4 | SSL4 (STRICTOSIDINE SYNTHASE-LIKE 4); strictosidine synthase | chr3:19084035-19085858 FORWARD	-2.38532
16.4.1	secondary metabolism.N misc.alkaloid-like	at3g51440	Transcript	strictosidine synthase family protein | chr3:19089081-19090639 FORWARD	3.75962
16.4.1	secondary metabolism.N misc.alkaloid-like	at3g57010	Transcript	strictosidine synthase family protein | chr3:21095654-21097451 REVERSE	2.53215
16.4.1	secondary metabolism.N misc.alkaloid-like	at3g57020	Transcript	strictosidine synthase family protein | chr3:21098315-21100360 REVERSE	1.07491
16.4.1	secondary metabolism.N misc.alkaloid-like	at3g57030	Transcript	strictosidine synthase family protein | chr3:21101457-21103293 REVERSE	-1.60886
16.4.2.1	secondary metabolism.N misc.betaine.betaine-aldehyde dehydrogenase	at3g66658	Transcript	Symbols: ALDH22a1 | ALDH22a1 (Aldehyde Dehydrogenase 22a1); 3-chloroallyl aldehyde dehydrogenase/ oxidoreductase | chr3:2095105-2099151 REVERSE	-1.37376
16.5.1.1.1.1	secondary metabolism.sulfur-containing.glucosinolates.synthesis.aliphatic.branched-chain amino acid aminotransferase (BCAT/MAAT)	at3g49680	Transcript	Symbols: ATBCAT-3, BCAT3 | BCAT3 (BRANCHED-CHAIN AMINOTRANSFERASE 3); branched-chain-amino-acid transaminase/ catalytic | chr3:18422649-18425693 FORWARD	-0.91955
16.5.1.1.1.4	secondary metabolism.sulfur-containing.glucosinolates.synthesis.aliphatic.methylthioalkylmalate isomerase small subunit (MAM-IS)	at2g43100	Transcript	aconitase C-terminal domain-containing protein | chr2:17920660-17921689 FORWARD	-1.15982
16.5.1.1.1.6	secondary metabolism.sulfur-containing.glucosinolates.synthesis.aliphatic.CYP79F1/F2 monooxygenase	at1g16410	Transcript	Symbols: CYP79F1, BUS1, SPS1 | CYP79F1 (CYTOCHROME P450 79F1); oxidoreductase, acting on paired donors, with incorporation or reduction of molecular oxygen, NADH or NADPH as one donor, and incorporation of one atom of oxygen | chr1:5608807-5611426 FORWARD	-2.23978
16.5.1.1.1.7	secondary metabolism.sulfur-containing.glucosinolates.synthesis.aliphatic.CYP83A1 phenylacetaldoxime monooxygenase	at4g13770	Transcript	Symbols: CYP83A1, REF2 | CYP83A1 (CYTOCHROME P450 83A1); oxidoreductase, acting on paired donors, with incorporation or reduction of molecular oxygen, NADH or NADPH as one donor, and incorporation of one atom of oxygen / oxygen binding | chr4:7990485-7992311 REVERSE	-1.39231
16.5.1.1.1.9	secondary metabolism.sulfur-containing.glucosinolates.synthesis.aliphatic.sulfotransferase	at1g74090	Transcript	Symbols: SOT18, ATSOT18, ATST5B | SOT18 (DESULFO-GLUCOSINOLATE SULFOTRANSFERASE 18); 3-methylthiopropyl-desulfoglucosinolate sulfotransferase/ 4-methylthiobutyl-desulfoglucosinolate sulfotransferase/ 5-methylthiopentyl-desulfoglucosinolate sulfotransferase/ 7-methylthioheptyl-desulfogluco | chr1:27862909-27864193 FORWARD	-1.39473
16.5.1.1.1.10	secondary metabolism.sulfur-containing.glucosinolates.synthesis.aliphatic.flavin-containing monooxygenase	at1g62560	Transcript	Symbols: FMO GS-OX3 | FMO GS-OX3 (FLAVIN-MONOOXYGENASE GLUCOSINOLATE S-OXYGENASE 3); 3-methylthiopropyl glucosinolate S-oxygenase/ 4-methylthiopropyl glucosinolate S-oxygenase/ 5-methylthiopropyl glucosinolate S-oxygenase/ 6-methylthiopropyl glucosinolate S-oxygenase/ 7-methyl | chr1:23159823-23162649 FORWARD	-1.99429
16.5.1.1.1.10	secondary metabolism.sulfur-containing.glucosinolates.synthesis.aliphatic.flavin-containing monooxygenase	at1g62570	Transcript	Symbols: FMO GS-OX4 | FMO GS-OX4 (FLAVIN-MONOOXYGENASE GLUCOSINOLATE S-OXYGENASE 4); 4-methylthiopropyl glucosinolate S-oxygenase/ 8-methylthiopropyl glucosinolate S-oxygenase/ flavin-containing monooxygenase/ monooxygenase | chr1:23169136-23172105 FORWARD	2.61775
16.5.1.1.1.11	secondary metabolism.sulfur-containing.glucosinolates.synthesis.aliphatic.glucosinolate 2-oxoglutarate-dependent dioxygenase (AOP)	at4g03060	Transcript	Symbols: AOP2 | AOP2 (ALKENYL HYDROXALKYL PRODUCING 2); oxidoreductase, acting on paired donors, with incorporation or reduction of molecular oxygen, 2-oxoglutarate as one donor, and incorporation of one atom each of oxygen into both donors | chr4:1351980-1353854 REVERSE	-2.32669
16.5.1.1.1.13	secondary metabolism.sulfur-containing.glucosinolates.synthesis.aliphatic.2-oxoglutarate-dependent dioxygenase	at2g25450	Transcript	2-oxoglutarate-dependent dioxygenase, putative | chr2:10829916-10831655 REVERSE	1.26219
16.5.1.1.3.1	secondary metabolism.sulfur-containing.glucosinolates.synthesis.indole.CYP79B2 monooxygenase	at4g39950	Transcript	Symbols: CYP79B2 | CYP79B2; electron carrier/ heme binding / iron ion binding / monooxygenase/ oxygen binding | chr4:18525246-18527579 FORWARD	2.9571
16.5.1.1.3.3	secondary metabolism.sulfur-containing.glucosinolates.synthesis.indole.indole-3-methyl-desulfoglucosinolate sulfotransferase	at1g74100	Transcript	Symbols: SOT16, ATSOT16, CORI-7, ATST5A | SOT16 (SULFOTRANSFERASE 16); desulfoglucosinolate sulfotransferase/ sulfotransferase | chr1:27864345-27865694 REVERSE	2.92277
16.5.1.1.3.4	secondary metabolism.sulfur-containing.glucosinolates.synthesis.indole.cytochrome P450 monooxygenase	at5g57220	Transcript	Symbols: CYP81F2 | CYP81F2; electron carrier/ heme binding / iron ion binding / monooxygenase/ oxygen binding | chr5:23187840-23189857 FORWARD	3.18102
16.5.1.1.4.1	secondary metabolism.sulfur-containing.glucosinolates.synthesis.shared.CYP83B1 phenylacetaldoxime monooxygenase	at4g31500	Transcript	Symbols: CYP83B1, SUR2, RNT1, RED1, ATR4 | CYP83B1 (CYTOCHROME P450 MONOOXYGENASE 83B1); oxidoreductase, acting on paired donors, with incorporation or reduction of molecular oxygen, NADH or NADPH as one donor, and incorporation of one atom of oxygen / oxygen binding | chr4:15273471-15275310 REVERSE	2.75831
16.5.1.2.1	secondary metabolism.sulfur-containing.glucosinolates.regulation.aliphatic	at5g07690	Transcript	Symbols: MYB29, ATMYB29, PMG2 | ATMYB29 (ARABIDOPSIS THALIANA MYB DOMAIN PROTEIN 29); DNA binding / transcription factor | chr5:2446764-2448543 FORWARD	-0.88788
16.5.1.2.1	secondary metabolism.sulfur-containing.glucosinolates.regulation.aliphatic	at5g61420	Transcript	Symbols: MYB28, HAG1 | MYB28 (myb domain protein 28); DNA binding / transcription factor | chr5:24689151-24690797 REVERSE	-2.99295
16.5.1.2.3	secondary metabolism.sulfur-containing.glucosinolates.regulation.indole	at5g60890	Transcript	Symbols: ATMYB34, ATR1, MYB34 | MYB34 (MYB DOMAIN PROTEIN 34); DNA binding / kinase/ transcription activator/ transcription factor | chr5:24494691-24496351 FORWARD	2.30673
16.5.1.3.1	secondary metabolism.sulfur-containing.glucosinolates.degradation.myrosinase	at1g52040	Transcript	Symbols: MBP1, ATMBP | MBP1 (MYROSINASE-BINDING PROTEIN 1); protein binding | chr1:19350375-19352782 REVERSE	4.95979
16.5.1.3.1	secondary metabolism.sulfur-containing.glucosinolates.degradation.myrosinase	at1g54010	Transcript	myrosinase-associated protein, putative | chr1:20158664-20160815 REVERSE	8.08292
16.5.1.3.1	secondary metabolism.sulfur-containing.glucosinolates.degradation.myrosinase	at1g54020	Transcript	myrosinase-associated protein, putative | chr1:20161670-20163743 REVERSE	6.81589
16.5.1.3.1	secondary metabolism.sulfur-containing.glucosinolates.degradation.myrosinase	at2g44490	Transcript	Symbols: PEN2, BGLU26 | PEN2 (PENETRATION 2); hydrolase, hydrolyzing O-glycosyl compounds / thioglucosidase | chr2:18364756-18367725 FORWARD	2.58023
16.5.1.3.1	secondary metabolism.sulfur-containing.glucosinolates.degradation.myrosinase	at3g14210	Transcript	Symbols: ESM1 | ESM1 (epithiospecifier modifier 1); carboxylesterase/ hydrolase, acting on ester bonds | chr3:4729823-4731803 FORWARD	-2.9932
16.5.1.3.2	secondary metabolism.sulfur-containing.glucosinolates.degradation.nitrilespecifier protein	at5g48180	Transcript	Symbols: NSP5 | NSP5 (NITRILE SPECIFIER PROTEIN 5) | chr5:19540937-19542426 REVERSE	1.28141
16.5.1.3.3	secondary metabolism.sulfur-containing.glucosinolates.degradation.nitrilase	at3g44320	Transcript	Symbols: NIT3 | NIT3 (NITRILASE 3); indole-3-acetonitrile nitrilase/ indole-3-acetonitrile nitrile hydratase/ nitrilase | chr3:15993379-15995811 FORWARD	2.76316
16.5.1.3.3	secondary metabolism.sulfur-containing.glucosinolates.degradation.nitrilase	at5g22300	Transcript	Symbols: NIT4 | NIT4 (NITRILASE 4); 3-cyanoalanine hydratase/ cyanoalanine nitrilase/ indole-3-acetonitrile nitrilase/ nitrilase/ nitrile hydratase | chr5:7379199-7381935 FORWARD	-1.5138
16.5.1.4.1	secondary metabolism.sulfur-containing.glucosinolates.transport.aliphatic	at4g12030	Transcript	bile acid:sodium symporter family protein | chr4:7210918-7212992 FORWARD	-1.06867
16.5.99.1	secondary metabolism.sulfur-containing.misc.alliinase	at1g34060	Transcript	alliinase family protein | chr1:12396420-12398369 REVERSE	-3.42844
16.5.99.1	secondary metabolism.sulfur-containing.misc.alliinase	at1g70560	Transcript	Symbols: WEI8, TAA1, SAV3 | TAA1 (TRYPTOPHAN AMINOTRANSFERASE OF ARABIDOPSIS 1); L-alanine:2-oxoglutarate aminotransferase/ L-glutamine:2-oxoglutarate aminotransferase/ L-leucine:2-oxoglutarate aminotransferase/ L-methionine:2-oxoglutarate aminotransferase/ L-phenylalanine:2-oxoglut | chr1:26604855-26607503 FORWARD	-2.79679
16.5.99.1	secondary metabolism.sulfur-containing.misc.alliinase	at4g24670	Transcript	Symbols: TAR2 | TAR2 (TRYPTOPHAN AMINOTRANSFERASE RELATED 2); L-tryptophan:2-oxoglutarate aminotransferase/ L-tryptophan:pyruvate aminotransferase/ carbon-sulfur lyase | chr4:12727834-12730745 REVERSE	-2.33429
16.7	secondary metabolism.wax	at1g02205	Transcript	Symbols: CER1 | CER1 (ECERIFERUM 1); octadecanal decarbonylase | chr1:418767-422438 FORWARD	-1.31855
16.7	secondary metabolism.wax	at1g19440	Transcript	Symbols: KCS4 | KCS4 (3-KETOACYL-COA SYNTHASE 4); acyltransferase/ catalytic/ transferase, transferring acyl groups other than amino-acyl groups | chr1:6728984-6730931 FORWARD	1.32317
16.7	secondary metabolism.wax	at1g25450	Transcript	Symbols: KCS5, CER60 | KCS5 (3-KETOACYL-COA SYNTHASE 5); fatty acid elongase | chr1:8938479-8940387 REVERSE	2.72124
16.8.1	secondary metabolism.flavonoids.anthocyanins	at1g56650	Transcript	Symbols: PAP1, MYB75, SIAA1, ATMYB75 | PAP1 (PRODUCTION OF ANTHOCYANIN PIGMENT 1); DNA binding / transcription factor | chr1:21233595-21235137 REVERSE	-1.52021
16.8.1	secondary metabolism.flavonoids.anthocyanins	at2g39980	Transcript	transferase family protein | chr2:16687673-16689956 REVERSE	1.20332
16.8.1	secondary metabolism.flavonoids.anthocyanins	at3g55970	Transcript	oxidoreductase, 2OG-Fe(II) oxygenase family protein | chr3:20766735-20769324 REVERSE	6.96023
16.8.1.21	secondary metabolism.flavonoids.anthocyanins.anthocyanin 5-aromatic acyltransferase	at3g29680	Transcript	transferase family protein | chr3:11531442-11532825 REVERSE	-1.48012
16.8.1.21	secondary metabolism.flavonoids.anthocyanins.anthocyanin 5-aromatic acyltransferase	at5g39050	Transcript	transferase/ transferase, transferring acyl groups other than amino-acyl groups | chr5:15634586-15636065 FORWARD	4.97537
16.8.1.21	secondary metabolism.flavonoids.anthocyanins.anthocyanin 5-aromatic acyltransferase	at5g39080	Transcript	transferase family protein | chr5:15641658-15643161 FORWARD	-1.69947
16.8.1.21	secondary metabolism.flavonoids.anthocyanins.anthocyanin 5-aromatic acyltransferase	at5g39090	Transcript	transferase family protein | chr5:15643603-15645116 FORWARD	1.34084
16.8.1.21	secondary metabolism.flavonoids.anthocyanins.anthocyanin 5-aromatic acyltransferase	at5g61160	Transcript	Symbols: AACT1 | AACT1 (anthocyanin 5-aromatic acyltransferase 1); transferase/ transferase, transferring acyl groups other than amino-acyl groups | chr5:24608724-24610304 FORWARD	1.94694
16.8.2	secondary metabolism.flavonoids.chalcones	at3g53880	Transcript	aldo/keto reductase family protein | chr3:19953173-19955290 FORWARD	1.24118
16.8.2	secondary metabolism.flavonoids.chalcones	at5g05270	Transcript	chalcone-flavanone isomerase family protein | chr5:1563320-1565007 FORWARD	-2.13439
16.8.2.1	secondary metabolism.flavonoids.chalcones.naringenin-chalcone synthase	at5g13930	Transcript	Symbols: CHS, TT4, ATCHS | TT4 (TRANSPARENT TESTA 4); naringenin-chalcone synthase | chr5:4488688-4490264 FORWARD	2.51868
16.8.3	secondary metabolism.flavonoids.dihydroflavonols	at1g01390	Transcript	UDP-glucoronosyl/UDP-glucosyl transferase family protein | chr1:148120-149806 REVERSE	-1.25368
16.8.3	secondary metabolism.flavonoids.dihydroflavonols	at1g01420	Transcript	Symbols: UGT72B3 | UGT72B3 (UDP-GLUCOSYL TRANSFERASE 72B3); UDP-glycosyltransferase/ quercetin 3-O-glucosyltransferase/ transferase, transferring glycosyl groups | chr1:154492-156011 REVERSE	-1.32456
16.8.3	secondary metabolism.flavonoids.dihydroflavonols	at2g18570	Transcript	UDP-glucoronosyl/UDP-glucosyl transferase family protein | chr2:8063320-8065008 FORWARD	-3.44949
16.8.3	secondary metabolism.flavonoids.dihydroflavonols	at2g29730	Transcript	Symbols: UGT71D1 | UGT71D1 (UDP-GLUCOSYL TRANSFERASE 71D1); UDP-glycosyltransferase/ quercetin 3-O-glucosyltransferase/ transferase, transferring glycosyl groups | chr2:12703537-12705181 FORWARD	2.03653
16.8.3	secondary metabolism.flavonoids.dihydroflavonols	at2g29740	Transcript	Symbols: UGT71C2 | UGT71C2 (UDP-GLUCOSYL TRANSFERASE 71C2); UDP-glycosyltransferase/ quercetin 3'-O-glucosyltransferase/ quercetin 3-O-glucosyltransferase/ quercetin 7-O-glucosyltransferase/ transferase, transferring glycosyl groups | chr2:12706710-12708367 FORWARD	2.81489
16.8.3	secondary metabolism.flavonoids.dihydroflavonols	at2g29750	Transcript	Symbols: UGT71C1 | UGT71C1 (UDP-GLUCOSYL TRANSFERASE 71C1); UDP-glycosyltransferase/ quercetin 3'-O-glucosyltransferase/ quercetin 7-O-glucosyltransferase/ transferase, transferring glycosyl groups | chr2:12709727-12711696 FORWARD	3.67316
16.8.3	secondary metabolism.flavonoids.dihydroflavonols	at5g24530	Transcript	Symbols: DMR6 | DMR6 (DOWNY MILDEW RESISTANT 6); oxidoreductase/ oxidoreductase, acting on paired donors, with incorporation or reduction of molecular oxygen, 2-oxoglutarate as one donor, and incorporation of one atom each of oxygen into both donors | chr5:8378833-8383401 FORWARD	1.24382
16.8.3.1	secondary metabolism.flavonoids.dihydroflavonols.dihydroflavonol 4-reductase	at5g42800	Transcript	Symbols: DFR, TT3, M318 | DFR (DIHYDROFLAVONOL 4-REDUCTASE); dihydrokaempferol 4-reductase | chr5:17164141-17165918 REVERSE	3.98224
16.8.3.2	secondary metabolism.flavonoids.dihydroflavonols.flavanone 3-hydroxylase	at3g51240	Transcript	Symbols: F3H, TT6, F3'H | F3H (FLAVANONE 3-HYDROXYLASE); naringenin 3-dioxygenase | chr3:19025264-19026939 FORWARD	-1.38751
16.8.3.3	secondary metabolism.flavonoids.dihydroflavonols.flavonoid 3''-monooxygenase	at4g12310	Transcript	Symbols: CYP706A5 | CYP706A5; electron carrier/ heme binding / iron ion binding / monooxygenase/ oxygen binding | chr4:7310416-7312577 REVERSE	-1.90235
16.8.4.2	secondary metabolism.flavonoids.flavonols.flavonol 3-O-glycosyltransferase	at4g34135	Transcript	Symbols: UGT73B2 | UGT73B2 (UDP-GLUCOSYLTRANSFERASE 73B2); UDP-glucosyltransferase/ UDP-glycosyltransferase/ flavonol 3-O-glucosyltransferase/ quercetin 7-O-glucosyltransferase | chr4:16345281-16347133 REVERSE	3.6455
16.8.4.3	secondary metabolism.flavonoids.flavonols.flavonol-3-O-rhamnosyltransferase	at1g30530	Transcript	Symbols: UGT78D1 | UGT78D1 (UDP-GLUCOSYL TRANSFERASE 78D1); UDP-glycosyltransferase/ quercetin 3-O-glucosyltransferase/ transferase, transferring glycosyl groups | chr1:10814659-10816583 FORWARD	-1.45963
16.8.4.3	secondary metabolism.flavonoids.flavonols.flavonol-3-O-rhamnosyltransferase	at5g17050	Transcript	Symbols: UGT78D2 | UGT78D2 (UDP-GLUCOSYL TRANSFERASE 78D2); UDP-glycosyltransferase/ anthocyanidin 3-O-glucosyltransferase/ quercetin 3-O-glucosyltransferase/ transferase, transferring glycosyl groups | chr5:5607788-5609492 REVERSE	-1.04512
16.8.5.1	secondary metabolism.flavonoids.isoflavones.isoflavone reductase	at1g19540	Transcript	isoflavone reductase, putative | chr1:6765667-6767341 FORWARD	3.44206
16.8.5.1	secondary metabolism.flavonoids.isoflavones.isoflavone reductase	at1g75280	Transcript	isoflavone reductase, putative | chr1:28251960-28253619 FORWARD	-1.01401
16.8.5.1	secondary metabolism.flavonoids.isoflavones.isoflavone reductase	at4g34540	Transcript	isoflavone reductase family protein | chr4:16498391-16502174 FORWARD	-1.87356
16.8.5.1	secondary metabolism.flavonoids.isoflavones.isoflavone reductase	at4g39230	Transcript	isoflavone reductase, putative | chr4:18265885-18267829 REVERSE	4.27645
16.8.8.2	secondary metabolism.flavonoids.flavonoid glycosylations.flavonol-3-O-glycoside-rhamnosyltransferase	at1g06000	Transcript	UDP-glucoronosyl/UDP-glucosyl transferase family protein | chr1:1820308-1821894 REVERSE	3.00805
16.10	secondary metabolism.simple phenols	at1g33030	Transcript	O-methyltransferase family 2 protein | chr1:11964776-11966276 REVERSE	3.96862
16.1	secondary metabolism.simple phenols	at1g76790	Transcript	O-methyltransferase family 2 protein | chr1:28822186-28823673 REVERSE	8.45143
16.10	secondary metabolism.simple phenols	at5g01040	Transcript	Symbols: LAC8 | LAC8 (laccase 8); laccase | chr5:13128-16173 REVERSE	7.69763
16.99	secondary metabolism.unspecified	at5g57590	Transcript	Symbols: BIO1 | BIO1 (biotin auxotroph 1); adenosylmethionine-8-amino-7-oxononanoate transaminase | chr5:23318508-23322770 REVERSE	-2.72936
Respiratory Burst (2 genes)
20.1.1	stress.biotic.respiratory burst	at1g64060	Transcript	Symbols: ATRBOH F, ATRBOHF, RBOHAP108, RBOHF | ATRBOH F (ARABIDOPSIS THALIANA RESPIRATORY BURST OXIDASE PROTEIN F); NAD(P)H oxidase | chr1:23769774-23776931 FORWARD	2.12524
20.1.1	stress.biotic.respiratory burst	at5g47910	Transcript	Symbols: RBOHD, ATRBOHD | RBOHD (RESPIRATORY BURST OXIDASE HOMOLOGUE D); NAD(P)H oxidase | chr5:19397443-19402061 FORWARD	2.19033
Redox State (55 genes)
21.1	redox.thioredoxin	at1g03680	Transcript	Symbols: ATHM1, TRX-M1, ATM1 | ATHM1; enzyme activator | chr1:916819-918064 REVERSE	-0.84386
21.1	redox.thioredoxin	at1g08570	Transcript	Symbols: ACHT4 | ACHT4 (ATYPICAL CYS HIS RICH THIOREDOXIN 4); oxidoreductase, acting on sulfur group of donors, disulfide as acceptor | chr1:2712892-2714734 FORWARD	-2.20111
21.1	redox.thioredoxin	at1g45145	Transcript	Symbols: ATTRX5, ATH5, LIV1 | ATTRX5; oxidoreductase, acting on sulfur group of donors, disulfide as acceptor | chr1:17074942-17076330 REVERSE	5.00898
21.1	redox.thioredoxin	at3g02730	Transcript	Symbols: TRXF1, ATF1 | TRXF1 (THIOREDOXIN F-TYPE 1); enzyme activator | chr3:588408-589685 REVERSE	-1.00574
21.1	redox.thioredoxin	at3g08710	Transcript	Symbols: ATH9 | ATH9 (thioredoxin H-type 9) | chr3:2645195-2646497 FORWARD	1.48655
21.1	redox.thioredoxin	at4g26160	Transcript	Symbols: ACHT1 | ACHT1 (ATYPICAL CYS HIS RICH THIOREDOXIN 1); oxidoreductase, acting on sulfur group of donors, disulfide as acceptor | chr4:13255251-13256760 FORWARD	-1.37013
21.1	redox.thioredoxin	at4g29670	Transcript	Symbols: ACHT2 | thioredoxin family protein | chr4:14535607-14537250 REVERSE	2.08292
21.1	redox.thioredoxin	at5g08410	Transcript	Symbols: FTRA2 | FTRA2 (ferredoxin/thioredoxin reductase subunit A (variable subunit) 2); catalytic/ ferredoxin reductase/ ferredoxin:thioredoxin reductase/ lipoate synthase | chr5:2709848-2710583 REVERSE	-0.93083
21.1	redox.thioredoxin	at5g16400	Transcript	Symbols: TRXF2, ATF2 | ATF2; enzyme activator | chr5:5363661-5365334 REVERSE	-1.44591
21.1.1	redox.thioredoxin.PDIL	at1g35620	Transcript	Symbols: ATPDIL5-2, ATPDI8, PDI8 | ATPDIL5-2 (PDI-LIKE 5-2); protein disulfide isomerase | chr1:13156368-13158467 FORWARD	-1.44824
21.1.1	redox.thioredoxin.PDIL	at1g52260	Transcript	Symbols: ATPDIL1-5, ATPDI3, PDI3 | ATPDIL1-5 (PDI-LIKE 1-5); protein disulfide isomerase | chr1:19460570-19463445 FORWARD	1.4941
21.2	redox.ascorbate and glutathione	at1g60660	Transcript	Symbols: B5 #5, ATCB5LP, CB5LP | CB5LP (CYTOCHROME B5-LIKE PROTEIN); heme binding | chr1:22342414-22343014 REVERSE	-1.2917
21.2	redox.ascorbate and glutathione	at2g46650	Transcript	Symbols: B5 #1, ATCB5-C, CB5-C | CB5-C (CYTOCHROME B5 ISOFORM C); heme binding | chr2:19151646-19152600 FORWARD	0.87642
21.2	redox.ascorbate and glutathione	at3g19000	Transcript	oxidoreductase, 2OG-Fe(II) oxygenase family protein | chr3:6553529-6555147 REVERSE	-1.93875
21.2	redox.ascorbate and glutathione	at3g19010	Transcript	oxidoreductase, 2OG-Fe(II) oxygenase family protein | chr3:6556197-6557938 REVERSE	3.28343
21.2	redox.ascorbate and glutathione	at3g48890	Transcript	Symbols: ATMP2, ATMAPR3, MSBP2, MAPR3 | ATMP2; heme binding | chr3:18129601-18131573 FORWARD	2.04768
21.2	redox.ascorbate and glutathione	at4g25570	Transcript	Symbols: ACYB-2 | ACYB-2; carbon-monoxide oxygenase | chr4:13053686-13055623 REVERSE	-0.9563
21.2	redox.ascorbate and glutathione	at5g09680	Transcript	cytochrome b5 domain-containing protein | chr5:2999202-3000591 REVERSE	1.13836
21.2.1	redox.ascorbate and glutathione.ascorbate	at1g07890	Transcript	Symbols: APX1, CS1 | APX1 (ascorbate peroxidase 1); L-ascorbate peroxidase | chr1:2437725-2439665 FORWARD	1.21549
21.2.1	redox.ascorbate and glutathione.ascorbate	at1g19550	Transcript	dehydroascorbate reductase, putative | chr1:6767451-6767983 REVERSE	3.72338
21.2.1	redox.ascorbate and glutathione.ascorbate	at1g75270	Transcript	Symbols: DHAR2 | DHAR2 (DEHYDROASCORBATE REDUCTASE 2); glutathione binding / glutathione dehydrogenase (ascorbate) | chr1:28250075-28251350 REVERSE	1.13003
21.2.1	redox.ascorbate and glutathione.ascorbate	at3g09940	Transcript	Symbols: MDHAR, ATMDAR3 | MDHAR (MONODEHYDROASCORBATE REDUCTASE); monodehydroascorbate reductase (NADH) | chr3:3056375-3059148 REVERSE	8.63075
21.2.1	redox.ascorbate and glutathione.ascorbate	at3g27820	Transcript	Symbols: ATMDAR4, MDAR4 | MDAR4 (MONODEHYDROASCORBATE REDUCTASE 4); monodehydroascorbate reductase (NADH) | chr3:10315114-10318056 FORWARD	-1.19568
21.2.1	redox.ascorbate and glutathione.ascorbate	at4g39830	Transcript	L-ascorbate oxidase, putative | chr4:18478929-18481343 FORWARD	3.0994
21.2.1	redox.ascorbate and glutathione.ascorbate	at5g03630	Transcript	Symbols: ATMDAR2 | ATMDAR2; monodehydroascorbate reductase (NADH) | chr5:922166-924683 REVERSE	3.56782
21.2.1.1	redox.ascorbate and glutathione.ascorbate.GME	at5g28840	Transcript	Symbols: GME | GME (GDP-D-MANNOSE 3',5'-EPIMERASE); GDP-mannose 3,5-epimerase/ NAD or NADH binding / catalytic | chr5:10862173-10864903 REVERSE	-1.49467
21.2.1.2	redox.ascorbate and glutathione.ascorbate.GDP-L-galactose-hexose-1-phosphate guanyltransferase	at4g26850	Transcript	Symbols: VTC2 | VTC2 (vitamin c defective 2); GDP-D-glucose phosphorylase/ GDP-galactose:glucose-1-phosphate guanyltransferase/ GDP-galactose:mannose-1-phosphate guanyltransferase/ GDP-galactose:myoinositol-1-phosphate guanyltransferase/ galactose-1-phosphate guanylyltra | chr4:13499010-13501648 REVERSE	-2.03655
21.2.1.2	redox.ascorbate and glutathione.ascorbate.GDP-L-galactose-hexose-1-phosphate guanyltransferase	at5g55120	Transcript	Symbols: VTC5 | VTC5 (VITAMIN C DEFECTIVE 5); GDP-D-glucose phosphorylase/ galactose-1-phosphate guanylyltransferase (GDP)/ quercetin 4'-O-glucosyltransferase | chr5:22369095-22371867 FORWARD	3.4428
21.2.1.3	redox.ascorbate and glutathione.ascorbate.L-galactose-1-phosphate phosphatase	at3g02870	Transcript	Symbols: VTC4 | VTC4; 3'(2'),5'-bisphosphate nucleotidase/ L-galactose-1-phosphate phosphatase/ inositol or phosphatidylinositol phosphatase/ inositol-1(or 4)-monophosphatase | chr3:627512-629845 REVERSE	-1.11143
21.2.2	redox.ascorbate and glutathione.glutathione	at4g11600	Transcript	Symbols: ATGPX6, PHGPX, LSC803 | ATGPX6 (GLUTATHIONE PEROXIDASE 6); glutathione peroxidase | chr4:7009769-7011375 REVERSE	2.30876
21.2.2	redox.ascorbate and glutathione.glutathione	at4g29210	Transcript	Symbols: GGT3, GGT4 | GGT4 (GAMMA-GLUTAMYL TRANSPEPTIDASE 4); gamma-glutamyltransferase/ glutathione gamma-glutamylcysteinyltransferase | chr4:14400932-14403519 FORWARD	1.80695
21.2.2	redox.ascorbate and glutathione.glutathione	at5g27380	Transcript	Symbols: GSH2, GSHB | GSH2 (GLUTATHIONE SYNTHETASE 2); glutathione synthase | chr5:9667971-9670962 REVERSE	2.30661
21.2.2	redox.ascorbate and glutathione.glutathione	at5g37830	Transcript	Symbols: OXP1 | OXP1 (OXOPROLINASE 1); 5-oxoprolinase (ATP-hydrolyzing)/ hydrolase | chr5:15056188-15060777 REVERSE	-1.05474
21.3	redox.heme	at3g10520	Transcript	Symbols: AHB2, GLB2, ARATH GLB2, NSHB2 | AHB2 (ARABIDOPSIS HAEMOGLOBIN 2); oxygen transporter | chr3:3276226-3277860 REVERSE	-1.89314
21.4	redox.glutaredoxins	at1g28480	Transcript	Symbols: GRX480 | GRX480; electron carrier/ protein disulfide oxidoreductase | chr1:10013474-10014073 REVERSE	5.04635
21.4	redox.glutaredoxins	at1g64500	Transcript	glutaredoxin family protein | chr1:23953233-23954492 FORWARD	-2.90675
21.4	redox.glutaredoxins	at1g77370	Transcript	glutaredoxin, putative | chr1:29073843-29074796 FORWARD	1.18538
21.4	redox.glutaredoxins	at2g30540	Transcript	glutaredoxin family protein | chr2:13011105-13011784 REVERSE	2.4617
21.4	redox.glutaredoxins	at3g21460	Transcript	electron carrier/ protein disulfide oxidoreductase | chr3:7557384-7557958 REVERSE	-1.477
21.4	redox.glutaredoxins	at3g28850	Transcript	glutaredoxin family protein | chr3:10848669-10850122 FORWARD	2.80524
21.4	redox.glutaredoxins	at4g15660	Transcript	glutaredoxin family protein | chr4:8925806-8926310 FORWARD	1.84556
21.4	redox.glutaredoxins	at4g15670	Transcript	glutaredoxin family protein | chr4:8929179-8929765 FORWARD	3.436
21.4	redox.glutaredoxins	at4g15700	Transcript	glutaredoxin family protein | chr4:8937393-8937892 FORWARD	2.44452
21.4	redox.glutaredoxins	at4g28730	Transcript	glutaredoxin family protein | chr4:14199096-14200901 FORWARD	-1.30684
21.4	redox.glutaredoxins	at4g33040	Transcript	glutaredoxin family protein | chr4:15940561-15941330 REVERSE	-2.67393
21.4	redox.glutaredoxins	at5g11930	Transcript	glutaredoxin family protein | chr5:3844940-3845645 REVERSE	-3.02248
21.4	redox.glutaredoxins	at5g40370	Transcript	glutaredoxin, putative | chr5:16147594-16149198 REVERSE	1.42593
21.5	redox.peroxiredoxin	at3g52960	Transcript	peroxiredoxin type 2, putative | chr3:19639668-19640619 FORWARD	-0.9026
21.5.1	redox.peroxiredoxin.BAS1	at5g06290	Transcript	Symbols: 2-Cys Prx B | 2-Cys Prx B (2-Cysteine peroxiredoxin B); antioxidant/ peroxiredoxin | chr5:1919213-1921425 FORWARD	-1.13878
21.6	redox.dismutases and catalases	at1g08830	Transcript	Symbols: CSD1 | CSD1 (COPPER/ZINC SUPEROXIDE DISMUTASE 1); superoxide dismutase | chr1:2827061-2829315 FORWARD	0.94567
21.6	redox.dismutases and catalases	at1g12520	Transcript	Symbols: ATCCS | ATCCS (COPPER CHAPERONE FOR SOD1); superoxide dismutase/ superoxide dismutase copper chaperone | chr1:4267106-4268926 REVERSE	-0.96273
21.6	redox.dismutases and catalases	at1g20620	Transcript	Symbols: CAT3, SEN2, ATCAT3 | CAT3 (CATALASE 3); catalase | chr1:7143067-7146540 FORWARD	-1.22406
21.6	redox.dismutases and catalases	at4g35090	Transcript	Symbols: CAT2 | CAT2 (CATALASE 2); catalase | chr4:16700596-16703325 REVERSE	-1.61397
21.6	redox.dismutases and catalases	at5g23310	Transcript	Symbols: FSD3 | FSD3 (FE SUPEROXIDE DISMUTASE 3); superoxide dismutase | chr5:7850523-7852532 FORWARD	-1.45524
21.99	redox.misc	at5g53560	Transcript	Symbols: ATB5-A, B5 #2, ATCB5-E, CB5-E | CB5-E (CYTOCHROME B5 ISOFORM E); heme binding | chr5:21759367-21760578 FORWARD	1.04834
Peroxidases (16 genes)
26.12	misc.peroxidases	at1g71695	Transcript	peroxidase 12 (PER12) (P12) (PRXR6) | chr1:26964249-26966688 FORWARD	-2.72506
26.12	misc.peroxidases	at2g22420	Transcript	peroxidase 17 (PER17) (P17) | chr2:9513219-9514535 FORWARD	-1.61386
26.12	misc.peroxidases	at2g34060	Transcript	peroxidase, putative | chr2:14384896-14386669 FORWARD	-2.13688
26.12	misc.peroxidases	at2g37130	Transcript	peroxidase 21 (PER21) (P21) (PRXR5) | chr2:15597921-15600077 REVERSE	2.28061
26.12	misc.peroxidases	at2g41480	Transcript	electron carrier/ heme binding / peroxidase | chr2:17296812-17298731 REVERSE	2.36163
26.12	misc.peroxidases	at3g28200	Transcript	peroxidase, putative | chr3:10518070-10519166 FORWARD	1.17367
26.12	misc.peroxidases	at3g49110	Transcript	Symbols: PRX33, PRXCA, ATPRX33, ATPCA | PRXCA (PEROXIDASE CA); peroxidase | chr3:18200664-18203142 FORWARD	6.11645
26.12	misc.peroxidases	at3g49120	Transcript	Symbols: ATPERX34, PERX34, PRXCB, ATPCB | PRXCB (PEROXIDASE CB); peroxidase | chr3:18207651-18210132 FORWARD	3.08715
26.12	misc.peroxidases	at4g21960	Transcript	Symbols: PRXR1 | PRXR1; electron carrier/ heme binding / peroxidase | chr4:11646174-11648462 REVERSE	-2.43164
26.12	misc.peroxidases	at4g31760	Transcript	peroxidase, putative | chr4:15368260-15369724 REVERSE	0
26.12	misc.peroxidases	at4g37530	Transcript	peroxidase, putative | chr4:17634784-17636288 FORWARD	3.66915
26.12	misc.peroxidases	at5g05340	Transcript	peroxidase, putative | chr5:1578951-1580875 REVERSE	7.21608
26.12	misc.peroxidases	at5g06720	Transcript	peroxidase, putative | chr5:2077420-2079005 REVERSE	2.12294
26.12	misc.peroxidases	at5g40150	Transcript	peroxidase, putative | chr5:16059509-16061043 REVERSE	-2.73226
26.12	misc.peroxidases	at5g58390	Transcript	peroxidase, putative | chr5:23599567-23601325 REVERSE	-3.58914
26.12	misc.peroxidases	at5g64120	Transcript	peroxidase, putative | chr5:25659306-25661002 REVERSE	5.49489
Glutathione S-transferases (28 genes)
26.9	misc.glutathione S transferases	at1g02920	Transcript	Symbols: ATGSTF7, GST11, ATGSTF8, GSTF7 | GSTF7; copper ion binding / glutathione binding / glutathione transferase | chr1:658657-659771 REVERSE	5.26116
26.9	misc.glutathione S transferases	at1g02930	Transcript	Symbols: ATGSTF6, GST1, ERD11, ATGSTF3, GSTF6 | ATGSTF6 (GLUTATHIONE S-TRANSFERASE); copper ion binding / glutathione binding / glutathione transferase | chr1:661177-662427 REVERSE	6.82178
26.9	misc.glutathione S transferases	at1g10370	Transcript	Symbols: GST30, ATGSTU17, GST30B, ERD9 | ERD9 (EARLY-RESPONSIVE TO DEHYDRATION 9); glutathione transferase | chr1:3397081-3398358 REVERSE	2.93268
26.9	misc.glutathione S transferases	at1g14540	Transcript	anionic peroxidase, putative | chr1:4974067-4975705 REVERSE	7.70464
26.9	misc.glutathione S transferases	at1g17170	Transcript	Symbols: ATGSTU24, GST | ATGSTU24 (GLUTATHIONE S-TRANSFERASE TAU 24); glutathione binding / glutathione transferase | chr1:5869846-5870840 FORWARD	6.31172
26.9	misc.glutathione S transferases	at1g17180	Transcript	Symbols: ATGSTU25 | ATGSTU25 (GLUTATHIONE S-TRANSFERASE TAU 25); glutathione transferase | chr1:5872145-5873086 FORWARD	6.16525
26.9	misc.glutathione S transferases	at1g27130	Transcript	Symbols: ATGSTU13, GST12 | ATGSTU13 (ARABIDOPSIS THALIANA GLUTATHIONE S-TRANSFERASE TAU 13); glutathione transferase | chr1:9425460-9426886 FORWARD	1.11267
26.9	misc.glutathione S transferases	at1g65820	Transcript	microsomal glutathione s-transferase, putative | chr1:24485101-24486892 FORWARD	1.27191
26.9	misc.glutathione S transferases	at1g69920	Transcript	Symbols: ATGSTU12 | ATGSTU12 (GLUTATHIONE S-TRANSFERASE TAU 12); glutathione transferase | chr1:26334250-26335558 REVERSE	0
26.9	misc.glutathione S transferases	at1g69930	Transcript	Symbols: ATGSTU11 | ATGSTU11 (GLUTATHIONE S-TRANSFERASE TAU 11); glutathione transferase | chr1:26337497-26338795 REVERSE	5.78413
26.9	misc.glutathione S transferases	at1g78340	Transcript	Symbols: ATGSTU22 | ATGSTU22 (GLUTATHIONE S-TRANSFERASE TAU 22); glutathione transferase | chr1:29472892-29473863 REVERSE	0
26.9	misc.glutathione S transferases	at1g78370	Transcript	Symbols: ATGSTU20 | ATGSTU20 (GLUTATHIONE S-TRANSFERASE TAU 20); glutathione transferase | chr1:29484269-29485290 REVERSE	-1.29487
26.9	misc.glutathione S transferases	at1g78380	Transcript	Symbols: ATGSTU19, GST8 | ATGSTU19 (GLUTATHIONE S-TRANSFERASE TAU 19); glutathione binding / glutathione transferase | chr1:29486413-29487906 REVERSE	1.51166
26.9	misc.glutathione S transferases	at2g29420	Transcript	Symbols: ATGSTU7, GST25 | ATGSTU7 (ARABIDOPSIS THALIANA GLUTATHIONE S-TRANSFERASE TAU 7); glutathione transferase | chr2:12617936-12618899 REVERSE	3.64518
26.9	misc.glutathione S transferases	at2g29450	Transcript	Symbols: ATGSTU5, ATGSTU1, AT103-1A | ATGSTU5 (ARABIDOPSIS THALIANA GLUTATHIONE S-TRANSFERASE TAU 5); glutathione binding / glutathione transferase | chr2:12624586-12625637 REVERSE	3.364
26.9	misc.glutathione S transferases	at2g29460	Transcript	Symbols: ATGSTU4, GST22 | ATGSTU4 (ARABIDOPSIS THALIANA GLUTATHIONE S-TRANSFERASE TAU 4); glutathione transferase | chr2:12626536-12627678 REVERSE	7.54113
26.9	misc.glutathione S transferases	at2g29470	Transcript	Symbols: ATGSTU3, GST21 | ATGSTU3 (ARABIDOPSIS THALIANA GLUTATHIONE S-TRANSFERASE TAU 3); glutathione transferase | chr2:12628541-12629543 REVERSE	0
26.9	misc.glutathione S transferases	at2g29480	Transcript	Symbols: ATGSTU2, GST20 | ATGSTU2 (ARABIDOPSIS THALIANA GLUTATHIONE S-TRANSFERASE TAU 2); glutathione transferase | chr2:12630198-12631321 REVERSE	6.92416
26.9	misc.glutathione S transferases	at2g29490	Transcript	Symbols: ATGSTU1, GST19 | ATGSTU1 (GLUTATHIONE S-TRANSFERASE TAU 1); glutathione transferase | chr2:12631378-12632473 REVERSE	4.94366
26.9	misc.glutathione S transferases	at2g30870	Transcript	Symbols: ATGSTF10, ERD13, ATGSTF4, GSTF10 | GSTF10 (HALIANA GLUTATHIONE S-TRANSFERASE PHI 10); copper ion binding / glutathione binding / glutathione transferase | chr2:13141357-13142613 FORWARD	3.71238
26.9	misc.glutathione S transferases	at2g47730	Transcript	Symbols: ATGSTF8, ATGSTF5, GST6, GSTF8 | ATGSTF8 (ARABIDOPSIS THALIANA GLUTATHIONE S-TRANSFERASE PHI 8); glutathione binding / glutathione transferase | chr2:19556326-19559463 FORWARD	1.33777
26.9	misc.glutathione S transferases	at3g03190	Transcript	Symbols: ATGSTF11, ATGSTF6 | ATGSTF11 (GLUTATHIONE S-TRANSFERASE F11); glutathione transferase | chr3:735028-735987 FORWARD	-1.67949
26.9	misc.glutathione S transferases	at3g09270	Transcript	Symbols: ATGSTU8 | ATGSTU8 (GLUTATHIONE S-TRANSFERASE TAU 8); glutathione transferase | chr3:2848289-2849289 REVERSE	2.45134
26.9	misc.glutathione S transferases	at3g43800	Transcript	Symbols: ATGSTU27 | ATGSTU27 (GLUTATHIONE S-TRANSFERASE TAU 27); glutathione transferase | chr3:15660859-15661925 FORWARD	-3.08535
26.9	misc.glutathione S transferases	at3g62760	Transcript	Symbols: ATGSTF13 | ATGSTF13; glutathione transferase | chr3:23217425-23218246 REVERSE	0
26.9	misc.glutathione S transferases	at4g19880	Transcript	FUNCTIONS IN: molecular_function unknown; INVOLVED IN: response to cadmium ion; LOCATED IN: chloroplast; EXPRESSED IN: 23 plant structures; EXPRESSED DURING: 13 growth stages; CONTAINS InterPro DOMAIN/s: Glutathione S-transferase, predicted (InterPro:IPR016639), Glutathione S-transferase, C-terminal-like (InterPro:IPR010987), Glutathione S-transferase/chloride channel, C-terminal (InterPro:IPR017…	2.2992
26.9	misc.glutathione S transferases	at5g41210	Transcript	Symbols: ATGSTT1, GST10, GSTU12 | ATGSTT1 (GLUTATHIONE S-TRANSFERASE THETA 1); glutathione transferase | chr5:16492320-16493994 REVERSE	-1.01569
26.9	misc.glutathione S transferases	at5g41240	Transcript	Symbols: ATGSTT2, GST10B | ATGSTT2 (GLUTATHIONE S-TRANSFERASE THETA 2); glutathione transferase | chr5:16498155-16500858 REVERSE	-1.23664
Redox Related (55 genes)
21.1	redox.thioredoxin	at1g03680	Transcript	Symbols: ATHM1, TRX-M1, ATM1 | ATHM1; enzyme activator | chr1:916819-918064 REVERSE	-0.84386
21.1	redox.thioredoxin	at1g08570	Transcript	Symbols: ACHT4 | ACHT4 (ATYPICAL CYS HIS RICH THIOREDOXIN 4); oxidoreductase, acting on sulfur group of donors, disulfide as acceptor | chr1:2712892-2714734 FORWARD	-2.20111
21.1	redox.thioredoxin	at1g45145	Transcript	Symbols: ATTRX5, ATH5, LIV1 | ATTRX5; oxidoreductase, acting on sulfur group of donors, disulfide as acceptor | chr1:17074942-17076330 REVERSE	5.00898
21.1	redox.thioredoxin	at3g02730	Transcript	Symbols: TRXF1, ATF1 | TRXF1 (THIOREDOXIN F-TYPE 1); enzyme activator | chr3:588408-589685 REVERSE	-1.00574
21.1	redox.thioredoxin	at3g08710	Transcript	Symbols: ATH9 | ATH9 (thioredoxin H-type 9) | chr3:2645195-2646497 FORWARD	1.48655
21.1	redox.thioredoxin	at4g26160	Transcript	Symbols: ACHT1 | ACHT1 (ATYPICAL CYS HIS RICH THIOREDOXIN 1); oxidoreductase, acting on sulfur group of donors, disulfide as acceptor | chr4:13255251-13256760 FORWARD	-1.37013
21.1	redox.thioredoxin	at4g29670	Transcript	Symbols: ACHT2 | thioredoxin family protein | chr4:14535607-14537250 REVERSE	2.08292
21.1	redox.thioredoxin	at5g08410	Transcript	Symbols: FTRA2 | FTRA2 (ferredoxin/thioredoxin reductase subunit A (variable subunit) 2); catalytic/ ferredoxin reductase/ ferredoxin:thioredoxin reductase/ lipoate synthase | chr5:2709848-2710583 REVERSE	-0.93083
21.1	redox.thioredoxin	at5g16400	Transcript	Symbols: TRXF2, ATF2 | ATF2; enzyme activator | chr5:5363661-5365334 REVERSE	-1.44591
21.1.1	redox.thioredoxin.PDIL	at1g35620	Transcript	Symbols: ATPDIL5-2, ATPDI8, PDI8 | ATPDIL5-2 (PDI-LIKE 5-2); protein disulfide isomerase | chr1:13156368-13158467 FORWARD	-1.44824
21.1.1	redox.thioredoxin.PDIL	at1g52260	Transcript	Symbols: ATPDIL1-5, ATPDI3, PDI3 | ATPDIL1-5 (PDI-LIKE 1-5); protein disulfide isomerase | chr1:19460570-19463445 FORWARD	1.4941
21.2	redox.ascorbate and glutathione	at1g60660	Transcript	Symbols: B5 #5, ATCB5LP, CB5LP | CB5LP (CYTOCHROME B5-LIKE PROTEIN); heme binding | chr1:22342414-22343014 REVERSE	-1.2917
21.2	redox.ascorbate and glutathione	at2g46650	Transcript	Symbols: B5 #1, ATCB5-C, CB5-C | CB5-C (CYTOCHROME B5 ISOFORM C); heme binding | chr2:19151646-19152600 FORWARD	0.87642
21.2	redox.ascorbate and glutathione	at3g19000	Transcript	oxidoreductase, 2OG-Fe(II) oxygenase family protein | chr3:6553529-6555147 REVERSE	-1.93875
21.2	redox.ascorbate and glutathione	at3g19010	Transcript	oxidoreductase, 2OG-Fe(II) oxygenase family protein | chr3:6556197-6557938 REVERSE	3.28343
21.2	redox.ascorbate and glutathione	at3g48890	Transcript	Symbols: ATMP2, ATMAPR3, MSBP2, MAPR3 | ATMP2; heme binding | chr3:18129601-18131573 FORWARD	2.04768
21.2	redox.ascorbate and glutathione	at4g25570	Transcript	Symbols: ACYB-2 | ACYB-2; carbon-monoxide oxygenase | chr4:13053686-13055623 REVERSE	-0.9563
21.2	redox.ascorbate and glutathione	at5g09680	Transcript	cytochrome b5 domain-containing protein | chr5:2999202-3000591 REVERSE	1.13836
21.2.1	redox.ascorbate and glutathione.ascorbate	at1g07890	Transcript	Symbols: APX1, CS1 | APX1 (ascorbate peroxidase 1); L-ascorbate peroxidase | chr1:2437725-2439665 FORWARD	1.21549
21.2.1	redox.ascorbate and glutathione.ascorbate	at1g19550	Transcript	dehydroascorbate reductase, putative | chr1:6767451-6767983 REVERSE	3.72338
21.2.1	redox.ascorbate and glutathione.ascorbate	at1g75270	Transcript	Symbols: DHAR2 | DHAR2 (DEHYDROASCORBATE REDUCTASE 2); glutathione binding / glutathione dehydrogenase (ascorbate) | chr1:28250075-28251350 REVERSE	1.13003
21.2.1	redox.ascorbate and glutathione.ascorbate	at3g09940	Transcript	Symbols: MDHAR, ATMDAR3 | MDHAR (MONODEHYDROASCORBATE REDUCTASE); monodehydroascorbate reductase (NADH) | chr3:3056375-3059148 REVERSE	8.63075
21.2.1	redox.ascorbate and glutathione.ascorbate	at3g27820	Transcript	Symbols: ATMDAR4, MDAR4 | MDAR4 (MONODEHYDROASCORBATE REDUCTASE 4); monodehydroascorbate reductase (NADH) | chr3:10315114-10318056 FORWARD	-1.19568
21.2.1	redox.ascorbate and glutathione.ascorbate	at4g39830	Transcript	L-ascorbate oxidase, putative | chr4:18478929-18481343 FORWARD	3.0994
21.2.1	redox.ascorbate and glutathione.ascorbate	at5g03630	Transcript	Symbols: ATMDAR2 | ATMDAR2; monodehydroascorbate reductase (NADH) | chr5:922166-924683 REVERSE	3.56782
21.2.1.1	redox.ascorbate and glutathione.ascorbate.GME	at5g28840	Transcript	Symbols: GME | GME (GDP-D-MANNOSE 3',5'-EPIMERASE); GDP-mannose 3,5-epimerase/ NAD or NADH binding / catalytic | chr5:10862173-10864903 REVERSE	-1.49467
21.2.1.2	redox.ascorbate and glutathione.ascorbate.GDP-L-galactose-hexose-1-phosphate guanyltransferase	at4g26850	Transcript	Symbols: VTC2 | VTC2 (vitamin c defective 2); GDP-D-glucose phosphorylase/ GDP-galactose:glucose-1-phosphate guanyltransferase/ GDP-galactose:mannose-1-phosphate guanyltransferase/ GDP-galactose:myoinositol-1-phosphate guanyltransferase/ galactose-1-phosphate guanylyltra | chr4:13499010-13501648 REVERSE	-2.03655
21.2.1.2	redox.ascorbate and glutathione.ascorbate.GDP-L-galactose-hexose-1-phosphate guanyltransferase	at5g55120	Transcript	Symbols: VTC5 | VTC5 (VITAMIN C DEFECTIVE 5); GDP-D-glucose phosphorylase/ galactose-1-phosphate guanylyltransferase (GDP)/ quercetin 4'-O-glucosyltransferase | chr5:22369095-22371867 FORWARD	3.4428
21.2.1.3	redox.ascorbate and glutathione.ascorbate.L-galactose-1-phosphate phosphatase	at3g02870	Transcript	Symbols: VTC4 | VTC4; 3'(2'),5'-bisphosphate nucleotidase/ L-galactose-1-phosphate phosphatase/ inositol or phosphatidylinositol phosphatase/ inositol-1(or 4)-monophosphatase | chr3:627512-629845 REVERSE	-1.11143
21.2.2	redox.ascorbate and glutathione.glutathione	at4g11600	Transcript	Symbols: ATGPX6, PHGPX, LSC803 | ATGPX6 (GLUTATHIONE PEROXIDASE 6); glutathione peroxidase | chr4:7009769-7011375 REVERSE	2.30876
21.2.2	redox.ascorbate and glutathione.glutathione	at4g29210	Transcript	Symbols: GGT3, GGT4 | GGT4 (GAMMA-GLUTAMYL TRANSPEPTIDASE 4); gamma-glutamyltransferase/ glutathione gamma-glutamylcysteinyltransferase | chr4:14400932-14403519 FORWARD	1.80695
21.2.2	redox.ascorbate and glutathione.glutathione	at5g27380	Transcript	Symbols: GSH2, GSHB | GSH2 (GLUTATHIONE SYNTHETASE 2); glutathione synthase | chr5:9667971-9670962 REVERSE	2.30661
21.2.2	redox.ascorbate and glutathione.glutathione	at5g37830	Transcript	Symbols: OXP1 | OXP1 (OXOPROLINASE 1); 5-oxoprolinase (ATP-hydrolyzing)/ hydrolase | chr5:15056188-15060777 REVERSE	-1.05474
21.3	redox.heme	at3g10520	Transcript	Symbols: AHB2, GLB2, ARATH GLB2, NSHB2 | AHB2 (ARABIDOPSIS HAEMOGLOBIN 2); oxygen transporter | chr3:3276226-3277860 REVERSE	-1.89314
21.4	redox.glutaredoxins	at1g28480	Transcript	Symbols: GRX480 | GRX480; electron carrier/ protein disulfide oxidoreductase | chr1:10013474-10014073 REVERSE	5.04635
21.4	redox.glutaredoxins	at1g64500	Transcript	glutaredoxin family protein | chr1:23953233-23954492 FORWARD	-2.90675
21.4	redox.glutaredoxins	at1g77370	Transcript	glutaredoxin, putative | chr1:29073843-29074796 FORWARD	1.18538
21.4	redox.glutaredoxins	at2g30540	Transcript	glutaredoxin family protein | chr2:13011105-13011784 REVERSE	2.4617
21.4	redox.glutaredoxins	at3g21460	Transcript	electron carrier/ protein disulfide oxidoreductase | chr3:7557384-7557958 REVERSE	-1.477
21.4	redox.glutaredoxins	at3g28850	Transcript	glutaredoxin family protein | chr3:10848669-10850122 FORWARD	2.80524
21.4	redox.glutaredoxins	at4g15660	Transcript	glutaredoxin family protein | chr4:8925806-8926310 FORWARD	1.84556
21.4	redox.glutaredoxins	at4g15670	Transcript	glutaredoxin family protein | chr4:8929179-8929765 FORWARD	3.436
21.4	redox.glutaredoxins	at4g15700	Transcript	glutaredoxin family protein | chr4:8937393-8937892 FORWARD	2.44452
21.4	redox.glutaredoxins	at4g28730	Transcript	glutaredoxin family protein | chr4:14199096-14200901 FORWARD	-1.30684
21.4	redox.glutaredoxins	at4g33040	Transcript	glutaredoxin family protein | chr4:15940561-15941330 REVERSE	-2.67393
21.4	redox.glutaredoxins	at5g11930	Transcript	glutaredoxin family protein | chr5:3844940-3845645 REVERSE	-3.02248
21.4	redox.glutaredoxins	at5g40370	Transcript	glutaredoxin, putative | chr5:16147594-16149198 REVERSE	1.42593
21.5	redox.peroxiredoxin	at3g52960	Transcript	peroxiredoxin type 2, putative | chr3:19639668-19640619 FORWARD	-0.9026
21.5.1	redox.peroxiredoxin.BAS1	at5g06290	Transcript	Symbols: 2-Cys Prx B | 2-Cys Prx B (2-Cysteine peroxiredoxin B); antioxidant/ peroxiredoxin | chr5:1919213-1921425 FORWARD	-1.13878
21.6	redox.dismutases and catalases	at1g08830	Transcript	Symbols: CSD1 | CSD1 (COPPER/ZINC SUPEROXIDE DISMUTASE 1); superoxide dismutase | chr1:2827061-2829315 FORWARD	0.94567
21.6	redox.dismutases and catalases	at1g12520	Transcript	Symbols: ATCCS | ATCCS (COPPER CHAPERONE FOR SOD1); superoxide dismutase/ superoxide dismutase copper chaperone | chr1:4267106-4268926 REVERSE	-0.96273
21.6	redox.dismutases and catalases	at1g20620	Transcript	Symbols: CAT3, SEN2, ATCAT3 | CAT3 (CATALASE 3); catalase | chr1:7143067-7146540 FORWARD	-1.22406
21.6	redox.dismutases and catalases	at4g35090	Transcript	Symbols: CAT2 | CAT2 (CATALASE 2); catalase | chr4:16700596-16703325 REVERSE	-1.61397
21.6	redox.dismutases and catalases	at5g23310	Transcript	Symbols: FSD3 | FSD3 (FE SUPEROXIDE DISMUTASE 3); superoxide dismutase | chr5:7850523-7852532 FORWARD	-1.45524
21.99	redox.misc	at5g53560	Transcript	Symbols: ATB5-A, B5 #2, ATCB5-E, CB5-E | CB5-E (CYTOCHROME B5 ISOFORM E); heme binding | chr5:21759367-21760578 FORWARD	1.04834
Heme (1 element)
21.3	redox.heme	at3g10520	Transcript	Symbols: AHB2, GLB2, ARATH GLB2, NSHB2 | AHB2 (ARABIDOPSIS HAEMOGLOBIN 2); oxygen transporter | chr3:3276226-3277860 REVERSE	-1.89314
Thioredoxin (11 genes)
21.1	redox.thioredoxin	at1g03680	Transcript	Symbols: ATHM1, TRX-M1, ATM1 | ATHM1; enzyme activator | chr1:916819-918064 REVERSE	-0.84386
21.1	redox.thioredoxin	at1g08570	Transcript	Symbols: ACHT4 | ACHT4 (ATYPICAL CYS HIS RICH THIOREDOXIN 4); oxidoreductase, acting on sulfur group of donors, disulfide as acceptor | chr1:2712892-2714734 FORWARD	-2.20111
21.1	redox.thioredoxin	at1g45145	Transcript	Symbols: ATTRX5, ATH5, LIV1 | ATTRX5; oxidoreductase, acting on sulfur group of donors, disulfide as acceptor | chr1:17074942-17076330 REVERSE	5.00898
21.1	redox.thioredoxin	at3g02730	Transcript	Symbols: TRXF1, ATF1 | TRXF1 (THIOREDOXIN F-TYPE 1); enzyme activator | chr3:588408-589685 REVERSE	-1.00574
21.1	redox.thioredoxin	at3g08710	Transcript	Symbols: ATH9 | ATH9 (thioredoxin H-type 9) | chr3:2645195-2646497 FORWARD	1.48655
21.1	redox.thioredoxin	at4g26160	Transcript	Symbols: ACHT1 | ACHT1 (ATYPICAL CYS HIS RICH THIOREDOXIN 1); oxidoreductase, acting on sulfur group of donors, disulfide as acceptor | chr4:13255251-13256760 FORWARD	-1.37013
21.1	redox.thioredoxin	at4g29670	Transcript	Symbols: ACHT2 | thioredoxin family protein | chr4:14535607-14537250 REVERSE	2.08292
21.1	redox.thioredoxin	at5g08410	Transcript	Symbols: FTRA2 | FTRA2 (ferredoxin/thioredoxin reductase subunit A (variable subunit) 2); catalytic/ ferredoxin reductase/ ferredoxin:thioredoxin reductase/ lipoate synthase | chr5:2709848-2710583 REVERSE	-0.93083
21.1	redox.thioredoxin	at5g16400	Transcript	Symbols: TRXF2, ATF2 | ATF2; enzyme activator | chr5:5363661-5365334 REVERSE	-1.44591
21.1.1	redox.thioredoxin.PDIL	at1g35620	Transcript	Symbols: ATPDIL5-2, ATPDI8, PDI8 | ATPDIL5-2 (PDI-LIKE 5-2); protein disulfide isomerase | chr1:13156368-13158467 FORWARD	-1.44824
21.1.1	redox.thioredoxin.PDIL	at1g52260	Transcript	Symbols: ATPDIL1-5, ATPDI3, PDI3 | ATPDIL1-5 (PDI-LIKE 1-5); protein disulfide isomerase | chr1:19460570-19463445 FORWARD	1.4941
Ascorbate and Glutathione (22 genes)
21.2	redox.ascorbate and glutathione	at1g60660	Transcript	Symbols: B5 #5, ATCB5LP, CB5LP | CB5LP (CYTOCHROME B5-LIKE PROTEIN); heme binding | chr1:22342414-22343014 REVERSE	-1.2917
21.2	redox.ascorbate and glutathione	at2g46650	Transcript	Symbols: B5 #1, ATCB5-C, CB5-C | CB5-C (CYTOCHROME B5 ISOFORM C); heme binding | chr2:19151646-19152600 FORWARD	0.87642
21.2	redox.ascorbate and glutathione	at3g19000	Transcript	oxidoreductase, 2OG-Fe(II) oxygenase family protein | chr3:6553529-6555147 REVERSE	-1.93875
21.2	redox.ascorbate and glutathione	at3g19010	Transcript	oxidoreductase, 2OG-Fe(II) oxygenase family protein | chr3:6556197-6557938 REVERSE	3.28343
21.2	redox.ascorbate and glutathione	at3g48890	Transcript	Symbols: ATMP2, ATMAPR3, MSBP2, MAPR3 | ATMP2; heme binding | chr3:18129601-18131573 FORWARD	2.04768
21.2	redox.ascorbate and glutathione	at4g25570	Transcript	Symbols: ACYB-2 | ACYB-2; carbon-monoxide oxygenase | chr4:13053686-13055623 REVERSE	-0.9563
21.2	redox.ascorbate and glutathione	at5g09680	Transcript	cytochrome b5 domain-containing protein | chr5:2999202-3000591 REVERSE	1.13836
21.2.1	redox.ascorbate and glutathione.ascorbate	at1g07890	Transcript	Symbols: APX1, CS1 | APX1 (ascorbate peroxidase 1); L-ascorbate peroxidase | chr1:2437725-2439665 FORWARD	1.21549
21.2.1	redox.ascorbate and glutathione.ascorbate	at1g19550	Transcript	dehydroascorbate reductase, putative | chr1:6767451-6767983 REVERSE	3.72338
21.2.1	redox.ascorbate and glutathione.ascorbate	at1g75270	Transcript	Symbols: DHAR2 | DHAR2 (DEHYDROASCORBATE REDUCTASE 2); glutathione binding / glutathione dehydrogenase (ascorbate) | chr1:28250075-28251350 REVERSE	1.13003
21.2.1	redox.ascorbate and glutathione.ascorbate	at3g09940	Transcript	Symbols: MDHAR, ATMDAR3 | MDHAR (MONODEHYDROASCORBATE REDUCTASE); monodehydroascorbate reductase (NADH) | chr3:3056375-3059148 REVERSE	8.63075
21.2.1	redox.ascorbate and glutathione.ascorbate	at3g27820	Transcript	Symbols: ATMDAR4, MDAR4 | MDAR4 (MONODEHYDROASCORBATE REDUCTASE 4); monodehydroascorbate reductase (NADH) | chr3:10315114-10318056 FORWARD	-1.19568
21.2.1	redox.ascorbate and glutathione.ascorbate	at4g39830	Transcript	L-ascorbate oxidase, putative | chr4:18478929-18481343 FORWARD	3.0994
21.2.1	redox.ascorbate and glutathione.ascorbate	at5g03630	Transcript	Symbols: ATMDAR2 | ATMDAR2; monodehydroascorbate reductase (NADH) | chr5:922166-924683 REVERSE	3.56782
21.2.1.1	redox.ascorbate and glutathione.ascorbate.GME	at5g28840	Transcript	Symbols: GME | GME (GDP-D-MANNOSE 3',5'-EPIMERASE); GDP-mannose 3,5-epimerase/ NAD or NADH binding / catalytic | chr5:10862173-10864903 REVERSE	-1.49467
21.2.1.2	redox.ascorbate and glutathione.ascorbate.GDP-L-galactose-hexose-1-phosphate guanyltransferase	at4g26850	Transcript	Symbols: VTC2 | VTC2 (vitamin c defective 2); GDP-D-glucose phosphorylase/ GDP-galactose:glucose-1-phosphate guanyltransferase/ GDP-galactose:mannose-1-phosphate guanyltransferase/ GDP-galactose:myoinositol-1-phosphate guanyltransferase/ galactose-1-phosphate guanylyltra | chr4:13499010-13501648 REVERSE	-2.03655
21.2.1.2	redox.ascorbate and glutathione.ascorbate.GDP-L-galactose-hexose-1-phosphate guanyltransferase	at5g55120	Transcript	Symbols: VTC5 | VTC5 (VITAMIN C DEFECTIVE 5); GDP-D-glucose phosphorylase/ galactose-1-phosphate guanylyltransferase (GDP)/ quercetin 4'-O-glucosyltransferase | chr5:22369095-22371867 FORWARD	3.4428
21.2.1.3	redox.ascorbate and glutathione.ascorbate.L-galactose-1-phosphate phosphatase	at3g02870	Transcript	Symbols: VTC4 | VTC4; 3'(2'),5'-bisphosphate nucleotidase/ L-galactose-1-phosphate phosphatase/ inositol or phosphatidylinositol phosphatase/ inositol-1(or 4)-monophosphatase | chr3:627512-629845 REVERSE	-1.11143
21.2.2	redox.ascorbate and glutathione.glutathione	at4g11600	Transcript	Symbols: ATGPX6, PHGPX, LSC803 | ATGPX6 (GLUTATHIONE PEROXIDASE 6); glutathione peroxidase | chr4:7009769-7011375 REVERSE	2.30876
21.2.2	redox.ascorbate and glutathione.glutathione	at4g29210	Transcript	Symbols: GGT3, GGT4 | GGT4 (GAMMA-GLUTAMYL TRANSPEPTIDASE 4); gamma-glutamyltransferase/ glutathione gamma-glutamylcysteinyltransferase | chr4:14400932-14403519 FORWARD	1.80695
21.2.2	redox.ascorbate and glutathione.glutathione	at5g27380	Transcript	Symbols: GSH2, GSHB | GSH2 (GLUTATHIONE SYNTHETASE 2); glutathione synthase | chr5:9667971-9670962 REVERSE	2.30661
21.2.2	redox.ascorbate and glutathione.glutathione	at5g37830	Transcript	Symbols: OXP1 | OXP1 (OXOPROLINASE 1); 5-oxoprolinase (ATP-hydrolyzing)/ hydrolase | chr5:15056188-15060777 REVERSE	-1.05474
Glutaredoxin (13 genes)
21.4	redox.glutaredoxins	at1g28480	Transcript	Symbols: GRX480 | GRX480; electron carrier/ protein disulfide oxidoreductase | chr1:10013474-10014073 REVERSE	5.04635
21.4	redox.glutaredoxins	at1g64500	Transcript	glutaredoxin family protein | chr1:23953233-23954492 FORWARD	-2.90675
21.4	redox.glutaredoxins	at1g77370	Transcript	glutaredoxin, putative | chr1:29073843-29074796 FORWARD	1.18538
21.4	redox.glutaredoxins	at2g30540	Transcript	glutaredoxin family protein | chr2:13011105-13011784 REVERSE	2.4617
21.4	redox.glutaredoxins	at3g21460	Transcript	electron carrier/ protein disulfide oxidoreductase | chr3:7557384-7557958 REVERSE	-1.477
21.4	redox.glutaredoxins	at3g28850	Transcript	glutaredoxin family protein | chr3:10848669-10850122 FORWARD	2.80524
21.4	redox.glutaredoxins	at4g15660	Transcript	glutaredoxin family protein | chr4:8925806-8926310 FORWARD	1.84556
21.4	redox.glutaredoxins	at4g15670	Transcript	glutaredoxin family protein | chr4:8929179-8929765 FORWARD	3.436
21.4	redox.glutaredoxins	at4g15700	Transcript	glutaredoxin family protein | chr4:8937393-8937892 FORWARD	2.44452
21.4	redox.glutaredoxins	at4g28730	Transcript	glutaredoxin family protein | chr4:14199096-14200901 FORWARD	-1.30684
21.4	redox.glutaredoxins	at4g33040	Transcript	glutaredoxin family protein | chr4:15940561-15941330 REVERSE	-2.67393
21.4	redox.glutaredoxins	at5g11930	Transcript	glutaredoxin family protein | chr5:3844940-3845645 REVERSE	-3.02248
21.4	redox.glutaredoxins	at5g40370	Transcript	glutaredoxin, putative | chr5:16147594-16149198 REVERSE	1.42593
Peroxiredoxin (2 genes)
21.5	redox.peroxiredoxin	at3g52960	Transcript	peroxiredoxin type 2, putative | chr3:19639668-19640619 FORWARD	-0.9026
21.5.1	redox.peroxiredoxin.BAS1	at5g06290	Transcript	Symbols: 2-Cys Prx B | 2-Cys Prx B (2-Cysteine peroxiredoxin B); antioxidant/ peroxiredoxin | chr5:1919213-1921425 FORWARD	-1.13878
Dismutase/Catalse (5 genes
21.6	redox.dismutases and catalases	at1g08830	Transcript	Symbols: CSD1 | CSD1 (COPPER/ZINC SUPEROXIDE DISMUTASE 1); superoxide dismutase | chr1:2827061-2829315 FORWARD	0.94567
21.6	redox.dismutases and catalases	at1g12520	Transcript	Symbols: ATCCS | ATCCS (COPPER CHAPERONE FOR SOD1); superoxide dismutase/ superoxide dismutase copper chaperone | chr1:4267106-4268926 REVERSE	-0.96273
21.6	redox.dismutases and catalases	at1g20620	Transcript	Symbols: CAT3, SEN2, ATCAT3 | CAT3 (CATALASE 3); catalase | chr1:7143067-7146540 FORWARD	-1.22406
21.6	redox.dismutases and catalases	at4g35090	Transcript	Symbols: CAT2 | CAT2 (CATALASE 2); catalase | chr4:16700596-16703325 REVERSE	-1.61397
21.6	redox.dismutases and catalases	at5g23310	Transcript	Symbols: FSD3 | FSD3 (FE SUPEROXIDE DISMUTASE 3); superoxide dismutase | chr5:7850523-7852532 FORWARD	-1.45524
Abiotic stress (115 genes)
20.2	stress.abiotic	at2g47770	Transcript	benzodiazepine receptor-related | chr2:19568464-19569507 FORWARD	4.44528
20.2	stress.abiotic	at3g47860	Transcript	apolipoprotein D-related | chr3:17656670-17658316 REVERSE	-1.78458
20.2	stress.abiotic	at4g21830	Transcript	Symbols: ATMSRB7 | methionine sulfoxide reductase domain-containing protein / SeIR domain-containing protein | chr4:11584346-11585419 REVERSE	7.70047
20.2	stress.abiotic	at4g21850	Transcript	Symbols: ATMSRB9 | methionine sulfoxide reductase domain-containing protein / SeIR domain-containing protein | chr4:11591116-11592238 REVERSE	8.46302
20.2	stress.abiotic	at5g20150	Transcript	Symbols: ATSPX1, SPX1 | SPX1 (SPX DOMAIN GENE 1) | chr5:6802372-6803625 FORWARD	-3.03474
20.2	stress.abiotic	at5g64940	Transcript	Symbols: ATATH13, ATH13, ATOSA1, OSA1 | ATATH13; transporter | chr5:25948973-25953822 FORWARD	-1.48604
20.2.1	stress.abiotic.heat	at1g07400	Transcript	17.8 kDa class I heat shock protein (HSP17.8-CI) | chr1:2274943-2275758 FORWARD	3.18311
20.2.1	stress.abiotic.heat	at1g09080	Transcript	Symbols: BIP3 | BIP3; ATP binding | chr1:2929217-2931841 REVERSE	1.8984
20.2.1	stress.abiotic.heat	at1g10350	Transcript	DNAJ heat shock protein, putative | chr1:3393407-3395055 REVERSE	0.93892
20.2.1	stress.abiotic.heat	at1g16030	Transcript	Symbols: Hsp70b | Hsp70b (heat shock protein 70B); ATP binding | chr1:5502206-5504535 REVERSE	1.09426
20.2.1	stress.abiotic.heat	at1g21080	Transcript	DNAJ heat shock N-terminal domain-containing protein | chr1:7378589-7382462 REVERSE	0.8873
20.2.1	stress.abiotic.heat	at1g24120	Transcript	Symbols: ARL1 | ARL1 (ARG1-LIKE 1); heat shock protein binding / unfolded protein binding | chr1:8529143-8532212 REVERSE	-1.26641
20.2.1	stress.abiotic.heat	at1g53540	Transcript	17.6 kDa class I small heat shock protein (HSP17.6C-CI) (AA 1-156) | chr1:19980462-19981109 FORWARD	4.61749
20.2.1	stress.abiotic.heat	at1g59980	Transcript	Symbols: ATDJC39, ARL2 | ARL2 (ARG1-LIKE 2); heat shock protein binding / unfolded protein binding | chr1:22080789-22083651 FORWARD	-2.46947
20.2.1	stress.abiotic.heat	at1g61770	Transcript	DNAJ heat shock N-terminal domain-containing protein | chr1:22810165-22812607 FORWARD	0.95017
20.2.1	stress.abiotic.heat	at1g72070	Transcript	DNAJ heat shock N-terminal domain-containing protein | chr1:27118621-27119708 REVERSE	2.46478
20.2.1	stress.abiotic.heat	at1g72416	Transcript	heat shock protein binding | chr1:27258856-27260291 REVERSE	3.45376
20.2.1	stress.abiotic.heat	at1g74310	Transcript	Symbols: ATHSP101, HSP101, HOT1 | ATHSP101 (ARABIDOPSIS THALIANA HEAT SHOCK PROTEIN 101); ATP binding / ATPase/ nucleoside-triphosphatase/ nucleotide binding / protein binding | chr1:27936508-27940190 REVERSE	1.63446
20.2.1	stress.abiotic.heat	at1g75310	Transcript	Symbols: AUL1 | AUL1; heat shock protein binding | chr1:28261004-28266124 FORWARD	1.46757
20.2.1	stress.abiotic.heat	at1g76700	Transcript	DNAJ heat shock N-terminal domain-containing protein | chr1:28780408-28783248 REVERSE	2.98671
20.2.1	stress.abiotic.heat	at2g04030	Transcript	Symbols: CR88, EMB1956, HSP90.5 | CR88; ATP binding | chr2:1281841-1286104 FORWARD	-1.14534
20.2.1	stress.abiotic.heat	at2g21510	Transcript	DNAJ heat shock N-terminal domain-containing protein | chr2:9210655-9213058 REVERSE	5.53646
20.2.1	stress.abiotic.heat	at2g22360	Transcript	DNAJ heat shock family protein | chr2:9497595-9500615 FORWARD	-0.8467
20.2.1	stress.abiotic.heat	at2g25140	Transcript	Symbols: HSP98.7, CLPB-M, CLPB4 | CLPB4 (CASEIN LYTIC PROTEINASE B4); ATP binding / ATPase/ nucleoside-triphosphatase/ nucleotide binding / protein binding | chr2:10697703-10702152 REVERSE	-1.85695
20.2.1	stress.abiotic.heat	at2g26150	Transcript	Symbols: ATHSFA2, HSFA2 | ATHSFA2; DNA binding / transcription factor | chr2:11135682-11137396 FORWARD	2.08903
20.2.1	stress.abiotic.heat	at2g26890	Transcript	Symbols: GRV2, KAM2 | GRV2 (GRAVITROPISM DEFECTIVE 2); binding / heat shock protein binding | chr2:11462067-11473841 REVERSE	1.11419
20.2.1	stress.abiotic.heat	at2g29500	Transcript	17.6 kDa class I small heat shock protein (HSP17.6B-CI) | chr2:12633091-12633805 REVERSE	3.39172
20.2.1	stress.abiotic.heat	at2g33735	Transcript	DNAJ heat shock N-terminal domain-containing protein | chr2:14268269-14269441 REVERSE	-3.01692
20.2.1	stress.abiotic.heat	at2g40130	Transcript	heat shock protein-related | chr2:16765920-16769268 FORWARD	-1.83563
20.2.1	stress.abiotic.heat	at2g42750	Transcript	DNAJ heat shock N-terminal domain-containing protein | chr2:17793307-17795680 FORWARD	-1.6465
20.2.1	stress.abiotic.heat	at2g46240	Transcript	Symbols: BAG6, ATBAG6 | BAG6 (BCL-2-ASSOCIATED ATHANOGENE 6); calmodulin binding / protein binding | chr2:18986133-18989947 FORWARD	2.75258
20.2.1	stress.abiotic.heat	at3g07770	Transcript	ATP binding | chr3:2479548-2484194 FORWARD	-0.8582
20.2.1	stress.abiotic.heat	at3g09440	Transcript	heat shock cognate 70 kDa protein 3 (HSC70-3) (HSP70-3) | chr3:2903199-2905724 REVERSE	2.39575
20.2.1	stress.abiotic.heat	at3g13310	Transcript	DNAJ heat shock N-terminal domain-containing protein | chr3:4310608-4311441 REVERSE	2.01414
20.2.1	stress.abiotic.heat	at3g14200	Transcript	DNAJ heat shock N-terminal domain-containing protein | chr3:4712574-4714653 REVERSE	1.09677
20.2.1	stress.abiotic.heat	at3g47940	Transcript	DNAJ heat shock protein, putative | chr3:17687956-17689549 REVERSE	1.24173
20.2.1	stress.abiotic.heat	at3g57340	Transcript	DNAJ heat shock N-terminal domain-containing protein | chr3:21218973-21220485 FORWARD	1.05665
20.2.1	stress.abiotic.heat	at4g09350	Transcript	DNAJ heat shock N-terminal domain-containing protein | chr4:5931251-5932152 REVERSE	-2.56299
20.2.1	stress.abiotic.heat	at4g13830	Transcript	Symbols: J20 | J20 (DNAJ-LIKE 20); heat shock protein binding | chr4:8011424-8012780 FORWARD	-1.71923
20.2.1	stress.abiotic.heat	at4g18880	Transcript	Symbols: AT-HSFA4A, HSF A4A | AT-HSFA4A; DNA binding / transcription factor | chr4:10347582-10349562 REVERSE	1.98325
20.2.1	stress.abiotic.heat	at4g21320	Transcript	Symbols: HSA32 | HSA32 (HEAT-STRESS-ASSOCIATED 32); catalytic | chr4:11340362-11341877 FORWARD	-2.58987
20.2.1	stress.abiotic.heat	at4g30350	Transcript	heat shock protein-related | chr4:14847740-14851143 FORWARD	4.06505
20.2.1	stress.abiotic.heat	at4g37910	Transcript	Symbols: mtHsc70-1 | mtHsc70-1 (mitochondrial heat shock protein 70-1); ATP binding | chr4:17825080-17828180 REVERSE	1.64153
20.2.1	stress.abiotic.heat	at5g03030	Transcript	DNAJ heat shock N-terminal domain-containing protein | chr5:708318-709703 REVERSE	2.35472
20.2.1	stress.abiotic.heat	at5g12020	Transcript	Symbols: HSP17.6II | HSP17.6II (17.6 KDA CLASS II HEAT SHOCK PROTEIN) | chr5:3882237-3882938 REVERSE	3.86907
20.2.1	stress.abiotic.heat	at5g12030	Transcript	Symbols: AT-HSP17.6A, HSP17.6 | AT-HSP17.6A (ARABIDOPSIS THALIANA HEAT SHOCK PROTEIN 17.6A); unfolded protein binding | chr5:3884107-3884737 REVERSE	5.63052
20.2.1	stress.abiotic.heat	at5g18140	Transcript	DNAJ heat shock N-terminal domain-containing protein | chr5:5998175-5999888 FORWARD	-2.21179
20.2.1	stress.abiotic.heat	at5g21430	Transcript	DNAJ heat shock N-terminal domain-containing protein | chr5:7222226-7223621 FORWARD	-0.96077
20.2.1	stress.abiotic.heat	at5g22060	Transcript	Symbols: ATJ2, J2 | ATJ2; protein binding | chr5:7303622-7305797 REVERSE	1.0934
20.2.1	stress.abiotic.heat	at5g27240	Transcript	DNAJ heat shock N-terminal domain-containing protein | chr5:9597552-9600866 FORWARD	-2.05194
20.2.1	stress.abiotic.heat	at5g37440	Transcript	DNAJ heat shock N-terminal domain-containing protein | chr5:14844359-14845560 REVERSE	1.74668
20.2.1	stress.abiotic.heat	at5g37750	Transcript	heat shock protein binding / unfolded protein binding | chr5:14995789-14997046 FORWARD	2.78866
20.2.1	stress.abiotic.heat	at5g51440	Transcript	23.5 kDa mitochondrial small heat shock protein (HSP23.5-M) | chr5:20891163-20892211 FORWARD	1.23305
20.2.1	stress.abiotic.heat	at5g52640	Transcript	Symbols: HSP81-1, ATHS83, HSP81.1, HSP83, ATHSP90.1 | ATHSP90.1 (HEAT SHOCK PROTEIN 90.1); ATP binding / unfolded protein binding | chr5:21352399-21355361 FORWARD	1.1592
20.2.1	stress.abiotic.heat	at5g57710	Transcript	heat shock protein-related | chr5:23384794-23388353 FORWARD	2.08835
20.2.2	stress.abiotic.cold	at1g04540	Transcript	C2 domain-containing protein | chr1:1237256-1239061 FORWARD	-2.07896
20.2.2	stress.abiotic.cold	at2g42540	Transcript	Symbols: COR15A, COR15 | COR15A (COLD-REGULATED 15A) | chr2:17711037-17712092 REVERSE	4.12514
20.2.2	stress.abiotic.cold	at3g53990	Transcript	universal stress protein (USP) family protein | chr3:19989337-19991134 REVERSE	1.62808
20.2.2	stress.abiotic.cold	at5g23950	Transcript	C2 domain-containing protein | chr5:8082744-8083604 FORWARD	2.9272
20.2.2	stress.abiotic.cold	at5g52310	Transcript	Symbols: COR78, LTI78, RD29A, LTI140 | LTI78 (LOW-TEMPERATURE-INDUCED 78) | chr5:21240849-21243613 FORWARD	7.18142
20.2.2	stress.abiotic.cold	at5g67320	Transcript	Symbols: HOS15 | HOS15 (high expression of osmotically responsive genes 15) | chr5:26857154-26861119 FORWARD	1.81211
20.2.3	stress.abiotic.drought/salt	at1g04430	Transcript	dehydration-responsive protein-related | chr1:1198118-1201527 FORWARD	1.32271
20.2.3	stress.abiotic.drought/salt	at1g11960	Transcript	FUNCTIONS IN: molecular_function unknown; INVOLVED IN: biological_process unknown; LOCATED IN: plasma membrane; EXPRESSED IN: 22 plant structures; EXPRESSED DURING: 13 growth stages; CONTAINS InterPro DOMAIN/s: Protein of unknown function DUF221 (InterPro:IPR003864); BEST Arabidopsis thaliana protein match is: early-responsive to dehydration protein-related / ERD protein-related (TAIR:AT1G62320.1…	3.96298
20.2.3	stress.abiotic.drought/salt	at1g13930	Transcript	Involved in response to salt stress. Knockout mutants are hypersensitive to salt stress. | chr1:4761042-4761725 FORWARD	-1.12883
20.2.3	stress.abiotic.drought/salt	at1g19430	Transcript	dehydration-responsive protein-related | chr1:6724573-6728040 REVERSE	-1.03709
20.2.3	stress.abiotic.drought/salt	at1g30360	Transcript	Symbols: ERD4 | ERD4 (early-responsive to dehydration 4) | chr1:10715665-10718997 FORWARD	3.30695
20.2.3	stress.abiotic.drought/salt	at1g32090	Transcript	early-responsive to dehydration protein-related / ERD protein-related | chr1:11540025-11544131 REVERSE	-1.67371
20.2.3	stress.abiotic.drought/salt	at1g33170	Transcript	dehydration-responsive family protein | chr1:12027084-12030539 FORWARD	-2.69445
20.2.3	stress.abiotic.drought/salt	at1g34130	Transcript	Symbols: STT3B | STT3B (staurosporin and temperature sensitive 3-like b); oligosaccharyl transferase | chr1:12429890-12433187 FORWARD	-1.0059
20.2.3	stress.abiotic.drought/salt	at1g62320	Transcript	early-responsive to dehydration protein-related / ERD protein-related | chr1:23041668-23044855 REVERSE	7.2401
20.2.3	stress.abiotic.drought/salt	at1g78240	Transcript	Symbols: TSD2, QUA2 | TSD2 (TUMOROUS SHOOT DEVELOPMENT 2); methyltransferase | chr1:29432829-29436484 REVERSE	3.09113
20.2.3	stress.abiotic.drought/salt	at2g34300	Transcript	dehydration-responsive protein-related | chr2:14473703-14477430 REVERSE	1.256
20.2.3	stress.abiotic.drought/salt	at2g41430	Transcript	Symbols: ERD15, LSR1, CID1 | ERD15 (EARLY RESPONSIVE TO DEHYDRATION 15); protein binding | chr2:17269440-17270542 FORWARD	2.91065
20.2.3	stress.abiotic.drought/salt	at3g06760	Transcript	INVOLVED IN: response to water deprivation; EXPRESSED IN: 24 plant structures; EXPRESSED DURING: 15 growth stages; CONTAINS InterPro DOMAIN/s: Drought induced 19 (InterPro:IPR008598); BEST Arabidopsis thaliana protein match is: HRB1 (HYPERSENSITIVE TO RED AND BLUE); protein binding (TAIR:AT5G49230.1). | chr3:2132758-2134556 FORWARD	1.94715
20.2.3	stress.abiotic.drought/salt	at3g23300	Transcript	dehydration-responsive protein-related | chr3:8333025-8336146 FORWARD	1.49167
20.2.3	stress.abiotic.drought/salt	at3g25760	Transcript	Symbols: AOC1, ERD12 | AOC1 (ALLENE OXIDE CYCLASE 1); allene-oxide cyclase | chr3:9403883-9405250 FORWARD	5.91115
20.2.3	stress.abiotic.drought/salt	at3g51070	Transcript	dehydration-responsive protein-related | chr3:18969068-18972291 FORWARD	-1.9
20.2.3	stress.abiotic.drought/salt	at3g56080	Transcript	dehydration-responsive protein-related | chr3:20810309-20813036 REVERSE	-2.21268
20.2.3	stress.abiotic.drought/salt	at4g02900	Transcript	early-responsive to dehydration protein-related / ERD protein-related | chr4:1284066-1287747 FORWARD	-1.95716
20.2.3	stress.abiotic.drought/salt	at4g15430	Transcript	FUNCTIONS IN: molecular_function unknown; INVOLVED IN: biological_process unknown; LOCATED IN: endomembrane system, membrane; EXPRESSED IN: 20 plant structures; EXPRESSED DURING: 13 growth stages; CONTAINS InterPro DOMAIN/s: Protein of unknown function DUF221 (InterPro:IPR003864); BEST Arabidopsis thaliana protein match is: early-responsive to dehydration protein-related / ERD protein-related (TA…	-1.78948
20.2.3	stress.abiotic.drought/salt	at4g19120	Transcript	Symbols: ERD3 | ERD3 (early-responsive to dehydration 3) | chr4:10460295-10464174 REVERSE	2.77624
20.2.3	stress.abiotic.drought/salt	at4g22120	Transcript	early-responsive to dehydration protein-related / ERD protein-related | chr4:11715824-11719792 REVERSE	-1.84432
20.2.3	stress.abiotic.drought/salt	at4g30650	Transcript	hydrophobic protein, putative / low temperature and salt responsive protein, putative | chr4:14954320-14954968 FORWARD	4.92985
20.2.3	stress.abiotic.drought/salt	at5g14430	Transcript	dehydration-responsive protein-related | chr5:4652980-4655973 FORWARD	-1.19958
20.2.4	stress.abiotic.touch/wounding	at1g19660	Transcript	wound-responsive family protein | chr1:6799981-6802685 REVERSE	-1.35389
20.2.4	stress.abiotic.touch/wounding	at1g19670	Transcript	Symbols: ATCLH1, CORI1, ATHCOR1 | ATCLH1 (ARABIDOPSIS THALIANA CORONATINE-INDUCED PROTEIN 1); chlorophyllase | chr1:6803611-6805044 REVERSE	3.61448
20.2.4	stress.abiotic.touch/wounding	at1g75380	Transcript	wound-responsive protein-related | chr1:28281389-28284045 REVERSE	-1.82391
20.2.4	stress.abiotic.touch/wounding	at3g10985	Transcript	Symbols: SAG20, WI12, ATWI-12 | SAG20 (SENESCENCE ASSOCIATED GENE 20) | chr3:3442528-3443445 FORWARD	2.81878
20.2.4	stress.abiotic.touch/wounding	at4g15820	Transcript	FUNCTIONS IN: molecular_function unknown; INVOLVED IN: biological_process unknown; LOCATED IN: cellular_component unknown; EXPRESSED IN: 19 plant structures; EXPRESSED DURING: 13 growth stages; BEST Arabidopsis thaliana protein match is: emb1703 (embryo defective 1703) (TAIR:AT3G61780.1); Has 482 Blast hits to 408 proteins in 85 species: Archae - 0; Bacteria - 7; Metazoa - 192; Fungi - 38; Plants…	-1.88346
20.2.4	stress.abiotic.touch/wounding	at5g42050	Transcript	FUNCTIONS IN: molecular_function unknown; EXPRESSED IN: 22 plant structures; EXPRESSED DURING: 13 growth stages; CONTAINS InterPro DOMAIN/s: Development and cell death domain (InterPro:IPR013989), Kelch related (InterPro:IPR013089); BEST Arabidopsis thaliana protein match is: unknown protein (TAIR:AT3G27090.1); Has 5084 Blast hits to 2870 proteins in 85 species: Archae - 0; Bacteria - 24; Metazoa…	1.93951
20.2.5	stress.abiotic.light	at1g75100	Transcript	Symbols: JAC1 | JAC1 (J-DOMAIN PROTEIN REQUIRED FOR CHLOROPLAST ACCUMULATION RESPONSE 1); heat shock protein binding | chr1:28190816-28193800 REVERSE	-1.92797
20.2.99	stress.abiotic.unspecified	at1g01170	Transcript	ozone-responsive stress-related protein, putative | chr1:73931-74737 REVERSE	-1.47519
20.2.99	stress.abiotic.unspecified	at1g18980	Transcript	germin-like protein, putative | chr1:6557254-6558045 REVERSE	4.08137
20.2.99	stress.abiotic.unspecified	at1g20440	Transcript	Symbols: COR47, RD17 | COR47 (COLD-REGULATED 47) | chr1:7084409-7085772 REVERSE	3.59128
20.2.99	stress.abiotic.unspecified	at1g20450	Transcript	Symbols: LTI29, LTI45, ERD10 | ERD10 (EARLY RESPONSIVE TO DEHYDRATION 10); actin binding | chr1:7088003-7089606 REVERSE	4.08698
20.2.99	stress.abiotic.unspecified	at1g24020	Transcript	Symbols: MLP423 | MLP423 (MLP-LIKE PROTEIN 423) | chr1:8500451-8501520 REVERSE	-3.33575
20.2.99	stress.abiotic.unspecified	at1g70890	Transcript	Symbols: MLP43 | MLP43 (MLP-LIKE PROTEIN 43) | chr1:26725626-26726544 REVERSE	-1.6669
20.2.99	stress.abiotic.unspecified	at1g72610	Transcript	Symbols: GLP1, ATGER1, GER1 | GER1 (GERMIN-LIKE PROTEIN 1); oxalate oxidase | chr1:27339114-27340044 REVERSE	-0.9626
20.2.99	stress.abiotic.unspecified	at1g76180	Transcript	Symbols: ERD14 | ERD14 (EARLY RESPONSE TO DEHYDRATION 14); calcium ion binding | chr1:28586773-28587877 REVERSE	2.59166
20.2.99	stress.abiotic.unspecified	at1g78040	Transcript	pollen Ole e 1 allergen and extensin family protein | chr1:29345838-29347107 FORWARD	0.93999
20.2.99	stress.abiotic.unspecified	at2g21490	Transcript	Symbols: LEA | LEA (DEHYDRIN LEA) | chr2:9206016-9207125 REVERSE	5.07574
20.2.99	stress.abiotic.unspecified	at2g21620	Transcript	Symbols: RD2 | RD2 | chr2:9248573-9250256 FORWARD	2.75132
20.2.99	stress.abiotic.unspecified	at3g04200	Transcript	germin-like protein, putative | chr3:1103616-1104601 REVERSE	5.0733
20.2.99	stress.abiotic.unspecified	at3g05932	Transcript	Potential natural antisense gene, locus overlaps with AT3G05930 | chr3:1770279-1771716 REVERSEmoderately similar to ( 395)AT3G05930| Symbols: GLP8 | GLP8 (GERMIN-LIKE PROTEIN 8); manganese ion binding / metal ion binding / nutrient reservoir | chr3:1770383-1771189 FORWARD	-1.80417
20.2.99	stress.abiotic.unspecified	at3g10080	Transcript	germin-like protein, putative | chr3:3107275-3108177 REVERSE	-1.99003
20.2.99	stress.abiotic.unspecified	at3g22820	Transcript	allergen-related | chr3:8073271-8074138 REVERSE	-4.44046
20.2.99	stress.abiotic.unspecified	at3g26450	Transcript	major latex protein-related / MLP-related | chr3:9681298-9683434 REVERSE	-1.56588
20.2.99	stress.abiotic.unspecified	at3g48450	Transcript	nitrate-responsive NOI protein, putative | chr3:17944029-17944888 REVERSE	8.34739
20.2.99	stress.abiotic.unspecified	at3g50970	Transcript	Symbols: LTI30, XERO2 | LTI30 (LOW TEMPERATURE-INDUCED 30) | chr3:18940777-18941554 FORWARD	8.43384
20.2.99	stress.abiotic.unspecified	at4g23670	Transcript	major latex protein-related / MLP-related | chr4:12332560-12333804 REVERSE	-1.65794
20.2.99	stress.abiotic.unspecified	at4g23680	Transcript	major latex protein-related / MLP-related | chr4:12336186-12337482 REVERSE	-1.61824
20.2.99	stress.abiotic.unspecified	at5g15780	Transcript	pollen Ole e 1 allergen and extensin family protein | chr5:5144727-5146403 REVERSE	-2.6909
20.2.99	stress.abiotic.unspecified	at5g20630	Transcript	Symbols: GLP3, GLP3A, GLP3B, ATGER3, GER3 | GER3 (GERMIN 3); oxalate oxidase | chr5:6975104-6975993 REVERSE	-5.22176
20.2.99	stress.abiotic.unspecified	at5g66590	Transcript	allergen V5/Tpx-1-related family protein | chr5:26574181-26574874 FORWARD	-1.72811
Heat (49 genes)
20.2.1	stress.abiotic.heat	at1g07400	Transcript	17.8 kDa class I heat shock protein (HSP17.8-CI) | chr1:2274943-2275758 FORWARD	3.18311
20.2.1	stress.abiotic.heat	at1g09080	Transcript	Symbols: BIP3 | BIP3; ATP binding | chr1:2929217-2931841 REVERSE	1.8984
20.2.1	stress.abiotic.heat	at1g10350	Transcript	DNAJ heat shock protein, putative | chr1:3393407-3395055 REVERSE	0.93892
20.2.1	stress.abiotic.heat	at1g16030	Transcript	Symbols: Hsp70b | Hsp70b (heat shock protein 70B); ATP binding | chr1:5502206-5504535 REVERSE	1.09426
20.2.1	stress.abiotic.heat	at1g21080	Transcript	DNAJ heat shock N-terminal domain-containing protein | chr1:7378589-7382462 REVERSE	0.8873
20.2.1	stress.abiotic.heat	at1g24120	Transcript	Symbols: ARL1 | ARL1 (ARG1-LIKE 1); heat shock protein binding / unfolded protein binding | chr1:8529143-8532212 REVERSE	-1.26641
20.2.1	stress.abiotic.heat	at1g53540	Transcript	17.6 kDa class I small heat shock protein (HSP17.6C-CI) (AA 1-156) | chr1:19980462-19981109 FORWARD	4.61749
20.2.1	stress.abiotic.heat	at1g59980	Transcript	Symbols: ATDJC39, ARL2 | ARL2 (ARG1-LIKE 2); heat shock protein binding / unfolded protein binding | chr1:22080789-22083651 FORWARD	-2.46947
20.2.1	stress.abiotic.heat	at1g61770	Transcript	DNAJ heat shock N-terminal domain-containing protein | chr1:22810165-22812607 FORWARD	0.95017
20.2.1	stress.abiotic.heat	at1g72070	Transcript	DNAJ heat shock N-terminal domain-containing protein | chr1:27118621-27119708 REVERSE	2.46478
20.2.1	stress.abiotic.heat	at1g72416	Transcript	heat shock protein binding | chr1:27258856-27260291 REVERSE	3.45376
20.2.1	stress.abiotic.heat	at1g74310	Transcript	Symbols: ATHSP101, HSP101, HOT1 | ATHSP101 (ARABIDOPSIS THALIANA HEAT SHOCK PROTEIN 101); ATP binding / ATPase/ nucleoside-triphosphatase/ nucleotide binding / protein binding | chr1:27936508-27940190 REVERSE	1.63446
20.2.1	stress.abiotic.heat	at1g75310	Transcript	Symbols: AUL1 | AUL1; heat shock protein binding | chr1:28261004-28266124 FORWARD	1.46757
20.2.1	stress.abiotic.heat	at1g76700	Transcript	DNAJ heat shock N-terminal domain-containing protein | chr1:28780408-28783248 REVERSE	2.98671
20.2.1	stress.abiotic.heat	at2g04030	Transcript	Symbols: CR88, EMB1956, HSP90.5 | CR88; ATP binding | chr2:1281841-1286104 FORWARD	-1.14534
20.2.1	stress.abiotic.heat	at2g21510	Transcript	DNAJ heat shock N-terminal domain-containing protein | chr2:9210655-9213058 REVERSE	5.53646
20.2.1	stress.abiotic.heat	at2g22360	Transcript	DNAJ heat shock family protein | chr2:9497595-9500615 FORWARD	-0.8467
20.2.1	stress.abiotic.heat	at2g25140	Transcript	Symbols: HSP98.7, CLPB-M, CLPB4 | CLPB4 (CASEIN LYTIC PROTEINASE B4); ATP binding / ATPase/ nucleoside-triphosphatase/ nucleotide binding / protein binding | chr2:10697703-10702152 REVERSE	-1.85695
20.2.1	stress.abiotic.heat	at2g26150	Transcript	Symbols: ATHSFA2, HSFA2 | ATHSFA2; DNA binding / transcription factor | chr2:11135682-11137396 FORWARD	2.08903
20.2.1	stress.abiotic.heat	at2g26890	Transcript	Symbols: GRV2, KAM2 | GRV2 (GRAVITROPISM DEFECTIVE 2); binding / heat shock protein binding | chr2:11462067-11473841 REVERSE	1.11419
20.2.1	stress.abiotic.heat	at2g29500	Transcript	17.6 kDa class I small heat shock protein (HSP17.6B-CI) | chr2:12633091-12633805 REVERSE	3.39172
20.2.1	stress.abiotic.heat	at2g33735	Transcript	DNAJ heat shock N-terminal domain-containing protein | chr2:14268269-14269441 REVERSE	-3.01692
20.2.1	stress.abiotic.heat	at2g40130	Transcript	heat shock protein-related | chr2:16765920-16769268 FORWARD	-1.83563
20.2.1	stress.abiotic.heat	at2g42750	Transcript	DNAJ heat shock N-terminal domain-containing protein | chr2:17793307-17795680 FORWARD	-1.6465
20.2.1	stress.abiotic.heat	at2g46240	Transcript	Symbols: BAG6, ATBAG6 | BAG6 (BCL-2-ASSOCIATED ATHANOGENE 6); calmodulin binding / protein binding | chr2:18986133-18989947 FORWARD	2.75258
20.2.1	stress.abiotic.heat	at3g07770	Transcript	ATP binding | chr3:2479548-2484194 FORWARD	-0.8582
20.2.1	stress.abiotic.heat	at3g09440	Transcript	heat shock cognate 70 kDa protein 3 (HSC70-3) (HSP70-3) | chr3:2903199-2905724 REVERSE	2.39575
20.2.1	stress.abiotic.heat	at3g13310	Transcript	DNAJ heat shock N-terminal domain-containing protein | chr3:4310608-4311441 REVERSE	2.01414
20.2.1	stress.abiotic.heat	at3g14200	Transcript	DNAJ heat shock N-terminal domain-containing protein | chr3:4712574-4714653 REVERSE	1.09677
20.2.1	stress.abiotic.heat	at3g47940	Transcript	DNAJ heat shock protein, putative | chr3:17687956-17689549 REVERSE	1.24173
20.2.1	stress.abiotic.heat	at3g57340	Transcript	DNAJ heat shock N-terminal domain-containing protein | chr3:21218973-21220485 FORWARD	1.05665
20.2.1	stress.abiotic.heat	at4g09350	Transcript	DNAJ heat shock N-terminal domain-containing protein | chr4:5931251-5932152 REVERSE	-2.56299
20.2.1	stress.abiotic.heat	at4g13830	Transcript	Symbols: J20 | J20 (DNAJ-LIKE 20); heat shock protein binding | chr4:8011424-8012780 FORWARD	-1.71923
20.2.1	stress.abiotic.heat	at4g18880	Transcript	Symbols: AT-HSFA4A, HSF A4A | AT-HSFA4A; DNA binding / transcription factor | chr4:10347582-10349562 REVERSE	1.98325
20.2.1	stress.abiotic.heat	at4g21320	Transcript	Symbols: HSA32 | HSA32 (HEAT-STRESS-ASSOCIATED 32); catalytic | chr4:11340362-11341877 FORWARD	-2.58987
20.2.1	stress.abiotic.heat	at4g30350	Transcript	heat shock protein-related | chr4:14847740-14851143 FORWARD	4.06505
20.2.1	stress.abiotic.heat	at4g37910	Transcript	Symbols: mtHsc70-1 | mtHsc70-1 (mitochondrial heat shock protein 70-1); ATP binding | chr4:17825080-17828180 REVERSE	1.64153
20.2.1	stress.abiotic.heat	at5g03030	Transcript	DNAJ heat shock N-terminal domain-containing protein | chr5:708318-709703 REVERSE	2.35472
20.2.1	stress.abiotic.heat	at5g12020	Transcript	Symbols: HSP17.6II | HSP17.6II (17.6 KDA CLASS II HEAT SHOCK PROTEIN) | chr5:3882237-3882938 REVERSE	3.86907
20.2.1	stress.abiotic.heat	at5g12030	Transcript	Symbols: AT-HSP17.6A, HSP17.6 | AT-HSP17.6A (ARABIDOPSIS THALIANA HEAT SHOCK PROTEIN 17.6A); unfolded protein binding | chr5:3884107-3884737 REVERSE	5.63052
20.2.1	stress.abiotic.heat	at5g18140	Transcript	DNAJ heat shock N-terminal domain-containing protein | chr5:5998175-5999888 FORWARD	-2.21179
20.2.1	stress.abiotic.heat	at5g21430	Transcript	DNAJ heat shock N-terminal domain-containing protein | chr5:7222226-7223621 FORWARD	-0.96077
20.2.1	stress.abiotic.heat	at5g22060	Transcript	Symbols: ATJ2, J2 | ATJ2; protein binding | chr5:7303622-7305797 REVERSE	1.0934
20.2.1	stress.abiotic.heat	at5g27240	Transcript	DNAJ heat shock N-terminal domain-containing protein | chr5:9597552-9600866 FORWARD	-2.05194
20.2.1	stress.abiotic.heat	at5g37440	Transcript	DNAJ heat shock N-terminal domain-containing protein | chr5:14844359-14845560 REVERSE	1.74668
20.2.1	stress.abiotic.heat	at5g37750	Transcript	heat shock protein binding / unfolded protein binding | chr5:14995789-14997046 FORWARD	2.78866
20.2.1	stress.abiotic.heat	at5g51440	Transcript	23.5 kDa mitochondrial small heat shock protein (HSP23.5-M) | chr5:20891163-20892211 FORWARD	1.23305
20.2.1	stress.abiotic.heat	at5g52640	Transcript	Symbols: HSP81-1, ATHS83, HSP81.1, HSP83, ATHSP90.1 | ATHSP90.1 (HEAT SHOCK PROTEIN 90.1); ATP binding / unfolded protein binding | chr5:21352399-21355361 FORWARD	1.1592
20.2.1	stress.abiotic.heat	at5g57710	Transcript	heat shock protein-related | chr5:23384794-23388353 FORWARD	2.08835
Cold (6 genes)
20.2.2	stress.abiotic.cold	at1g04540	Transcript	C2 domain-containing protein | chr1:1237256-1239061 FORWARD	-2.07896
20.2.2	stress.abiotic.cold	at2g42540	Transcript	Symbols: COR15A, COR15 | COR15A (COLD-REGULATED 15A) | chr2:17711037-17712092 REVERSE	4.12514
20.2.2	stress.abiotic.cold	at3g53990	Transcript	universal stress protein (USP) family protein | chr3:19989337-19991134 REVERSE	1.62808
20.2.2	stress.abiotic.cold	at5g23950	Transcript	C2 domain-containing protein | chr5:8082744-8083604 FORWARD	2.9272
20.2.2	stress.abiotic.cold	at5g52310	Transcript	Symbols: COR78, LTI78, RD29A, LTI140 | LTI78 (LOW-TEMPERATURE-INDUCED 78) | chr5:21240849-21243613 FORWARD	7.18142
20.2.2	stress.abiotic.cold	at5g67320	Transcript	Symbols: HOS15 | HOS15 (high expression of osmotically responsive genes 15) | chr5:26857154-26861119 FORWARD	1.81211
Drought/salt (23 genes)
20.2.3	stress.abiotic.drought/salt	at1g04430	Transcript	dehydration-responsive protein-related | chr1:1198118-1201527 FORWARD	1.32271
20.2.3	stress.abiotic.drought/salt	at1g11960	Transcript	FUNCTIONS IN: molecular_function unknown; INVOLVED IN: biological_process unknown; LOCATED IN: plasma membrane; EXPRESSED IN: 22 plant structures; EXPRESSED DURING: 13 growth stages; CONTAINS InterPro DOMAIN/s: Protein of unknown function DUF221 (InterPro:IPR003864); BEST Arabidopsis thaliana protein match is: early-responsive to dehydration protein-related / ERD protein-related (TAIR:AT1G62320.1…	3.96298
20.2.3	stress.abiotic.drought/salt	at1g13930	Transcript	Involved in response to salt stress. Knockout mutants are hypersensitive to salt stress. | chr1:4761042-4761725 FORWARD	-1.12883
20.2.3	stress.abiotic.drought/salt	at1g19430	Transcript	dehydration-responsive protein-related | chr1:6724573-6728040 REVERSE	-1.03709
20.2.3	stress.abiotic.drought/salt	at1g30360	Transcript	Symbols: ERD4 | ERD4 (early-responsive to dehydration 4) | chr1:10715665-10718997 FORWARD	3.30695
20.2.3	stress.abiotic.drought/salt	at1g32090	Transcript	early-responsive to dehydration protein-related / ERD protein-related | chr1:11540025-11544131 REVERSE	-1.67371
20.2.3	stress.abiotic.drought/salt	at1g33170	Transcript	dehydration-responsive family protein | chr1:12027084-12030539 FORWARD	-2.69445
20.2.3	stress.abiotic.drought/salt	at1g34130	Transcript	Symbols: STT3B | STT3B (staurosporin and temperature sensitive 3-like b); oligosaccharyl transferase | chr1:12429890-12433187 FORWARD	-1.0059
20.2.3	stress.abiotic.drought/salt	at1g62320	Transcript	early-responsive to dehydration protein-related / ERD protein-related | chr1:23041668-23044855 REVERSE	7.2401
20.2.3	stress.abiotic.drought/salt	at1g78240	Transcript	Symbols: TSD2, QUA2 | TSD2 (TUMOROUS SHOOT DEVELOPMENT 2); methyltransferase | chr1:29432829-29436484 REVERSE	3.09113
20.2.3	stress.abiotic.drought/salt	at2g34300	Transcript	dehydration-responsive protein-related | chr2:14473703-14477430 REVERSE	1.256
20.2.3	stress.abiotic.drought/salt	at2g41430	Transcript	Symbols: ERD15, LSR1, CID1 | ERD15 (EARLY RESPONSIVE TO DEHYDRATION 15); protein binding | chr2:17269440-17270542 FORWARD	2.91065
20.2.3	stress.abiotic.drought/salt	at3g06760	Transcript	INVOLVED IN: response to water deprivation; EXPRESSED IN: 24 plant structures; EXPRESSED DURING: 15 growth stages; CONTAINS InterPro DOMAIN/s: Drought induced 19 (InterPro:IPR008598); BEST Arabidopsis thaliana protein match is: HRB1 (HYPERSENSITIVE TO RED AND BLUE); protein binding (TAIR:AT5G49230.1). | chr3:2132758-2134556 FORWARD	1.94715
20.2.3	stress.abiotic.drought/salt	at3g23300	Transcript	dehydration-responsive protein-related | chr3:8333025-8336146 FORWARD	1.49167
20.2.3	stress.abiotic.drought/salt	at3g25760	Transcript	Symbols: AOC1, ERD12 | AOC1 (ALLENE OXIDE CYCLASE 1); allene-oxide cyclase | chr3:9403883-9405250 FORWARD	5.91115
20.2.3	stress.abiotic.drought/salt	at3g51070	Transcript	dehydration-responsive protein-related | chr3:18969068-18972291 FORWARD	-1.9
20.2.3	stress.abiotic.drought/salt	at3g56080	Transcript	dehydration-responsive protein-related | chr3:20810309-20813036 REVERSE	-2.21268
20.2.3	stress.abiotic.drought/salt	at4g02900	Transcript	early-responsive to dehydration protein-related / ERD protein-related | chr4:1284066-1287747 FORWARD	-1.95716
20.2.3	stress.abiotic.drought/salt	at4g15430	Transcript	FUNCTIONS IN: molecular_function unknown; INVOLVED IN: biological_process unknown; LOCATED IN: endomembrane system, membrane; EXPRESSED IN: 20 plant structures; EXPRESSED DURING: 13 growth stages; CONTAINS InterPro DOMAIN/s: Protein of unknown function DUF221 (InterPro:IPR003864); BEST Arabidopsis thaliana protein match is: early-responsive to dehydration protein-related / ERD protein-related (TA…	-1.78948
20.2.3	stress.abiotic.drought/salt	at4g19120	Transcript	Symbols: ERD3 | ERD3 (early-responsive to dehydration 3) | chr4:10460295-10464174 REVERSE	2.77624
20.2.3	stress.abiotic.drought/salt	at4g22120	Transcript	early-responsive to dehydration protein-related / ERD protein-related | chr4:11715824-11719792 REVERSE	-1.84432
20.2.3	stress.abiotic.drought/salt	at4g30650	Transcript	hydrophobic protein, putative / low temperature and salt responsive protein, putative | chr4:14954320-14954968 FORWARD	4.92985
20.2.3	stress.abiotic.drought/salt	at5g14430	Transcript	dehydration-responsive protein-related | chr5:4652980-4655973 FORWARD	-1.19958
Wounding (6 genes)
20.2.4	stress.abiotic.touch/wounding	at1g19660	Transcript	wound-responsive family protein | chr1:6799981-6802685 REVERSE	-1.35389
20.2.4	stress.abiotic.touch/wounding	at1g19670	Transcript	Symbols: ATCLH1, CORI1, ATHCOR1 | ATCLH1 (ARABIDOPSIS THALIANA CORONATINE-INDUCED PROTEIN 1); chlorophyllase | chr1:6803611-6805044 REVERSE	3.61448
20.2.4	stress.abiotic.touch/wounding	at1g75380	Transcript	wound-responsive protein-related | chr1:28281389-28284045 REVERSE	-1.82391
20.2.4	stress.abiotic.touch/wounding	at3g10985	Transcript	Symbols: SAG20, WI12, ATWI-12 | SAG20 (SENESCENCE ASSOCIATED GENE 20) | chr3:3442528-3443445 FORWARD	2.81878
20.2.4	stress.abiotic.touch/wounding	at4g15820	Transcript	FUNCTIONS IN: molecular_function unknown; INVOLVED IN: biological_process unknown; LOCATED IN: cellular_component unknown; EXPRESSED IN: 19 plant structures; EXPRESSED DURING: 13 growth stages; BEST Arabidopsis thaliana protein match is: emb1703 (embryo defective 1703) (TAIR:AT3G61780.1); Has 482 Blast hits to 408 proteins in 85 species: Archae - 0; Bacteria - 7; Metazoa - 192; Fungi - 38; Plants…	-1.88346
20.2.4	stress.abiotic.touch/wounding	at5g42050	Transcript	FUNCTIONS IN: molecular_function unknown; EXPRESSED IN: 22 plant structures; EXPRESSED DURING: 13 growth stages; CONTAINS InterPro DOMAIN/s: Development and cell death domain (InterPro:IPR013989), Kelch related (InterPro:IPR013089); BEST Arabidopsis thaliana protein match is: unknown protein (TAIR:AT3G27090.1); Has 5084 Blast hits to 2870 proteins in 85 species: Archae - 0; Bacteria - 24; Metazoa…	1.93951
Light (1 gene)
20.2.5	stress.abiotic.light	at1g75100	Transcript	Symbols: JAC1 | JAC1 (J-DOMAIN PROTEIN REQUIRED FOR CHLOROPLAST ACCUMULATION RESPONSE 1); heat shock protein binding | chr1:28190816-28193800 REVERSE	-1.92797
Misc: (23 genes)
20.2.99	stress.abiotic.unspecified	at1g01170	Transcript	ozone-responsive stress-related protein, putative | chr1:73931-74737 REVERSE	-1.47519
20.2.99	stress.abiotic.unspecified	at1g18980	Transcript	germin-like protein, putative | chr1:6557254-6558045 REVERSE	4.08137
20.2.99	stress.abiotic.unspecified	at1g20440	Transcript	Symbols: COR47, RD17 | COR47 (COLD-REGULATED 47) | chr1:7084409-7085772 REVERSE	3.59128
20.2.99	stress.abiotic.unspecified	at1g20450	Transcript	Symbols: LTI29, LTI45, ERD10 | ERD10 (EARLY RESPONSIVE TO DEHYDRATION 10); actin binding | chr1:7088003-7089606 REVERSE	4.08698
20.2.99	stress.abiotic.unspecified	at1g24020	Transcript	Symbols: MLP423 | MLP423 (MLP-LIKE PROTEIN 423) | chr1:8500451-8501520 REVERSE	-3.33575
20.2.99	stress.abiotic.unspecified	at1g70890	Transcript	Symbols: MLP43 | MLP43 (MLP-LIKE PROTEIN 43) | chr1:26725626-26726544 REVERSE	-1.6669
20.2.99	stress.abiotic.unspecified	at1g72610	Transcript	Symbols: GLP1, ATGER1, GER1 | GER1 (GERMIN-LIKE PROTEIN 1); oxalate oxidase | chr1:27339114-27340044 REVERSE	-0.9626
20.2.99	stress.abiotic.unspecified	at1g76180	Transcript	Symbols: ERD14 | ERD14 (EARLY RESPONSE TO DEHYDRATION 14); calcium ion binding | chr1:28586773-28587877 REVERSE	2.59166
20.2.99	stress.abiotic.unspecified	at1g78040	Transcript	pollen Ole e 1 allergen and extensin family protein | chr1:29345838-29347107 FORWARD	0.93999
20.2.99	stress.abiotic.unspecified	at2g21490	Transcript	Symbols: LEA | LEA (DEHYDRIN LEA) | chr2:9206016-9207125 REVERSE	5.07574
20.2.99	stress.abiotic.unspecified	at2g21620	Transcript	Symbols: RD2 | RD2 | chr2:9248573-9250256 FORWARD	2.75132
20.2.99	stress.abiotic.unspecified	at3g04200	Transcript	germin-like protein, putative | chr3:1103616-1104601 REVERSE	5.0733
20.2.99	stress.abiotic.unspecified	at3g05932	Transcript	Potential natural antisense gene, locus overlaps with AT3G05930 | chr3:1770279-1771716 REVERSEmoderately similar to ( 395)AT3G05930| Symbols: GLP8 | GLP8 (GERMIN-LIKE PROTEIN 8); manganese ion binding / metal ion binding / nutrient reservoir | chr3:1770383-1771189 FORWARD	-1.80417
20.2.99	stress.abiotic.unspecified	at3g10080	Transcript	germin-like protein, putative | chr3:3107275-3108177 REVERSE	-1.99003
20.2.99	stress.abiotic.unspecified	at3g22820	Transcript	allergen-related | chr3:8073271-8074138 REVERSE	-4.44046
20.2.99	stress.abiotic.unspecified	at3g26450	Transcript	major latex protein-related / MLP-related | chr3:9681298-9683434 REVERSE	-1.56588
20.2.99	stress.abiotic.unspecified	at3g48450	Transcript	nitrate-responsive NOI protein, putative | chr3:17944029-17944888 REVERSE	8.34739
20.2.99	stress.abiotic.unspecified	at3g50970	Transcript	Symbols: LTI30, XERO2 | LTI30 (LOW TEMPERATURE-INDUCED 30) | chr3:18940777-18941554 FORWARD	8.43384
20.2.99	stress.abiotic.unspecified	at4g23670	Transcript	major latex protein-related / MLP-related | chr4:12332560-12333804 REVERSE	-1.65794
20.2.99	stress.abiotic.unspecified	at4g23680	Transcript	major latex protein-related / MLP-related | chr4:12336186-12337482 REVERSE	-1.61824
20.2.99	stress.abiotic.unspecified	at5g15780	Transcript	pollen Ole e 1 allergen and extensin family protein | chr5:5144727-5146403 REVERSE	-2.6909
20.2.99	stress.abiotic.unspecified	at5g20630	Transcript	Symbols: GLP3, GLP3A, GLP3B, ATGER3, GER3 | GER3 (GERMIN 3); oxalate oxidase | chr5:6975104-6975993 REVERSE	-5.22176
20.2.99	stress.abiotic.unspecified	at5g66590	Transcript	allergen V5/Tpx-1-related family protein | chr5:26574181-26574874 FORWARD	-1.72811
