# Supplementary material for: Nitric Oxide Mediated Transcriptome Profiling Reveals Activation of Multiple Regulatory Pathways in Arabidopsis thaliana
Source: Front Plant Sci. 2016 Jun 29;7:975. doi: 10.3389/fpls.2016.00975 (PMC4926318; doi:10.3389/fpls.2016.00975)
Supplement: Supplementary file 5 [file Table5.XLSX]

## Sheet: Sheet1
Supplementary Table S5. Leaf transcriptome of Arabidopsis infiltrated with 1mM CysNO. List of Differentially expressed genes involved in Secondary Metabolism (Refer to Supplementary Figure S3)
MapMan analysis
Bind Code	Bin Name	ID	Type	Description	Log2(Val_2/Val_1)
Chalcones (3 genes)
16.8.2	secondary metabolism.flavonoids.chalcones	at3g53880	Transcript	aldo/keto reductase family protein | chr3:19953173-19955290 FORWARD	1.24118
16.8.2	secondary metabolism.flavonoids.chalcones	at5g05270	Transcript	chalcone-flavanone isomerase family protein | chr5:1563320-1565007 FORWARD	-2.13439
16.8.2.1	secondary metabolism.flavonoids.chalcones.naringenin-chalcone synthase	at5g13930	Transcript	Symbols: CHS, TT4, ATCHS | TT4 (TRANSPARENT TESTA 4); naringenin-chalcone synthase | chr5:4488688-4490264 FORWARD	2.51868
Isoflavonoids (4 genes)
16.8.5.1	secondary metabolism.flavonoids.isoflavones.isoflavone reductase	at1g19540	Transcript	isoflavone reductase, putative | chr1:6765667-6767341 FORWARD	3.44206
16.8.5.1	secondary metabolism.flavonoids.isoflavones.isoflavone reductase	at1g75280	Transcript	isoflavone reductase, putative | chr1:28251960-28253619 FORWARD	-1.01401
16.8.5.1	secondary metabolism.flavonoids.isoflavones.isoflavone reductase	at4g34540	Transcript	isoflavone reductase family protein | chr4:16498391-16502174 FORWARD	-1.87356
16.8.5.1	secondary metabolism.flavonoids.isoflavones.isoflavone reductase	at4g39230	Transcript	isoflavone reductase, putative | chr4:18265885-18267829 REVERSE	4.27645
Dihydroflavonols (10 genes)
16.8.3	secondary metabolism.flavonoids.dihydroflavonols	at1g01390	Transcript	UDP-glucoronosyl/UDP-glucosyl transferase family protein | chr1:148120-149806 REVERSE	-1.25368
16.8.3	secondary metabolism.flavonoids.dihydroflavonols	at1g01420	Transcript	Symbols: UGT72B3 | UGT72B3 (UDP-GLUCOSYL TRANSFERASE 72B3); UDP-glycosyltransferase/ quercetin 3-O-glucosyltransferase/ transferase, transferring glycosyl groups | chr1:154492-156011 REVERSE	-1.32456
16.8.3	secondary metabolism.flavonoids.dihydroflavonols	at2g18570	Transcript	UDP-glucoronosyl/UDP-glucosyl transferase family protein | chr2:8063320-8065008 FORWARD	-3.44949
16.8.3	secondary metabolism.flavonoids.dihydroflavonols	at2g29730	Transcript	Symbols: UGT71D1 | UGT71D1 (UDP-GLUCOSYL TRANSFERASE 71D1); UDP-glycosyltransferase/ quercetin 3-O-glucosyltransferase/ transferase, transferring glycosyl groups | chr2:12703537-12705181 FORWARD	2.03653
16.8.3	secondary metabolism.flavonoids.dihydroflavonols	at2g29740	Transcript	Symbols: UGT71C2 | UGT71C2 (UDP-GLUCOSYL TRANSFERASE 71C2); UDP-glycosyltransferase/ quercetin 3'-O-glucosyltransferase/ quercetin 3-O-glucosyltransferase/ quercetin 7-O-glucosyltransferase/ transferase, transferring glycosyl groups | chr2:12706710-12708367 FORWARD	2.81489
16.8.3	secondary metabolism.flavonoids.dihydroflavonols	at2g29750	Transcript	Symbols: UGT71C1 | UGT71C1 (UDP-GLUCOSYL TRANSFERASE 71C1); UDP-glycosyltransferase/ quercetin 3'-O-glucosyltransferase/ quercetin 7-O-glucosyltransferase/ transferase, transferring glycosyl groups | chr2:12709727-12711696 FORWARD	3.67316
16.8.3	secondary metabolism.flavonoids.dihydroflavonols	at5g24530	Transcript	Symbols: DMR6 | DMR6 (DOWNY MILDEW RESISTANT 6); oxidoreductase/ oxidoreductase, acting on paired donors, with incorporation or reduction of molecular oxygen, 2-oxoglutarate as one donor, and incorporation of one atom each of oxygen into both donors | chr5:8378833-8383401 FORWARD	1.24382
16.8.3.1	secondary metabolism.flavonoids.dihydroflavonols.dihydroflavonol 4-reductase	at5g42800	Transcript	Symbols: DFR, TT3, M318 | DFR (DIHYDROFLAVONOL 4-REDUCTASE); dihydrokaempferol 4-reductase | chr5:17164141-17165918 REVERSE	3.98224
16.8.3.2	secondary metabolism.flavonoids.dihydroflavonols.flavanone 3-hydroxylase	at3g51240	Transcript	Symbols: F3H, TT6, F3'H | F3H (FLAVANONE 3-HYDROXYLASE); naringenin 3-dioxygenase | chr3:19025264-19026939 FORWARD	-1.38751
16.8.3.3	secondary metabolism.flavonoids.dihydroflavonols.flavonoid 3''-monooxygenase	at4g12310	Transcript	Symbols: CYP706A5 | CYP706A5; electron carrier/ heme binding / iron ion binding / monooxygenase/ oxygen binding | chr4:7310416-7312577 REVERSE	-1.90235
Anthocyanins (8 genes)
16.8.1	secondary metabolism.flavonoids.anthocyanins	at1g56650	Transcript	Symbols: PAP1, MYB75, SIAA1, ATMYB75 | PAP1 (PRODUCTION OF ANTHOCYANIN PIGMENT 1); DNA binding / transcription factor | chr1:21233595-21235137 REVERSE	-1.52021
16.8.1	secondary metabolism.flavonoids.anthocyanins	at2g39980	Transcript	transferase family protein | chr2:16687673-16689956 REVERSE	1.20332
16.8.1	secondary metabolism.flavonoids.anthocyanins	at3g55970	Transcript	oxidoreductase, 2OG-Fe(II) oxygenase family protein | chr3:20766735-20769324 REVERSE	6.96023
16.8.1.21	secondary metabolism.flavonoids.anthocyanins.anthocyanin 5-aromatic acyltransferase	at3g29680	Transcript	transferase family protein | chr3:11531442-11532825 REVERSE	-1.48012
16.8.1.21	secondary metabolism.flavonoids.anthocyanins.anthocyanin 5-aromatic acyltransferase	at5g39050	Transcript	transferase/ transferase, transferring acyl groups other than amino-acyl groups | chr5:15634586-15636065 FORWARD	4.97537
16.8.1.21	secondary metabolism.flavonoids.anthocyanins.anthocyanin 5-aromatic acyltransferase	at5g39080	Transcript	transferase family protein | chr5:15641658-15643161 FORWARD	-1.69947
16.8.1.21	secondary metabolism.flavonoids.anthocyanins.anthocyanin 5-aromatic acyltransferase	at5g39090	Transcript	transferase family protein | chr5:15643603-15645116 FORWARD	1.34084
16.8.1.21	secondary metabolism.flavonoids.anthocyanins.anthocyanin 5-aromatic acyltransferase	at5g61160	Transcript	Symbols: AACT1 | AACT1 (anthocyanin 5-aromatic acyltransferase 1); transferase/ transferase, transferring acyl groups other than amino-acyl groups | chr5:24608724-24610304 FORWARD	1.94694
Glucosinolates (25 genes)
16.5.1.1.1.1	secondary metabolism.sulfur-containing.glucosinolates.synthesis.aliphatic.branched-chain amino acid aminotransferase (BCAT/MAAT)	at3g49680	Transcript	Symbols: ATBCAT-3, BCAT3 | BCAT3 (BRANCHED-CHAIN AMINOTRANSFERASE 3); branched-chain-amino-acid transaminase/ catalytic | chr3:18422649-18425693 FORWARD	-0.91955
16.5.1.1.1.4	secondary metabolism.sulfur-containing.glucosinolates.synthesis.aliphatic.methylthioalkylmalate isomerase small subunit (MAM-IS)	at2g43100	Transcript	aconitase C-terminal domain-containing protein | chr2:17920660-17921689 FORWARD	-1.15982
16.5.1.1.1.6	secondary metabolism.sulfur-containing.glucosinolates.synthesis.aliphatic.CYP79F1/F2 monooxygenase	at1g16410	Transcript	Symbols: CYP79F1, BUS1, SPS1 | CYP79F1 (CYTOCHROME P450 79F1); oxidoreductase, acting on paired donors, with incorporation or reduction of molecular oxygen, NADH or NADPH as one donor, and incorporation of one atom of oxygen | chr1:5608807-5611426 FORWARD	-2.23978
16.5.1.1.1.7	secondary metabolism.sulfur-containing.glucosinolates.synthesis.aliphatic.CYP83A1 phenylacetaldoxime monooxygenase	at4g13770	Transcript	Symbols: CYP83A1, REF2 | CYP83A1 (CYTOCHROME P450 83A1); oxidoreductase, acting on paired donors, with incorporation or reduction of molecular oxygen, NADH or NADPH as one donor, and incorporation of one atom of oxygen / oxygen binding | chr4:7990485-7992311 REVERSE	-1.39231
16.5.1.1.1.9	secondary metabolism.sulfur-containing.glucosinolates.synthesis.aliphatic.sulfotransferase	at1g74090	Transcript	Symbols: SOT18, ATSOT18, ATST5B | SOT18 (DESULFO-GLUCOSINOLATE SULFOTRANSFERASE 18); 3-methylthiopropyl-desulfoglucosinolate sulfotransferase/ 4-methylthiobutyl-desulfoglucosinolate sulfotransferase/ 5-methylthiopentyl-desulfoglucosinolate sulfotransferase/ 7-methylthioheptyl-desulfogluco | chr1:27862909-27864193 FORWARD	-1.39473
16.5.1.1.1.10	secondary metabolism.sulfur-containing.glucosinolates.synthesis.aliphatic.flavin-containing monooxygenase	at1g62560	Transcript	Symbols: FMO GS-OX3 | FMO GS-OX3 (FLAVIN-MONOOXYGENASE GLUCOSINOLATE S-OXYGENASE 3); 3-methylthiopropyl glucosinolate S-oxygenase/ 4-methylthiopropyl glucosinolate S-oxygenase/ 5-methylthiopropyl glucosinolate S-oxygenase/ 6-methylthiopropyl glucosinolate S-oxygenase/ 7-methyl | chr1:23159823-23162649 FORWARD	-1.99429
16.5.1.1.1.10	secondary metabolism.sulfur-containing.glucosinolates.synthesis.aliphatic.flavin-containing monooxygenase	at1g62570	Transcript	Symbols: FMO GS-OX4 | FMO GS-OX4 (FLAVIN-MONOOXYGENASE GLUCOSINOLATE S-OXYGENASE 4); 4-methylthiopropyl glucosinolate S-oxygenase/ 8-methylthiopropyl glucosinolate S-oxygenase/ flavin-containing monooxygenase/ monooxygenase | chr1:23169136-23172105 FORWARD	2.61775
16.5.1.1.1.11	secondary metabolism.sulfur-containing.glucosinolates.synthesis.aliphatic.glucosinolate 2-oxoglutarate-dependent dioxygenase (AOP)	at4g03060	Transcript	Symbols: AOP2 | AOP2 (ALKENYL HYDROXALKYL PRODUCING 2); oxidoreductase, acting on paired donors, with incorporation or reduction of molecular oxygen, 2-oxoglutarate as one donor, and incorporation of one atom each of oxygen into both donors | chr4:1351980-1353854 REVERSE	-2.32669
16.5.1.1.1.13	secondary metabolism.sulfur-containing.glucosinolates.synthesis.aliphatic.2-oxoglutarate-dependent dioxygenase	at2g25450	Transcript	2-oxoglutarate-dependent dioxygenase, putative | chr2:10829916-10831655 REVERSE	1.26219
16.5.1.1.3.1	secondary metabolism.sulfur-containing.glucosinolates.synthesis.indole.CYP79B2 monooxygenase	at4g39950	Transcript	Symbols: CYP79B2 | CYP79B2; electron carrier/ heme binding / iron ion binding / monooxygenase/ oxygen binding | chr4:18525246-18527579 FORWARD	2.9571
16.5.1.1.3.3	secondary metabolism.sulfur-containing.glucosinolates.synthesis.indole.indole-3-methyl-desulfoglucosinolate sulfotransferase	at1g74100	Transcript	Symbols: SOT16, ATSOT16, CORI-7, ATST5A | SOT16 (SULFOTRANSFERASE 16); desulfoglucosinolate sulfotransferase/ sulfotransferase | chr1:27864345-27865694 REVERSE	2.92277
16.5.1.1.3.4	secondary metabolism.sulfur-containing.glucosinolates.synthesis.indole.cytochrome P450 monooxygenase	at5g57220	Transcript	Symbols: CYP81F2 | CYP81F2; electron carrier/ heme binding / iron ion binding / monooxygenase/ oxygen binding | chr5:23187840-23189857 FORWARD	3.18102
16.5.1.1.4.1	secondary metabolism.sulfur-containing.glucosinolates.synthesis.shared.CYP83B1 phenylacetaldoxime monooxygenase	at4g31500	Transcript	Symbols: CYP83B1, SUR2, RNT1, RED1, ATR4 | CYP83B1 (CYTOCHROME P450 MONOOXYGENASE 83B1); oxidoreductase, acting on paired donors, with incorporation or reduction of molecular oxygen, NADH or NADPH as one donor, and incorporation of one atom of oxygen / oxygen binding | chr4:15273471-15275310 REVERSE	2.75831
16.5.1.2.1	secondary metabolism.sulfur-containing.glucosinolates.regulation.aliphatic	at5g07690	Transcript	Symbols: MYB29, ATMYB29, PMG2 | ATMYB29 (ARABIDOPSIS THALIANA MYB DOMAIN PROTEIN 29); DNA binding / transcription factor | chr5:2446764-2448543 FORWARD	-0.88788
16.5.1.2.1	secondary metabolism.sulfur-containing.glucosinolates.regulation.aliphatic	at5g61420	Transcript	Symbols: MYB28, HAG1 | MYB28 (myb domain protein 28); DNA binding / transcription factor | chr5:24689151-24690797 REVERSE	-2.99295
16.5.1.2.3	secondary metabolism.sulfur-containing.glucosinolates.regulation.indole	at5g60890	Transcript	Symbols: ATMYB34, ATR1, MYB34 | MYB34 (MYB DOMAIN PROTEIN 34); DNA binding / kinase/ transcription activator/ transcription factor | chr5:24494691-24496351 FORWARD	2.30673
16.5.1.3.1	secondary metabolism.sulfur-containing.glucosinolates.degradation.myrosinase	at1g52040	Transcript	Symbols: MBP1, ATMBP | MBP1 (MYROSINASE-BINDING PROTEIN 1); protein binding | chr1:19350375-19352782 REVERSE	4.95979
16.5.1.3.1	secondary metabolism.sulfur-containing.glucosinolates.degradation.myrosinase	at1g54010	Transcript	myrosinase-associated protein, putative | chr1:20158664-20160815 REVERSE	8.08292
16.5.1.3.1	secondary metabolism.sulfur-containing.glucosinolates.degradation.myrosinase	at1g54020	Transcript	myrosinase-associated protein, putative | chr1:20161670-20163743 REVERSE	6.81589
16.5.1.3.1	secondary metabolism.sulfur-containing.glucosinolates.degradation.myrosinase	at2g44490	Transcript	Symbols: PEN2, BGLU26 | PEN2 (PENETRATION 2); hydrolase, hydrolyzing O-glycosyl compounds / thioglucosidase | chr2:18364756-18367725 FORWARD	2.58023
16.5.1.3.1	secondary metabolism.sulfur-containing.glucosinolates.degradation.myrosinase	at3g14210	Transcript	Symbols: ESM1 | ESM1 (epithiospecifier modifier 1); carboxylesterase/ hydrolase, acting on ester bonds | chr3:4729823-4731803 FORWARD	-2.9932
16.5.1.3.2	secondary metabolism.sulfur-containing.glucosinolates.degradation.nitrilespecifier protein	at5g48180	Transcript	Symbols: NSP5 | NSP5 (NITRILE SPECIFIER PROTEIN 5) | chr5:19540937-19542426 REVERSE	1.28141
16.5.1.3.3	secondary metabolism.sulfur-containing.glucosinolates.degradation.nitrilase	at3g44320	Transcript	Symbols: NIT3 | NIT3 (NITRILASE 3); indole-3-acetonitrile nitrilase/ indole-3-acetonitrile nitrile hydratase/ nitrilase | chr3:15993379-15995811 FORWARD	2.76316
16.5.1.3.3	secondary metabolism.sulfur-containing.glucosinolates.degradation.nitrilase	at5g22300	Transcript	Symbols: NIT4 | NIT4 (NITRILASE 4); 3-cyanoalanine hydratase/ cyanoalanine nitrilase/ indole-3-acetonitrile nitrilase/ nitrilase/ nitrile hydratase | chr5:7379199-7381935 FORWARD	-1.5138
16.5.1.4.1	secondary metabolism.sulfur-containing.glucosinolates.transport.aliphatic	at4g12030	Transcript	bile acid:sodium symporter family protein | chr4:7210918-7212992 FORWARD	-1.06867
Phenylpropanoids (40 genes)
16.2	secondary metabolism.phenylpropanoids	at1g20510	Transcript	Symbols: OPCL1 | OPCL1 (OPC-8:0 COA LIGASE1); 4-coumarate-CoA ligase | chr1:7103454-7105881 REVERSE	3.30541
16.2	secondary metabolism.phenylpropanoids	at1g28680	Transcript	transferase family protein | chr1:10078189-10080029 FORWARD	1.45174
16.2	secondary metabolism.phenylpropanoids	at1g32910	Transcript	transferase family protein | chr1:11925426-11926908 FORWARD	8.38616
16.2	secondary metabolism.phenylpropanoids	at1g68540	Transcript	oxidoreductase family protein | chr1:25720026-25721410 FORWARD	-1.82118
16.2	secondary metabolism.phenylpropanoids	at1g76470	Transcript	3-beta-hydroxy-delta5-steroid dehydrogenase/ binding / catalytic/ cinnamoyl-CoA reductase | chr1:28689770-28691449 REVERSE	4.7237
16.2	secondary metabolism.phenylpropanoids	at1g77520	Transcript	O-methyltransferase family 2 protein | chr1:29130403-29132180 FORWARD	4.08083
16.2	secondary metabolism.phenylpropanoids	at1g77530	Transcript	O-methyltransferase family 2 protein | chr1:29136037-29137555 FORWARD	4.27571
16.2	secondary metabolism.phenylpropanoids	at2g40230	Transcript	transferase family protein | chr2:16803092-16804741 REVERSE	2.48762
16.2	secondary metabolism.phenylpropanoids	at3g50280	Transcript	transferase family protein | chr3:18637854-18639185 FORWARD	2.97972
16.2	secondary metabolism.phenylpropanoids	at4g31910	Transcript	transferase family protein | chr4:15441082-15443900 FORWARD	-5.02865
16.2	secondary metabolism.phenylpropanoids	at4g35160	Transcript	O-methyltransferase family 2 protein | chr4:16730760-16732811 REVERSE	8.95579
16.2	secondary metabolism.phenylpropanoids	at5g01210	Transcript	transferase family protein | chr5:84474-86275 FORWARD	1.59077
16.2	secondary metabolism.phenylpropanoids	at5g07860	Transcript	transferase family protein | chr5:2511442-2513095 FORWARD	-0.97269
16.2	secondary metabolism.phenylpropanoids	at5g10820	Transcript	integral membrane transporter family protein | chr5:3420827-3423221 REVERSE	4.00109
16.2	secondary metabolism.phenylpropanoids	at5g16410	Transcript	transferase family protein | chr5:5365669-5367385 REVERSE	-1.60075
16.2	secondary metabolism.phenylpropanoids	at5g38130	Transcript	transferase family protein | chr5:15217910-15219372 REVERSE	5.02168
16.2	secondary metabolism.phenylpropanoids	at5g42830	Transcript	transferase family protein | chr5:17176384-17178018 FORWARD	2.99333
16.2	secondary metabolism.phenylpropanoids	at5g67150	Transcript	transferase family protein | chr5:26795771-26797312 REVERSE	-1.30555
16.2.1.1	secondary metabolism.phenylpropanoids.lignin biosynthesis.PAL	at2g37040	Transcript	Symbols: pal1, ATPAL1 | pal1 (Phe ammonia lyase 1); phenylalanine ammonia-lyase | chr2:15557376-15560363 REVERSE	3.96011
16.2.1.1	secondary metabolism.phenylpropanoids.lignin biosynthesis.PAL	at3g53260	Transcript	Symbols: PAL2, ATPAL2 | PAL2; phenylalanine ammonia-lyase | chr3:19744051-19746780 REVERSE	3.43982
16.2.1.1	secondary metabolism.phenylpropanoids.lignin biosynthesis.PAL	at5g04230	Transcript	Symbols: PAL3, ATPAL3 | PAL3 (PHENYL ALANINE AMMONIA-LYASE 3); phenylalanine ammonia-lyase | chr5:1160831-1163775 FORWARD	-1.8075
16.2.1.2	secondary metabolism.phenylpropanoids.lignin biosynthesis.C4H	at2g30490	Transcript	Symbols: ATC4H, C4H, CYP73A5 | C4H (CINNAMATE-4-HYDROXYLASE); trans-cinnamate 4-monooxygenase | chr2:12993663-12995770 REVERSE	3.30049
16.2.1.3	secondary metabolism.phenylpropanoids.lignin biosynthesis.4CL	at1g51680	Transcript	Symbols: 4CL1, 4CL.1, AT4CL1 | 4CL1 (4-COUMARATE:COA LIGASE 1); 4-coumarate-CoA ligase | chr1:19158752-19161552 REVERSE	2.31926
16.2.1.3	secondary metabolism.phenylpropanoids.lignin biosynthesis.4CL	at1g65060	Transcript	Symbols: 4CL3 | 4CL3; 4-coumarate-CoA ligase | chr1:24167202-24171502 REVERSE	-2.48058
16.2.1.3	secondary metabolism.phenylpropanoids.lignin biosynthesis.4CL	at3g21230	Transcript	Symbols: 4CL5 | 4CL5 (4-coumarate:CoA ligase 5); 4-coumarate-CoA ligase | chr3:7448040-7452000 REVERSE	6.4594
16.2.1.3	secondary metabolism.phenylpropanoids.lignin biosynthesis.4CL	at3g21240	Transcript	Symbols: 4CL2, AT4CL2 | 4CL2 (4-COUMARATE:COA LIGASE 2); 4-coumarate-CoA ligase | chr3:7454269-7457379 REVERSE	3.76921
16.2.1.3	secondary metabolism.phenylpropanoids.lignin biosynthesis.4CL	at5g38120	Transcript	4-coumarate--CoA ligase family protein / 4-coumaroyl-CoA synthase family protein | chr5:15213765-15216205 FORWARD	1.79
16.2.1.4	secondary metabolism.phenylpropanoids.lignin biosynthesis.HCT	at5g48930	Transcript	Symbols: HCT | HCT (HYDROXYCINNAMOYL-COA SHIKIMATE/QUINATE HYDROXYCINNAMOYL TRANSFERASE); quinate O-hydroxycinnamoyltransferase/ shikimate O-hydroxycinnamoyltransferase/ transferase | chr5:19836299-19838162 REVERSE	1.26298
16.2.1.5	secondary metabolism.phenylpropanoids.lignin biosynthesis.C3H	at2g40890	Transcript	Symbols: CYP98A3 | CYP98A3 (cytochrome P450, family 98, subfamily A, polypeptide 3); monooxygenase/ p-coumarate 3-hydroxylase | chr2:17058053-17060652 REVERSE	1.53444
16.2.1.6	secondary metabolism.phenylpropanoids.lignin biosynthesis.CCoAOMT	at1g67980	Transcript	Symbols: CCOAMT | CCoAMT; caffeoyl-CoA O-methyltransferase | chr1:25487714-25489231 FORWARD	4.14831
16.2.1.7	secondary metabolism.phenylpropanoids.lignin biosynthesis.CCR1	at5g14700	Transcript	cinnamoyl-CoA reductase-related | chr5:4740252-4743446 REVERSE	4.15818
16.2.1.8	secondary metabolism.phenylpropanoids.lignin biosynthesis.F5H	at4g36220	Transcript	Symbols: FAH1, CYP84A1 | FAH1 (FERULIC ACID 5-HYDROXYLASE 1); ferulate 5-hydroxylase/ monooxygenase | chr4:17137344-17139635 REVERSE	1.73706
16.2.1.8	secondary metabolism.phenylpropanoids.lignin biosynthesis.F5H	at5g04330	Transcript	cytochrome P450, putative / ferulate-5-hydroxylase, putative | chr5:1212602-1214439 REVERSE	2.54455
16.2.1.9	secondary metabolism.phenylpropanoids.lignin biosynthesis.COMT	at5g54160	Transcript	Symbols: ATOMT1, OMT1 | ATOMT1 (O-METHYLTRANSFERASE 1); caffeate O-methyltransferase/ myricetin 3'-O-methyltransferase/ quercetin 3-O-methyltransferase | chr5:21981996-21984363 FORWARD	2.44262
16.2.1.10	secondary metabolism.phenylpropanoids.lignin biosynthesis.CAD	at1g72680	Transcript	Symbols: ATCAD1, CAD1 | cinnamyl-alcohol dehydrogenase, putative | chr1:27359232-27361016 REVERSE	2.38755
16.2.1.10	secondary metabolism.phenylpropanoids.lignin biosynthesis.CAD	at2g21730	Transcript	Symbols: CAD2, ATCAD2 | CAD2 (CINNAMYL ALCOHOL DEHYDROGENASE HOMOLOG 2); binding / catalytic/ oxidoreductase/ zinc ion binding | chr2:9280044-9281623 FORWARD	-2.89473
16.2.1.10	secondary metabolism.phenylpropanoids.lignin biosynthesis.CAD	at2g21890	Transcript	Symbols: CAD3, ATCAD3 | CAD3 (CINNAMYL ALCOHOL DEHYDROGENASE HOMOLOG 3); binding / catalytic/ oxidoreductase/ zinc ion binding | chr2:9331089-9332646 FORWARD	-2.05525
16.2.1.10	secondary metabolism.phenylpropanoids.lignin biosynthesis.CAD	at3g19450	Transcript	Symbols: CAD4, ATCAD4, CAD, CAD-C | ATCAD4; cinnamyl-alcohol dehydrogenase | chr3:6744598-6747214 FORWARD	-1.17243
16.2.1.10	secondary metabolism.phenylpropanoids.lignin biosynthesis.CAD	at4g34230	Transcript	Symbols: CAD5, ATCAD5, CAD-5 | ATCAD5 (CINNAMYL ALCOHOL DEHYDROGENASE 5); cinnamyl-alcohol dehydrogenase | chr4:16386727-16388722 REVERSE	4.96822
16.2.1.10	secondary metabolism.phenylpropanoids.lignin biosynthesis.CAD	at4g39330	Transcript	Symbols: ATCAD9, CAD9 | CAD9 (CINNAMYL ALCOHOL DEHYDROGENASE 9); binding / catalytic/ oxidoreductase/ zinc ion binding | chr4:18291218-18293383 FORWARD	-1.79568
Lignins and Lignans (22 genes)
16.2.1.1	secondary metabolism.phenylpropanoids.lignin biosynthesis.PAL	at2g37040	Transcript	Symbols: pal1, ATPAL1 | pal1 (Phe ammonia lyase 1); phenylalanine ammonia-lyase | chr2:15557376-15560363 REVERSE	3.96011
16.2.1.1	secondary metabolism.phenylpropanoids.lignin biosynthesis.PAL	at3g53260	Transcript	Symbols: PAL2, ATPAL2 | PAL2; phenylalanine ammonia-lyase | chr3:19744051-19746780 REVERSE	3.43982
16.2.1.1	secondary metabolism.phenylpropanoids.lignin biosynthesis.PAL	at5g04230	Transcript	Symbols: PAL3, ATPAL3 | PAL3 (PHENYL ALANINE AMMONIA-LYASE 3); phenylalanine ammonia-lyase | chr5:1160831-1163775 FORWARD	-1.8075
16.2.1.2	secondary metabolism.phenylpropanoids.lignin biosynthesis.C4H	at2g30490	Transcript	Symbols: ATC4H, C4H, CYP73A5 | C4H (CINNAMATE-4-HYDROXYLASE); trans-cinnamate 4-monooxygenase | chr2:12993663-12995770 REVERSE	3.30049
16.2.1.3	secondary metabolism.phenylpropanoids.lignin biosynthesis.4CL	at1g51680	Transcript	Symbols: 4CL1, 4CL.1, AT4CL1 | 4CL1 (4-COUMARATE:COA LIGASE 1); 4-coumarate-CoA ligase | chr1:19158752-19161552 REVERSE	2.31926
16.2.1.3	secondary metabolism.phenylpropanoids.lignin biosynthesis.4CL	at1g65060	Transcript	Symbols: 4CL3 | 4CL3; 4-coumarate-CoA ligase | chr1:24167202-24171502 REVERSE	-2.48058
16.2.1.3	secondary metabolism.phenylpropanoids.lignin biosynthesis.4CL	at3g21230	Transcript	Symbols: 4CL5 | 4CL5 (4-coumarate:CoA ligase 5); 4-coumarate-CoA ligase | chr3:7448040-7452000 REVERSE	6.4594
16.2.1.3	secondary metabolism.phenylpropanoids.lignin biosynthesis.4CL	at3g21240	Transcript	Symbols: 4CL2, AT4CL2 | 4CL2 (4-COUMARATE:COA LIGASE 2); 4-coumarate-CoA ligase | chr3:7454269-7457379 REVERSE	3.76921
16.2.1.3	secondary metabolism.phenylpropanoids.lignin biosynthesis.4CL	at5g38120	Transcript	4-coumarate--CoA ligase family protein / 4-coumaroyl-CoA synthase family protein | chr5:15213765-15216205 FORWARD	1.79
16.2.1.4	secondary metabolism.phenylpropanoids.lignin biosynthesis.HCT	at5g48930	Transcript	Symbols: HCT | HCT (HYDROXYCINNAMOYL-COA SHIKIMATE/QUINATE HYDROXYCINNAMOYL TRANSFERASE); quinate O-hydroxycinnamoyltransferase/ shikimate O-hydroxycinnamoyltransferase/ transferase | chr5:19836299-19838162 REVERSE	1.26298
16.2.1.5	secondary metabolism.phenylpropanoids.lignin biosynthesis.C3H	at2g40890	Transcript	Symbols: CYP98A3 | CYP98A3 (cytochrome P450, family 98, subfamily A, polypeptide 3); monooxygenase/ p-coumarate 3-hydroxylase | chr2:17058053-17060652 REVERSE	1.53444
16.2.1.6	secondary metabolism.phenylpropanoids.lignin biosynthesis.CCoAOMT	at1g67980	Transcript	Symbols: CCOAMT | CCoAMT; caffeoyl-CoA O-methyltransferase | chr1:25487714-25489231 FORWARD	4.14831
16.2.1.7	secondary metabolism.phenylpropanoids.lignin biosynthesis.CCR1	at5g14700	Transcript	cinnamoyl-CoA reductase-related | chr5:4740252-4743446 REVERSE	4.15818
16.2.1.8	secondary metabolism.phenylpropanoids.lignin biosynthesis.F5H	at4g36220	Transcript	Symbols: FAH1, CYP84A1 | FAH1 (FERULIC ACID 5-HYDROXYLASE 1); ferulate 5-hydroxylase/ monooxygenase | chr4:17137344-17139635 REVERSE	1.73706
16.2.1.8	secondary metabolism.phenylpropanoids.lignin biosynthesis.F5H	at5g04330	Transcript	cytochrome P450, putative / ferulate-5-hydroxylase, putative | chr5:1212602-1214439 REVERSE	2.54455
16.2.1.9	secondary metabolism.phenylpropanoids.lignin biosynthesis.COMT	at5g54160	Transcript	Symbols: ATOMT1, OMT1 | ATOMT1 (O-METHYLTRANSFERASE 1); caffeate O-methyltransferase/ myricetin 3'-O-methyltransferase/ quercetin 3-O-methyltransferase | chr5:21981996-21984363 FORWARD	2.44262
16.2.1.10	secondary metabolism.phenylpropanoids.lignin biosynthesis.CAD	at1g72680	Transcript	Symbols: ATCAD1, CAD1 | cinnamyl-alcohol dehydrogenase, putative | chr1:27359232-27361016 REVERSE	2.38755
16.2.1.10	secondary metabolism.phenylpropanoids.lignin biosynthesis.CAD	at2g21730	Transcript	Symbols: CAD2, ATCAD2 | CAD2 (CINNAMYL ALCOHOL DEHYDROGENASE HOMOLOG 2); binding / catalytic/ oxidoreductase/ zinc ion binding | chr2:9280044-9281623 FORWARD	-2.89473
16.2.1.10	secondary metabolism.phenylpropanoids.lignin biosynthesis.CAD	at2g21890	Transcript	Symbols: CAD3, ATCAD3 | CAD3 (CINNAMYL ALCOHOL DEHYDROGENASE HOMOLOG 3); binding / catalytic/ oxidoreductase/ zinc ion binding | chr2:9331089-9332646 FORWARD	-2.05525
16.2.1.10	secondary metabolism.phenylpropanoids.lignin biosynthesis.CAD	at3g19450	Transcript	Symbols: CAD4, ATCAD4, CAD, CAD-C | ATCAD4; cinnamyl-alcohol dehydrogenase | chr3:6744598-6747214 FORWARD	-1.17243
16.2.1.10	secondary metabolism.phenylpropanoids.lignin biosynthesis.CAD	at4g34230	Transcript	Symbols: CAD5, ATCAD5, CAD-5 | ATCAD5 (CINNAMYL ALCOHOL DEHYDROGENASE 5); cinnamyl-alcohol dehydrogenase | chr4:16386727-16388722 REVERSE	4.96822
16.2.1.10	secondary metabolism.phenylpropanoids.lignin biosynthesis.CAD	at4g39330	Transcript	Symbols: ATCAD9, CAD9 | CAD9 (CINNAMYL ALCOHOL DEHYDROGENASE 9); binding / catalytic/ oxidoreductase/ zinc ion binding | chr4:18291218-18293383 FORWARD	-1.79568
Tocopherol (3 genes)
16.1.3	secondary metabolism.isoprenoids.tocopherol biosynthesis	at5g04490	Transcript	Symbols: VTE5 | VTE5 (vitamin E pathway gene5); phosphatidate cytidylyltransferase/ phytol kinase | chr5:1279760-1281669 FORWARD	-1.06625
16.1.3.4	secondary metabolism.isoprenoids.tocopherol biosynthesis.tocopherol cyclase	at4g32770	Transcript	Symbols: VTE1, ATSDX1 | VTE1 (VITAMIN E DEFICIENT 1); tocopherol cyclase | chr4:15804914-15807982 FORWARD	-1.34145
16.1.3.5	secondary metabolism.isoprenoids.tocopherol biosynthesis.tocopherol methyltransferase	at1g64970	Transcript	Symbols: G-TMT, TMT1, VTE4 | G-TMT (GAMMA-TOCOPHEROL METHYLTRANSFERASE); tocopherol O-methyltransferase | chr1:24134085-24136109 REVERSE	-1.46456
Carotenoids (11 genes)
16.1.4	secondary metabolism.isoprenoids.carotenoids	at3g09580	Transcript	amine oxidase family protein | chr3:2942504-2944078 REVERSE	-1.62132
16.1.4.1	secondary metabolism.isoprenoids.carotenoids.phytoene synthase	at5g17230	Transcript	phytoene synthase (PSY) / geranylgeranyl-diphosphate geranylgeranyl transferase | chr5:5659613-5662865 REVERSE	-1.74835
16.1.4.3	secondary metabolism.isoprenoids.carotenoids.zeta-carotene desaturase	at3g04870	Transcript	Symbols: ZDS, PDE181 | ZDS (ZETA-CAROTENE DESATURASE); carotene 7,8-desaturase | chr3:1342718-1346387 FORWARD	-1.14286
16.1.4.4	secondary metabolism.isoprenoids.carotenoids.lycopene epsilon cyclase	at5g57030	Transcript	Symbols: LUT2 | LUT2 (LUTEIN DEFICIENT 2); lycopene epsilon cyclase | chr5:23077265-23080053 FORWARD	-1.76643
16.1.4.5	secondary metabolism.isoprenoids.carotenoids.lycopene beta cyclase	at3g10230	Transcript	Symbols: LYC | LYC (LYCOPENE CYCLASE); lycopene beta cyclase | chr3:3164075-3166038 REVERSE	-2.24247
16.1.4.6	secondary metabolism.isoprenoids.carotenoids.carotenoid beta ring hydroxylase	at4g25700	Transcript	Symbols: BETA-OHASE 1, B1, chy1 | BETA-OHASE 1 (BETA-HYDROXYLASE 1); carotene beta-ring hydroxylase | chr4:13093934-13095935 REVERSE	-1.54495
16.1.4.6	secondary metabolism.isoprenoids.carotenoids.carotenoid beta ring hydroxylase	at5g52570	Transcript	Symbols: BETA-OHASE 2, B2, CHY2 | BETA-OHASE 2 (BETA-CAROTENE HYDROXYLASE 2); carotene beta-ring hydroxylase | chr5:21334793-21337002 REVERSE	1.08101
16.1.4.7	secondary metabolism.isoprenoids.carotenoids.carotenoid epsilon ring hydroxylase	at1g31800	Transcript	Symbols: CYP97A3, LUT5 | CYP97A3 (CYTOCHROME P450-TYPE MONOOXYGENASE 97A3); carotene beta-ring hydroxylase/ oxygen binding | chr1:11396402-11399714 FORWARD	-1.03258
16.1.4.8	secondary metabolism.isoprenoids.carotenoids.carotenoid isomerase	at1g06820	Transcript	Symbols: CRTISO, CCR2 | CRTISO (CAROTENOID ISOMERASE); carotenoid isomerase | chr1:2092946-2096232 REVERSE	4.97235
16.1.4.21	secondary metabolism.isoprenoids.carotenoids.violaxanthin de-epoxidase	at1g08550	Transcript	Symbols: NPQ1, AVDE1 | NPQ1 (NON-PHOTOCHEMICAL QUENCHING 1); violaxanthin de-epoxidase | chr1:2706924-2709531 FORWARD	-1.46418
16.1.4.21	secondary metabolism.isoprenoids.carotenoids.violaxanthin de-epoxidase	at2g21860	Transcript	violaxanthin de-epoxidase-related | chr2:9318258-9320002 REVERSE	-1.2122
Terpenoids (3 genes)
16.1.5	secondary metabolism.isoprenoids.terpenoids	at1g61120	Transcript	Symbols: TPS04, GES | TPS04 (TERPENE SYNTHASE 04); (E,E)-geranyllinalool synthase | chr1:22523637-22528811 FORWARD	9.20847
16.1.5	secondary metabolism.isoprenoids.terpenoids	at4g16730	Transcript	lyase/ magnesium ion binding | chr4:9402898-9406003 FORWARD	8.14966
16.1.5	secondary metabolism.isoprenoids.terpenoids	at4g16740	Transcript	Symbols: ATTPS03 | ATTPS03; (E)-beta-ocimene synthase/ myrcene synthase | chr4:9407768-9410877 FORWARD	0
Shikimate Pathway (28 genes)
13.1.6.1.1	amino acid metabolism.synthesis.aromatic aa.chorismate.3-deoxy-D-arabino-heptulosonate 7-phosphate synthase	at1g22410	Transcript	2-dehydro-3-deoxyphosphoheptonate aldolase, putative / 3-deoxy-D-arabino-heptulosonate 7-phosphate synthase, putative / DAHP synthetase, putative | chr1:7912046-7915003 FORWARD	3.33014
13.1.6.1.1	amino acid metabolism.synthesis.aromatic aa.chorismate.3-deoxy-D-arabino-heptulosonate 7-phosphate synthase	at4g39980	Transcript	Symbols: DHS1 | DHS1 (3-DEOXY-D-ARABINO-HEPTULOSONATE 7-PHOSPHATE SYNTHASE 1); 3-deoxy-7-phosphoheptulonate synthase | chr4:18539575-18542093 FORWARD	4.25678
13.1.6.1.2	amino acid metabolism.synthesis.aromatic aa.chorismate.3-dehydroquinate synthase	at5g66120	Transcript	3-dehydroquinate synthase, putative | chr5:26431376-26433778 REVERSE	1.11972
13.1.6.1.5	amino acid metabolism.synthesis.aromatic aa.chorismate.shikimate kinase	at2g35500	Transcript	shikimate kinase-related | chr2:14914003-14916135 FORWARD	-1.01385
13.1.6.1.6	amino acid metabolism.synthesis.aromatic aa.chorismate.5-enolpyruvylshikimate-3-phosphate synthase	at2g45300	Transcript	3-phosphoshikimate 1-carboxyvinyltransferase / 5-enolpyruvylshikimate-3-phosphate / EPSP synthase | chr2:18677311-18680072 FORWARD	3.15522
13.1.6.1.7	amino acid metabolism.synthesis.aromatic aa.chorismate.chorismate synthase	at1g48850	Transcript	Symbols: EMB1144 | EMB1144 (embryo defective 1144); chorismate synthase | chr1:18064905-18068090 REVERSE	2.4376
13.1.6.1.10	amino acid metabolism.synthesis.aromatic aa.chorismate.dehydroquinate/shikimate dehydrogenase	at3g06350	Transcript	Symbols: EMB3004, MEE32 | MEE32 (MATERNAL EFFECT EMBRYO ARREST 32); 3-dehydroquinate dehydratase/ NADP or NADPH binding / binding / catalytic/ shikimate 5-dehydrogenase | chr3:1924310-1927759 REVERSE	1.51903
13.1.6.2	amino acid metabolism.synthesis.aromatic aa.phenylalanine and tyrosine	at2g13810	Transcript	Symbols: ALD1 | ALD1 (AGD2-LIKE DEFENSE RESPONSE PROTEIN1); catalytic/ pyridoxal phosphate binding / transaminase/ transferase, transferring nitrogenous groups | chr2:5768446-5772259 FORWARD	3.00154
13.1.6.2.1	amino acid metabolism.synthesis.aromatic aa.phenylalanine and tyrosine.chorismate mutase	at1g69370	Transcript	Symbols: CM3, cm-3 | CM3 (chorismate mutase 3); chorismate mutase | chr1:26079956-26081727 FORWARD	2.39449
13.1.6.2.1	amino acid metabolism.synthesis.aromatic aa.phenylalanine and tyrosine.chorismate mutase	at5g10870	Transcript	Symbols: ATCM2 | ATCM2 (chorismate mutase 2); chorismate mutase | chr5:3430546-3432462 REVERSE	-1.8712
13.1.6.3.1	amino acid metabolism.synthesis.aromatic aa.phenylalanine.arogenate dehydratase / prephenate dehydratase	at3g44720	Transcript	Symbols: ADT4 | ADT4 (arogenate dehydratase 4); arogenate dehydratase/ prephenate dehydratase | chr3:16271652-16273344 FORWARD	2.3357
13.1.6.3.1	amino acid metabolism.synthesis.aromatic aa.phenylalanine.arogenate dehydratase / prephenate dehydratase	at5g22630	Transcript	Symbols: ADT5 | ADT5 (arogenate dehydratase 5); arogenate dehydratase/ prephenate dehydratase | chr5:7524342-7526160 FORWARD	3.27647
13.1.6.4.1	amino acid metabolism.synthesis.aromatic aa.tyrosine.arogenate dehydrogenase \& prephenate dehydrogenase	at5g34930	Transcript	arogenate dehydrogenase | chr5:13233374-13235567 FORWARD	1.39045
13.1.6.4.3	amino acid metabolism.synthesis.aromatic aa.tyrosine.tyrosine transaminase	at2g24850	Transcript	Symbols: TAT3, TAT | TAT3 (TYROSINE AMINOTRANSFERASE 3); L-tyrosine:2-oxoglutarate aminotransferase/ transaminase | chr2:10582830-10585216 REVERSE	7.25834
13.1.6.5.1	amino acid metabolism.synthesis.aromatic aa.tryptophan.anthranilate synthase	at1g24807	Transcript	anthranilate synthase beta subunit, putative | chr1:8771766-8773535 REVERSE	4.22227
13.1.6.5.1	amino acid metabolism.synthesis.aromatic aa.tryptophan.anthranilate synthase	at1g24909	Transcript	anthranilate synthase beta subunit, putative | chr1:8785785-8787914 REVERSE	3.77275
13.1.6.5.1	amino acid metabolism.synthesis.aromatic aa.tryptophan.anthranilate synthase	at1g25220	Transcript	Symbols: ASB1, TRP4, WEI7 | ASB1 (ANTHRANILATE SYNTHASE BETA SUBUNIT 1); anthranilate synthase | chr1:8837070-8839501 REVERSE	4.08334
13.1.6.5.1	amino acid metabolism.synthesis.aromatic aa.tryptophan.anthranilate synthase	at5g05730	Transcript	Symbols: ASA1, TRP5, AMT1, WEI2 | ASA1 (ANTHRANILATE SYNTHASE ALPHA SUBUNIT 1); anthranilate synthase | chr5:1719557-1722903 REVERSE	3.57334
13.1.6.5.1	amino acid metabolism.synthesis.aromatic aa.tryptophan.anthranilate synthase	at5g57890	Transcript	anthranilate synthase beta subunit, putative | chr5:23447407-23449679 REVERSE	1.09103
13.1.6.5.2	amino acid metabolism.synthesis.aromatic aa.tryptophan.anthranilate phosphoribosyltransferase	at5g17990	Transcript	Symbols: TRP1, pat1 | TRP1 (tryptophan biosynthesis 1); anthranilate phosphoribosyltransferase | chr5:5957213-5959905 FORWARD	3.21033
13.1.6.5.3	amino acid metabolism.synthesis.aromatic aa.tryptophan.phosphoribosyanthranilate isomerase	at1g29410	Transcript	Symbols: PAI3 | PAI3 (phosphoribosylanthranilate isomerase 3); phosphoribosylanthranilate isomerase | chr1:10297877-10300005 REVERSE	-1.92142
13.1.6.5.3	amino acid metabolism.synthesis.aromatic aa.tryptophan.phosphoribosyanthranilate isomerase	at5g05590	Transcript	Symbols: PAI2 | PAI2 (PHOSPHORIBOSYLANTHRANILATE ISOMERASE 2); phosphoribosylanthranilate isomerase | chr5:1666471-1668352 REVERSE	3.73189
13.1.6.5.4	amino acid metabolism.synthesis.aromatic aa.tryptophan.indole-3-glycerol phosphate synthase	at2g04400	Transcript	indole-3-glycerol phosphate synthase (IGPS) | chr2:1531148-1533737 FORWARD	3.55319
13.1.6.5.5	amino acid metabolism.synthesis.aromatic aa.tryptophan.tryptophan synthase	at3g54640	Transcript	Symbols: TSA1, TRP3 | TSA1 (TRYPTOPHAN SYNTHASE ALPHA CHAIN); tryptophan synthase | chr3:20223148-20225523 REVERSE	4.15535
13.1.6.5.5	amino acid metabolism.synthesis.aromatic aa.tryptophan.tryptophan synthase	at4g27070	Transcript	Symbols: TSB2 | TSB2 (TRYPTOPHAN SYNTHASE BETA-SUBUNIT 2); tryptophan synthase | chr4:13586340-13588821 FORWARD	2.4737
13.1.6.5.5	amino acid metabolism.synthesis.aromatic aa.tryptophan.tryptophan synthase	at5g28237	Transcript	tryptophan synthase, beta subunit, putative | chr5:10207353-10213598 REVERSE	7.27109
13.1.6.5.5	amino acid metabolism.synthesis.aromatic aa.tryptophan.tryptophan synthase	at5g38530	Transcript	tryptophan synthase-related | chr5:15424038-15426470 FORWARD	1.43595
13.1.6.5.5	amino acid metabolism.synthesis.aromatic aa.tryptophan.tryptophan synthase	at5g54810	Transcript	Symbols: TSB1, TRPB, TRP2, ATTSB1 | TSB1 (TRYPTOPHAN SYNTHASE BETA-SUBUNIT 1); tryptophan synthase | chr5:22264594-22266785 REVERSE	3.31809
Shikimate Pathway (5 genes)
13.1.6.1.1	amino acid metabolism.synthesis.aromatic aa.chorismate.3-deoxy-D-arabino-heptulosonate 7-phosphate synthase	at1g22410	Transcript	2-dehydro-3-deoxyphosphoheptonate aldolase, putative / 3-deoxy-D-arabino-heptulosonate 7-phosphate synthase, putative / DAHP synthetase, putative | chr1:7912046-7915003 FORWARD	3.33014
13.1.6.1.1	amino acid metabolism.synthesis.aromatic aa.chorismate.3-deoxy-D-arabino-heptulosonate 7-phosphate synthase	at4g39980	Transcript	Symbols: DHS1 | DHS1 (3-DEOXY-D-ARABINO-HEPTULOSONATE 7-PHOSPHATE SYNTHASE 1); 3-deoxy-7-phosphoheptulonate synthase | chr4:18539575-18542093 FORWARD	4.25678
13.1.6.1.10	amino acid metabolism.synthesis.aromatic aa.chorismate.dehydroquinate/shikimate dehydrogenase	at3g06350	Transcript	Symbols: EMB3004, MEE32 | MEE32 (MATERNAL EFFECT EMBRYO ARREST 32); 3-dehydroquinate dehydratase/ NADP or NADPH binding / binding / catalytic/ shikimate 5-dehydrogenase | chr3:1924310-1927759 REVERSE	1.51903
13.1.6.1.6	amino acid metabolism.synthesis.aromatic aa.chorismate.5-enolpyruvylshikimate-3-phosphate synthase	at2g45300	Transcript	3-phosphoshikimate 1-carboxyvinyltransferase / 5-enolpyruvylshikimate-3-phosphate / EPSP synthase | chr2:18677311-18680072 FORWARD	3.15522
13.1.6.1.7	amino acid metabolism.synthesis.aromatic aa.chorismate.chorismate synthase	at1g48850	Transcript	Symbols: EMB1144 | EMB1144 (embryo defective 1144); chorismate synthase | chr1:18064905-18068090 REVERSE	2.4376
Tocopherol Pathway (5 genes)
16.1.3.4	secondary metabolism.isoprenoids.tocopherol biosynthesis.tocopherol cyclase	at4g32770	Transcript	Symbols: VTE1, ATSDX1 | VTE1 (VITAMIN E DEFICIENT 1); tocopherol cyclase | chr4:15804914-15807982 FORWARD	-1.34145
16.1.3.5	secondary metabolism.isoprenoids.tocopherol biosynthesis.tocopherol methyltransferase	at1g64970	Transcript	Symbols: G-TMT, TMT1, VTE4 | G-TMT (GAMMA-TOCOPHEROL METHYLTRANSFERASE); tocopherol O-methyltransferase | chr1:24134085-24136109 REVERSE	-1.46456
16.1.3.4	secondary metabolism.isoprenoids.tocopherol biosynthesis.tocopherol cyclase	at4g32770	Transcript	Symbols: VTE1, ATSDX1 | VTE1 (VITAMIN E DEFICIENT 1); tocopherol cyclase | chr4:15804914-15807982 FORWARD	-1.34145
16.1.3.5	secondary metabolism.isoprenoids.tocopherol biosynthesis.tocopherol methyltransferase	at1g64970	Transcript	Symbols: G-TMT, TMT1, VTE4 | G-TMT (GAMMA-TOCOPHEROL METHYLTRANSFERASE); tocopherol O-methyltransferase | chr1:24134085-24136109 REVERSE	-1.46456
16.1.3.5	secondary metabolism.isoprenoids.tocopherol biosynthesis.tocopherol methyltransferase	at1g64970	Transcript	Symbols: G-TMT, TMT1, VTE4 | G-TMT (GAMMA-TOCOPHEROL METHYLTRANSFERASE); tocopherol O-methyltransferase | chr1:24134085-24136109 REVERSE	-1.46456
Carotenoid Pathway (12 genes)
16.1.4.8	secondary metabolism.isoprenoids.carotenoids.carotenoid isomerase	at1g06820	Transcript	Symbols: CRTISO, CCR2 | CRTISO (CAROTENOID ISOMERASE); carotenoid isomerase | chr1:2092946-2096232 REVERSE	4.97235
16.1.4.5	secondary metabolism.isoprenoids.carotenoids.lycopene beta cyclase	at3g10230	Transcript	Symbols: LYC | LYC (LYCOPENE CYCLASE); lycopene beta cyclase | chr3:3164075-3166038 REVERSE	-2.24247
16.1.4.6	secondary metabolism.isoprenoids.carotenoids.carotenoid beta ring hydroxylase	at4g25700	Transcript	Symbols: BETA-OHASE 1, B1, chy1 | BETA-OHASE 1 (BETA-HYDROXYLASE 1); carotene beta-ring hydroxylase | chr4:13093934-13095935 REVERSE	-1.54495
16.1.4.6	secondary metabolism.isoprenoids.carotenoids.carotenoid beta ring hydroxylase	at5g52570	Transcript	Symbols: BETA-OHASE 2, B2, CHY2 | BETA-OHASE 2 (BETA-CAROTENE HYDROXYLASE 2); carotene beta-ring hydroxylase | chr5:21334793-21337002 REVERSE	1.08101
16.1.4.1	secondary metabolism.isoprenoids.carotenoids.phytoene synthase	at5g17230	Transcript	phytoene synthase (PSY) / geranylgeranyl-diphosphate geranylgeranyl transferase | chr5:5659613-5662865 REVERSE	-1.74835
16.1.4.3	secondary metabolism.isoprenoids.carotenoids.zeta-carotene desaturase	at3g04870	Transcript	Symbols: ZDS, PDE181 | ZDS (ZETA-CAROTENE DESATURASE); carotene 7,8-desaturase | chr3:1342718-1346387 FORWARD	-1.14286
16.1.4.4	secondary metabolism.isoprenoids.carotenoids.lycopene epsilon cyclase	at5g57030	Transcript	Symbols: LUT2 | LUT2 (LUTEIN DEFICIENT 2); lycopene epsilon cyclase | chr5:23077265-23080053 FORWARD	-1.76643
16.1.4.5	secondary metabolism.isoprenoids.carotenoids.lycopene beta cyclase	at3g10230	Transcript	Symbols: LYC | LYC (LYCOPENE CYCLASE); lycopene beta cyclase | chr3:3164075-3166038 REVERSE	-2.24247
16.1.4.7	secondary metabolism.isoprenoids.carotenoids.carotenoid epsilon ring hydroxylase	at1g31800	Transcript	Symbols: CYP97A3, LUT5 | CYP97A3 (CYTOCHROME P450-TYPE MONOOXYGENASE 97A3); carotene beta-ring hydroxylase/ oxygen binding | chr1:11396402-11399714 FORWARD	-1.03258
16.1.4.21	secondary metabolism.isoprenoids.carotenoids.violaxanthin de-epoxidase	at1g08550	Transcript	Symbols: NPQ1, AVDE1 | NPQ1 (NON-PHOTOCHEMICAL QUENCHING 1); violaxanthin de-epoxidase | chr1:2706924-2709531 FORWARD	-1.46418
16.1.4.21	secondary metabolism.isoprenoids.carotenoids.violaxanthin de-epoxidase	at2g21860	Transcript	violaxanthin de-epoxidase-related | chr2:9318258-9320002 REVERSE	-1.2122
17.1.1.1.1	hormone metabolism.abscisic acid.synthesis-degradation.synthesis.zeaxanthin epoxidase	at5g67030	Transcript	Symbols: ABA1, LOS6, NPQ2, ATABA1, ZEP, IBS3, ATZEP | ABA1 (ABA DEFICIENT 1); zeaxanthin epoxidase | chr5:26753510-26757236 REVERSE	-1.31109
Phenylpropanoid pathway (27 genes)
16.2.1.1	secondary metabolism.phenylpropanoids.lignin biosynthesis.PAL	at2g37040	Transcript	Symbols: pal1, ATPAL1 | pal1 (Phe ammonia lyase 1); phenylalanine ammonia-lyase | chr2:15557376-15560363 REVERSE	3.96011
16.2.1.1	secondary metabolism.phenylpropanoids.lignin biosynthesis.PAL	at3g53260	Transcript	Symbols: PAL2, ATPAL2 | PAL2; phenylalanine ammonia-lyase | chr3:19744051-19746780 REVERSE	3.43982
16.2.1.1	secondary metabolism.phenylpropanoids.lignin biosynthesis.PAL	at5g04230	Transcript	Symbols: PAL3, ATPAL3 | PAL3 (PHENYL ALANINE AMMONIA-LYASE 3); phenylalanine ammonia-lyase | chr5:1160831-1163775 FORWARD	-1.8075
16.2.1.2	secondary metabolism.phenylpropanoids.lignin biosynthesis.C4H	at2g30490	Transcript	Symbols: ATC4H, C4H, CYP73A5 | C4H (CINNAMATE-4-HYDROXYLASE); trans-cinnamate 4-monooxygenase | chr2:12993663-12995770 REVERSE	3.30049
16.2.1.3	secondary metabolism.phenylpropanoids.lignin biosynthesis.4CL	at1g51680	Transcript	Symbols: 4CL1, 4CL.1, AT4CL1 | 4CL1 (4-COUMARATE:COA LIGASE 1); 4-coumarate-CoA ligase | chr1:19158752-19161552 REVERSE	2.31926
16.2.1.3	secondary metabolism.phenylpropanoids.lignin biosynthesis.4CL	at1g65060	Transcript	Symbols: 4CL3 | 4CL3; 4-coumarate-CoA ligase | chr1:24167202-24171502 REVERSE	-2.48058
16.2.1.3	secondary metabolism.phenylpropanoids.lignin biosynthesis.4CL	at3g21230	Transcript	Symbols: 4CL5 | 4CL5 (4-coumarate:CoA ligase 5); 4-coumarate-CoA ligase | chr3:7448040-7452000 REVERSE	6.4594
16.2.1.3	secondary metabolism.phenylpropanoids.lignin biosynthesis.4CL	at3g21240	Transcript	Symbols: 4CL2, AT4CL2 | 4CL2 (4-COUMARATE:COA LIGASE 2); 4-coumarate-CoA ligase | chr3:7454269-7457379 REVERSE	3.76921
16.2.1.3	secondary metabolism.phenylpropanoids.lignin biosynthesis.4CL	at5g38120	Transcript	4-coumarate--CoA ligase family protein / 4-coumaroyl-CoA synthase family protein | chr5:15213765-15216205 FORWARD	1.79
16.2.1.7	secondary metabolism.phenylpropanoids.lignin biosynthesis.CCR1	at5g14700	Transcript	cinnamoyl-CoA reductase-related | chr5:4740252-4743446 REVERSE	4.15818
16.2.1.10	secondary metabolism.phenylpropanoids.lignin biosynthesis.CAD	at1g72680	Transcript	Symbols: ATCAD1, CAD1 | cinnamyl-alcohol dehydrogenase, putative | chr1:27359232-27361016 REVERSE	2.38755
16.2.1.10	secondary metabolism.phenylpropanoids.lignin biosynthesis.CAD	at2g21730	Transcript	Symbols: CAD2, ATCAD2 | CAD2 (CINNAMYL ALCOHOL DEHYDROGENASE HOMOLOG 2); binding / catalytic/ oxidoreductase/ zinc ion binding | chr2:9280044-9281623 FORWARD	-2.89473
16.2.1.10	secondary metabolism.phenylpropanoids.lignin biosynthesis.CAD	at2g21890	Transcript	Symbols: CAD3, ATCAD3 | CAD3 (CINNAMYL ALCOHOL DEHYDROGENASE HOMOLOG 3); binding / catalytic/ oxidoreductase/ zinc ion binding | chr2:9331089-9332646 FORWARD	-2.05525
16.2.1.10	secondary metabolism.phenylpropanoids.lignin biosynthesis.CAD	at3g19450	Transcript	Symbols: CAD4, ATCAD4, CAD, CAD-C | ATCAD4; cinnamyl-alcohol dehydrogenase | chr3:6744598-6747214 FORWARD	-1.17243
16.2.1.10	secondary metabolism.phenylpropanoids.lignin biosynthesis.CAD	at4g34230	Transcript	Symbols: CAD5, ATCAD5, CAD-5 | ATCAD5 (CINNAMYL ALCOHOL DEHYDROGENASE 5); cinnamyl-alcohol dehydrogenase | chr4:16386727-16388722 REVERSE	4.96822
16.2.1.10	secondary metabolism.phenylpropanoids.lignin biosynthesis.CAD	at4g39330	Transcript	Symbols: ATCAD9, CAD9 | CAD9 (CINNAMYL ALCOHOL DEHYDROGENASE 9); binding / catalytic/ oxidoreductase/ zinc ion binding | chr4:18291218-18293383 FORWARD	-1.79568
16.2.1.4	secondary metabolism.phenylpropanoids.lignin biosynthesis.HCT	at5g48930	Transcript	Symbols: HCT | HCT (HYDROXYCINNAMOYL-COA SHIKIMATE/QUINATE HYDROXYCINNAMOYL TRANSFERASE); quinate O-hydroxycinnamoyltransferase/ shikimate O-hydroxycinnamoyltransferase/ transferase | chr5:19836299-19838162 REVERSE	1.26298
16.2.1.5	secondary metabolism.phenylpropanoids.lignin biosynthesis.C3H	at2g40890	Transcript	Symbols: CYP98A3 | CYP98A3 (cytochrome P450, family 98, subfamily A, polypeptide 3); monooxygenase/ p-coumarate 3-hydroxylase | chr2:17058053-17060652 REVERSE	1.53444
16.2.1.3	secondary metabolism.phenylpropanoids.lignin biosynthesis.4CL	at1g51680	Transcript	Symbols: 4CL1, 4CL.1, AT4CL1 | 4CL1 (4-COUMARATE:COA LIGASE 1); 4-coumarate-CoA ligase | chr1:19158752-19161552 REVERSE	2.31926
16.2.1.3	secondary metabolism.phenylpropanoids.lignin biosynthesis.4CL	at1g65060	Transcript	Symbols: 4CL3 | 4CL3; 4-coumarate-CoA ligase | chr1:24167202-24171502 REVERSE	-2.48058
16.2.1.3	secondary metabolism.phenylpropanoids.lignin biosynthesis.4CL	at3g21230	Transcript	Symbols: 4CL5 | 4CL5 (4-coumarate:CoA ligase 5); 4-coumarate-CoA ligase | chr3:7448040-7452000 REVERSE	6.4594
16.2.1.3	secondary metabolism.phenylpropanoids.lignin biosynthesis.4CL	at3g21240	Transcript	Symbols: 4CL2, AT4CL2 | 4CL2 (4-COUMARATE:COA LIGASE 2); 4-coumarate-CoA ligase | chr3:7454269-7457379 REVERSE	3.76921
16.2.1.3	secondary metabolism.phenylpropanoids.lignin biosynthesis.4CL	at5g38120	Transcript	4-coumarate--CoA ligase family protein / 4-coumaroyl-CoA synthase family protein | chr5:15213765-15216205 FORWARD	1.79
16.2.1.9	secondary metabolism.phenylpropanoids.lignin biosynthesis.COMT	at5g54160	Transcript	Symbols: ATOMT1, OMT1 | ATOMT1 (O-METHYLTRANSFERASE 1); caffeate O-methyltransferase/ myricetin 3'-O-methyltransferase/ quercetin 3-O-methyltransferase | chr5:21981996-21984363 FORWARD	2.44262
16.2.1.8	secondary metabolism.phenylpropanoids.lignin biosynthesis.F5H	at4g36220	Transcript	Symbols: FAH1, CYP84A1 | FAH1 (FERULIC ACID 5-HYDROXYLASE 1); ferulate 5-hydroxylase/ monooxygenase | chr4:17137344-17139635 REVERSE	1.73706
16.2.1.8	secondary metabolism.phenylpropanoids.lignin biosynthesis.F5H	at5g04330	Transcript	cytochrome P450, putative / ferulate-5-hydroxylase, putative | chr5:1212602-1214439 REVERSE	2.54455
16.2.1.6	secondary metabolism.phenylpropanoids.lignin biosynthesis.CCoAOMT	at1g67980	Transcript	Symbols: CCOAMT | CCoAMT; caffeoyl-CoA O-methyltransferase | chr1:25487714-25489231 FORWARD	4.14831
Flavonoid Pathway (27 genes)
16.2.1.1	secondary metabolism.phenylpropanoids.lignin biosynthesis.PAL	at2g37040	Transcript	Symbols: pal1, ATPAL1 | pal1 (Phe ammonia lyase 1); phenylalanine ammonia-lyase | chr2:15557376-15560363 REVERSE	3.96011
16.2.1.1	secondary metabolism.phenylpropanoids.lignin biosynthesis.PAL	at3g53260	Transcript	Symbols: PAL2, ATPAL2 | PAL2; phenylalanine ammonia-lyase | chr3:19744051-19746780 REVERSE	3.43982
16.2.1.1	secondary metabolism.phenylpropanoids.lignin biosynthesis.PAL	at5g04230	Transcript	Symbols: PAL3, ATPAL3 | PAL3 (PHENYL ALANINE AMMONIA-LYASE 3); phenylalanine ammonia-lyase | chr5:1160831-1163775 FORWARD	-1.8075
16.2.1.2	secondary metabolism.phenylpropanoids.lignin biosynthesis.C4H	at2g30490	Transcript	Symbols: ATC4H, C4H, CYP73A5 | C4H (CINNAMATE-4-HYDROXYLASE); trans-cinnamate 4-monooxygenase | chr2:12993663-12995770 REVERSE	3.30049
16.2.1.7	secondary metabolism.phenylpropanoids.lignin biosynthesis.CCR1	at5g14700	Transcript	cinnamoyl-CoA reductase-related | chr5:4740252-4743446 REVERSE	4.15818
16.2.1.10	secondary metabolism.phenylpropanoids.lignin biosynthesis.CAD	at1g72680	Transcript	Symbols: ATCAD1, CAD1 | cinnamyl-alcohol dehydrogenase, putative | chr1:27359232-27361016 REVERSE	2.38755
16.2.1.10	secondary metabolism.phenylpropanoids.lignin biosynthesis.CAD	at2g21730	Transcript	Symbols: CAD2, ATCAD2 | CAD2 (CINNAMYL ALCOHOL DEHYDROGENASE HOMOLOG 2); binding / catalytic/ oxidoreductase/ zinc ion binding | chr2:9280044-9281623 FORWARD	-2.89473
16.2.1.10	secondary metabolism.phenylpropanoids.lignin biosynthesis.CAD	at2g21890	Transcript	Symbols: CAD3, ATCAD3 | CAD3 (CINNAMYL ALCOHOL DEHYDROGENASE HOMOLOG 3); binding / catalytic/ oxidoreductase/ zinc ion binding | chr2:9331089-9332646 FORWARD	-2.05525
16.2.1.10	secondary metabolism.phenylpropanoids.lignin biosynthesis.CAD	at3g19450	Transcript	Symbols: CAD4, ATCAD4, CAD, CAD-C | ATCAD4; cinnamyl-alcohol dehydrogenase | chr3:6744598-6747214 FORWARD	-1.17243
16.2.1.10	secondary metabolism.phenylpropanoids.lignin biosynthesis.CAD	at4g34230	Transcript	Symbols: CAD5, ATCAD5, CAD-5 | ATCAD5 (CINNAMYL ALCOHOL DEHYDROGENASE 5); cinnamyl-alcohol dehydrogenase | chr4:16386727-16388722 REVERSE	4.96822
16.2.1.10	secondary metabolism.phenylpropanoids.lignin biosynthesis.CAD	at4g39330	Transcript	Symbols: ATCAD9, CAD9 | CAD9 (CINNAMYL ALCOHOL DEHYDROGENASE 9); binding / catalytic/ oxidoreductase/ zinc ion binding | chr4:18291218-18293383 FORWARD	-1.79568
16.2.1.3	secondary metabolism.phenylpropanoids.lignin biosynthesis.4CL	at1g51680	Transcript	Symbols: 4CL1, 4CL.1, AT4CL1 | 4CL1 (4-COUMARATE:COA LIGASE 1); 4-coumarate-CoA ligase | chr1:19158752-19161552 REVERSE	2.31926
16.2.1.3	secondary metabolism.phenylpropanoids.lignin biosynthesis.4CL	at1g65060	Transcript	Symbols: 4CL3 | 4CL3; 4-coumarate-CoA ligase | chr1:24167202-24171502 REVERSE	-2.48058
16.2.1.3	secondary metabolism.phenylpropanoids.lignin biosynthesis.4CL	at3g21230	Transcript	Symbols: 4CL5 | 4CL5 (4-coumarate:CoA ligase 5); 4-coumarate-CoA ligase | chr3:7448040-7452000 REVERSE	6.4594
16.2.1.3	secondary metabolism.phenylpropanoids.lignin biosynthesis.4CL	at3g21240	Transcript	Symbols: 4CL2, AT4CL2 | 4CL2 (4-COUMARATE:COA LIGASE 2); 4-coumarate-CoA ligase | chr3:7454269-7457379 REVERSE	3.76921
16.2.1.3	secondary metabolism.phenylpropanoids.lignin biosynthesis.4CL	at5g38120	Transcript	4-coumarate--CoA ligase family protein / 4-coumaroyl-CoA synthase family protein | chr5:15213765-15216205 FORWARD	1.79
16.8.2.1	secondary metabolism.flavonoids.chalcones.naringenin-chalcone synthase	at5g13930	Transcript	Symbols: CHS, TT4, ATCHS | TT4 (TRANSPARENT TESTA 4); naringenin-chalcone synthase | chr5:4488688-4490264 FORWARD	2.51868
16.8.3.2	secondary metabolism.flavonoids.dihydroflavonols.flavanone 3-hydroxylase	at3g51240	Transcript	Symbols: F3H, TT6, F3'H | F3H (FLAVANONE 3-HYDROXYLASE); naringenin 3-dioxygenase | chr3:19025264-19026939 FORWARD	-1.38751
16.8.3.3	secondary metabolism.flavonoids.dihydroflavonols.flavonoid 3''-monooxygenase	at4g12310	Transcript	Symbols: CYP706A5 | CYP706A5; electron carrier/ heme binding / iron ion binding / monooxygenase/ oxygen binding | chr4:7310416-7312577 REVERSE	-1.90235
16.8.4.2	secondary metabolism.flavonoids.flavonols.flavonol 3-O-glycosyltransferase	at4g34135	Transcript	Symbols: UGT73B2 | UGT73B2 (UDP-GLUCOSYLTRANSFERASE 73B2); UDP-glucosyltransferase/ UDP-glycosyltransferase/ flavonol 3-O-glucosyltransferase/ quercetin 7-O-glucosyltransferase | chr4:16345281-16347133 REVERSE	3.6455
16.8.4.3	secondary metabolism.flavonoids.flavonols.flavonol-3-O-rhamnosyltransferase	at1g30530	Transcript	Symbols: UGT78D1 | UGT78D1 (UDP-GLUCOSYL TRANSFERASE 78D1); UDP-glycosyltransferase/ quercetin 3-O-glucosyltransferase/ transferase, transferring glycosyl groups | chr1:10814659-10816583 FORWARD	-1.45963
16.8.4.3	secondary metabolism.flavonoids.flavonols.flavonol-3-O-rhamnosyltransferase	at5g17050	Transcript	Symbols: UGT78D2 | UGT78D2 (UDP-GLUCOSYL TRANSFERASE 78D2); UDP-glycosyltransferase/ anthocyanidin 3-O-glucosyltransferase/ quercetin 3-O-glucosyltransferase/ transferase, transferring glycosyl groups | chr5:5607788-5609492 REVERSE	-1.04512
16.8.3.1	secondary metabolism.flavonoids.dihydroflavonols.dihydroflavonol 4-reductase	at5g42800	Transcript	Symbols: DFR, TT3, M318 | DFR (DIHYDROFLAVONOL 4-REDUCTASE); dihydrokaempferol 4-reductase | chr5:17164141-17165918 REVERSE	3.98224
16.8.5.1	secondary metabolism.flavonoids.isoflavones.isoflavone reductase	at1g19540	Transcript	isoflavone reductase, putative | chr1:6765667-6767341 FORWARD	3.44206
16.8.5.1	secondary metabolism.flavonoids.isoflavones.isoflavone reductase	at1g75280	Transcript	isoflavone reductase, putative | chr1:28251960-28253619 FORWARD	-1.01401
16.8.5.1	secondary metabolism.flavonoids.isoflavones.isoflavone reductase	at4g34540	Transcript	isoflavone reductase family protein | chr4:16498391-16502174 FORWARD	-1.87356
16.8.5.1	secondary metabolism.flavonoids.isoflavones.isoflavone reductase	at4g39230	Transcript	isoflavone reductase, putative | chr4:18265885-18267829 REVERSE	4.27645
