# Supplementary material for: Nitric Oxide Mediated Transcriptome Profiling Reveals Activation of Multiple Regulatory Pathways in Arabidopsis thaliana
Source: Front Plant Sci. 2016 Jun 29;7:975. doi: 10.3389/fpls.2016.00975 (PMC4926318; doi:10.3389/fpls.2016.00975)
Supplement: Supplementary file 6 [file Table6.XLSX]

## Sheet: Sheet1
Supplementary Table S6. Leaf transcriptome of Arabidopsis infiltrated with 1mM CysNO. List of Differentially expressed genes involved in various cellular functions (Refer to Supplementary Figure S4)
MapMan analysis
Bind Code	Bin Name	ID	Type	Description	Log2(Val_2/Val_1)
Cell Division (19 genes)
31.2	cell.division	at1g10740	Transcript	unknown protein | chr1:3568169-3570760 REVERSE	-1.0174
31.2	cell.division	at1g12730	Transcript	cell division cycle protein-related | chr1:4334615-4337844 FORWARD	-2.36634
31.2	cell.division	at1g16550	Transcript	pseudogene, putative cell division cycle protein, blastp match of 53% identity and 2.4e-136 P-value to GP|6069665|dbj|BAA85441.1||AP000616 EST D15969(C1695) corresponds to a region of the predicted gene.~similar to valosin-containing protein (U20213) {Oryza sativa (japonica cultivar-group)} | chr1:5665907-5668209 FORWARD	-1.553
31.2	cell.division	at1g16590	Transcript	Symbols: REV7, ATREV7 | REV7; DNA binding | chr1:5673795-5675131 FORWARD	-1.48732
31.2	cell.division	at2g29680	Transcript	Symbols: CDC6, ATCDC6 | CDC6 (CELL DIVISION CONTROL 6) | chr2:12689581-12692872 FORWARD	-2.88552
31.2	cell.division	at2g34780	Transcript	Symbols: EMB1611, MEE22 | MEE22 (MATERNAL EFFECT EMBRYO ARREST 22) | chr2:14668653-14673904 FORWARD	-1.08885
31.2	cell.division	at3g01800	Transcript	ribosome recycling factor family protein / ribosome releasing factor family protein | chr3:285871-287950 FORWARD	1.15411
31.2	cell.division	at3g19180	Transcript	Symbols: ARC6H, PARC6 | ARC6H | chr3:6632676-6637224 FORWARD	-1.94861
31.2	cell.division	at3g25100	Transcript	Symbols: CDC45 | CDC45 (cell division cycle 45) | chr3:9143999-9146209 FORWARD	-2.33732
31.2	cell.division	at3g52750	Transcript	Symbols: FTSZ2-2 | FTSZ2-2; GTP binding / GTPase/ structural molecule | chr3:19549661-19553014 REVERSE	-1.54295
31.2	cell.division	at3g53830	Transcript	regulator of chromosome condensation (RCC1) family protein / UVB-resistance protein-related | chr3:19940814-19943799 FORWARD	-1.06724
31.2	cell.division	at3g57090	Transcript	Symbols: BIGYIN, FIS1A | BIGYIN; binding | chr3:21128530-21130189 FORWARD	0.97467
31.2	cell.division	at3g63190	Transcript	Symbols: RRF | RRF (RIBOSOME RECYCLING FACTOR, CHLOROPLAST PRECURSOR) | chr3:23342582-23344773 REVERSE	-0.95896
31.2	cell.division	at4g34160	Transcript	Symbols: CYCD3;1, CYCD3 | CYCD3;1 (CYCLIN D3;1); cyclin-dependent protein kinase regulator/ protein binding | chr4:16357639-16359555 FORWARD	-1.03981
31.2	cell.division	at5g08710	Transcript	regulator of chromosome condensation (RCC1) family protein / UVB-resistance protein-related | chr5:2834743-2838090 REVERSE	-1.32878
31.2	cell.division	at5g11580	Transcript	UVB-resistance protein-related / regulator of chromosome condensation (RCC1) family protein | chr5:3718810-3721334 FORWARD	-1.46214
31.2	cell.division	at5g12350	Transcript	Ran GTPase binding / chromatin binding / zinc ion binding | chr5:3995342-4000801 FORWARD	0.8766
31.2	cell.division	at5g48390	Transcript	Symbols: ATZIP4 | ATZIP4; binding | chr5:19612062-19615383 FORWARD	5.75367
31.2.5	cell.division.plastid	at1g58200	Transcript	Symbols: MSL3 | MSL3 (MscS-LIKE 3); ion channel | chr1:21548187-21553085 REVERSE	3.3112
Cell Cycle (18 genes)
31.3	cell.cycle	at1g25682	Transcript	cell cycle control protein-related | chr1:9002285-9004646 REVERSE	1.59261
31.3	cell.cycle	at1g27630	Transcript	Symbols: CYCT1;3 | CYCT1;3 (CYCLIN T 1;3); cyclin-dependent protein kinase | chr1:9611103-9614336 FORWARD	1.28093
31.3	cell.cycle	at1g70210	Transcript	Symbols: CYCD1;1 | CYCD1;1 (CYCLIN D1;1); cyclin-dependent protein kinase regulator | chr1:26439864-26442829 FORWARD	-2.84404
31.3	cell.cycle	at1g77390	Transcript	Symbols: CYCA1;2, CYCA1 | CYCA1;2 (CYCLIN A1;2); cyclin-dependent protein kinase regulator | chr1:29081904-29084285 REVERSE	3.13821
31.3	cell.cycle	at2g23430	Transcript	Symbols: ICK1, KRP1 | ICK1; cyclin-dependent protein kinase inhibitor | chr2:9976746-9978021 REVERSE	-2.07026
31.3	cell.cycle	at2g37560	Transcript	Symbols: ORC2, ATORC2 | ORC2 (ORIGIN RECOGNITION COMPLEX SECOND LARGEST SUBUNIT 2); DNA replication origin binding / protein binding | chr2:15758645-15761262 FORWARD	-2.48403
31.3	cell.cycle	at2g41830	Transcript	cyclin-related | chr2:17450109-17457087 REVERSE	2.42425
31.3	cell.cycle	at2g44740	Transcript	Symbols: CYCP4;1 | CYCP4;1 (cyclin p4;1); cyclin-dependent protein kinase | chr2:18441989-18443399 REVERSE	-2.26127
31.3	cell.cycle	at3g18730	Transcript	Symbols: TSK, MGO3, BRU1 | TSK (TONSOKU); protein binding | chr3:6445852-6453159 REVERSE	-1.94437
31.3	cell.cycle	at3g19150	Transcript	Symbols: KRP6, ICK4 | KRP6 (KIP-RELATED PROTEIN 6); cyclin binding / cyclin-dependent protein kinase inhibitor | chr3:6616352-6617696 REVERSE	2.81327
31.3	cell.cycle	at3g43250	Transcript	cell cycle control protein-related | chr3:15216713-15217462 FORWARD	9.12997
31.3	cell.cycle	at3g50630	Transcript	Symbols: KRP2, ICK2 | KRP2 (KIP-RELATED PROTEIN 2); cyclin-dependent protein kinase inhibitor/ kinase inhibitor/ protein binding | chr3:18800380-18801587 FORWARD	-2.53945
31.3	cell.cycle	at4g00020	Transcript	Symbols: MEE43, EDA20, BRCA2(IV), BRCA2A | protein binding / single-stranded DNA binding | chr4:2895-10364 REVERSE	-2.13979
31.3	cell.cycle	at5g26850	Transcript	INVOLVED IN: biological_process unknown; LOCATED IN: chloroplast; EXPRESSED IN: 23 plant structures; EXPRESSED DURING: 13 growth stages; BEST Arabidopsis thaliana protein match is: cyclin-related (TAIR:AT2G41830.1); Has 199 Blast hits to 197 proteins in 66 species: Archae - 0; Bacteria - 0; Metazoa - 113; Fungi - 19; Plants - 59; Viruses - 0; Other Eukaryotes - 8 (source: NCBI BLink). | chr5:9445…	-1.47043
31.3.1	cell.cycle.peptidylprolyl isomerase	at2g36130	Transcript	peptidyl-prolyl cis-trans isomerase, putative / cyclophilin, putative / rotamase, putative | chr2:15166773-15168497 FORWARD	-1.15357
31.3.1	cell.cycle.peptidylprolyl isomerase	at3g66654	Transcript	peptidyl-prolyl cis-trans isomerase cyclophilin-type family protein | chr3:2088068-2090481 FORWARD	1.10057
31.3.1	cell.cycle.peptidylprolyl isomerase	at4g34960	Transcript	peptidyl-prolyl cis-trans isomerase, putative / cyclophilin, putative / rotamase, putative | chr4:16648605-16650897 FORWARD	-1.18479
31.3.1	cell.cycle.peptidylprolyl isomerase	at5g35100	Transcript	peptidyl-prolyl cis-trans isomerase | chr5:13360283-13361389 REVERSE	-1.03809
DNA repair (18 genes)
28.2	DNA.repair	at1g16190	Transcript	DNA repair protein RAD23, putative | chr1:5543152-5546103 FORWARD	1.02541
28.2	DNA.repair	at1g19025	Transcript	DNA cross-link repair protein-related | chr1:6568853-6570939 FORWARD	3.65652
28.2	DNA.repair	at1g65070	Transcript	DNA mismatch repair MutS family protein | chr1:24173132-24176253 REVERSE	-2.33327
28.2	DNA.repair	at1g79650	Transcript	Symbols: RAD23 | RAD23; damaged DNA binding | chr1:29972108-29975271 REVERSE	1.066
28.2	DNA.repair	at2g24420	Transcript	DNA repair ATPase-related | chr2:10380026-10383405 FORWARD	-1.02662
28.2	DNA.repair	at2g24490	Transcript	Symbols: RPA2, ATRPA2, ROR1 | RPA2 (REPLICON PROTEIN A2); protein binding | chr2:10398404-10400488 REVERSE	2.00241
28.2	DNA.repair	at2g36490	Transcript	Symbols: DML1, ROS1 | DML1 (DEMETER-LIKE 1); DNA N-glycosylase/ DNA-(apurinic or apyrimidinic site) lyase/ protein binding | chr2:15308021-15314272 REVERSE	-1.27287
28.2	DNA.repair	at2g45280	Transcript	Symbols: ATRAD51C, RAD51C | ATRAD51C; ATP binding / damaged DNA binding / protein binding / recombinase/ single-stranded DNA binding | chr2:18670009-18672277 FORWARD	3.62723
28.2	DNA.repair	at3g10270	Transcript	ATP binding / DNA binding / DNA topoisomerase (ATP-hydrolyzing) | chr3:3173580-3179756 REVERSE	-0.92225
28.2	DNA.repair	at3g12710	Transcript	methyladenine glycosylase family protein | chr3:4040324-4041982 REVERSE	-3.30406
28.2	DNA.repair	at3g18524	Transcript	Symbols: MSH2, ATMSH2 | MSH2 (MUTS HOMOLOG 2); ATP binding / damaged DNA binding / mismatched DNA binding / protein binding | chr3:6368010-6372568 REVERSE	-1.50502
28.2	DNA.repair	at3g24320	Transcript	Symbols: MSH1, CHM1, ATMSH1, CHM | MSH1 (MUTL PROTEIN HOMOLOG 1); ATP binding / catalytic/ damaged DNA binding / mismatched DNA binding / nuclease | chr3:8822979-8829694 REVERSE	-1.38514
28.2	DNA.repair	at3g26680	Transcript	Symbols: SNM1, ATSNM1 | SNM1 (SENSITIVE TO NITROGEN MUSTARD 1) | chr3:9801308-9804282 FORWARD	2.18454
28.2	DNA.repair	at5g24850	Transcript	Symbols: CRY3 | CRY3 (cryptochrome 3); DNA binding / DNA photolyase/ FMN binding | chr5:8535282-8538107 REVERSE	-1.41697
28.2	DNA.repair	at5g41370	Transcript	Symbols: XPB1, ATXPB1 | XPB1 (ARABIDOPSIS HOMOLOG OF XERODERMA PIGMENTOSUM COMPLEMENTATION GROUP B 1); ATP binding / ATP-dependent DNA helicase/ ATP-dependent helicase/ DNA binding / helicase/ hydrolase/ nucleic acid binding | chr5:16551119-16556003 FORWARD	-0.95573
28.2	DNA.repair	at5g44680	Transcript	methyladenine glycosylase family protein | chr5:18024215-18025991 REVERSE	-2.80786
28.2	DNA.repair	at5g44740	Transcript	Symbols: POLH | POLH (Y-FAMILT DNA POLYMERASE H); DNA-directed DNA polymerase | chr5:18047784-18051878 REVERSE	-2.08266
28.2	DNA.repair	at5g50340	Transcript	ATP binding / damaged DNA binding / nucleoside-triphosphatase/ nucleotide binding | chr5:20491417-20495931 REVERSE	-1.16392
Vesicle Transport (47 genes)
31.4	cell.vesicle transport	at1g04750	Transcript	Symbols: VAMP7B, VAMP721, ATVAMP721, AT VAMP7B | VAMP721 (VESICLE-ASSOCIATED MEMBRANE PROTEIN 721) | chr1:1331466-1333567 REVERSE	1.26754
31.4	cell.vesicle transport	at1g08820	Transcript	Symbols: VAP27-2 | VAP27-2 (VAMP/SYNAPTOBREVIN-ASSOCIATED PROTEIN 27-2); structural molecule | chr1:2821552-2825275 REVERSE	1.50579
31.4	cell.vesicle transport	at1g21380	Transcript	VHS domain-containing protein / GAT domain-containing protein | chr1:7485636-7488713 REVERSE	2.4078
31.4	cell.vesicle transport	at1g30630	Transcript	coatomer protein epsilon subunit family protein / COPE family protein | chr1:10858298-10860261 REVERSE	1.51688
31.4	cell.vesicle transport	at1g31440	Transcript	SH3 domain-containing protein 1 (SH3P1) | chr1:11255836-11258715 REVERSE	-1.24662
31.4	cell.vesicle transport	at1g47830	Transcript	clathrin coat assembly protein, putative | chr1:17613098-17614926 REVERSE	0.97834
31.4	cell.vesicle transport	at1g54090	Transcript	Symbols: ATEXO70D2 | ATEXO70D2 (exocyst subunit EXO70 family protein D2); protein binding | chr1:20189567-20191900 FORWARD	1.39376
31.4	cell.vesicle transport	at1g62020	Transcript	coatomer protein complex, subunit alpha, putative | chr1:22919534-22924024 FORWARD	1.2348
31.4	cell.vesicle transport	at1g64180	Transcript	intracellular protein transport protein USO1-related | chr1:23821516-23824359 FORWARD	-1.392
31.4	cell.vesicle transport	at1g67930	Transcript	Golgi transport complex protein-related | chr1:25474140-25477423 REVERSE	1.23701
31.4	cell.vesicle transport	at1g72470	Transcript	Symbols: ATEXO70D1 | ATEXO70D1 (exocyst subunit EXO70 family protein D1); protein binding | chr1:27283693-27285895 FORWARD	2.53971
31.4	cell.vesicle transport	at1g76970	Transcript	VHS domain-containing protein / GAT domain-containing protein | chr1:28922666-28925404 REVERSE	4.05983
31.4	cell.vesicle transport	at2g28650	Transcript	Symbols: ATEXO70H8 | ATEXO70H8 (exocyst subunit EXO70 family protein H8); protein binding | chr2:12289152-12291045 REVERSE	1.94515
31.4	cell.vesicle transport	at2g31020	Transcript	Symbols: ORP1A | ORP1A (OSBP(OXYSTEROL BINDING PROTEIN)-RELATED PROTEIN 1A); oxysterol binding | chr2:13201668-13204821 FORWARD	3.62589
31.4	cell.vesicle transport	at2g33110	Transcript	Symbols: ATVAMP723, VAMP723 | ATVAMP723 (VESICLE-ASSOCIATED MEMBRANE PROTEIN 723) | chr2:14041038-14043358 REVERSE	2.92312
31.4	cell.vesicle transport	at2g33120	Transcript	Symbols: SAR1, VAMP722, ATVAMP722 | SAR1 (SYNAPTOBREVIN-RELATED PROTEIN 1) | chr2:14043459-14045543 REVERSE	1.88345
31.4	cell.vesicle transport	at2g35190	Transcript	Symbols: NPSN11, ATNPSN11, NSPN11 | NPSN11 (NOVEL PLANT SNARE 11); SNAP receptor/ protein transporter | chr2:14830626-14833319 FORWARD	1.54253
31.4	cell.vesicle transport	at2g35210	Transcript	Symbols: RPA, AGD10, MEE28 | RPA (ROOT AND POLLEN ARFGAP); ARF GTPase activator/ DNA binding / zinc ion binding | chr2:14836062-14838149 FORWARD	2.13676
31.4	cell.vesicle transport	at2g38360	Transcript	Symbols: PRA1.B4 | PRA1.B4 (PRENYLATED RAB ACCEPTOR 1.B4) | chr2:16069615-16070589 REVERSE	3.09539
31.4	cell.vesicle transport	at2g38410	Transcript	VHS domain-containing protein / GAT domain-containing protein | chr2:16086630-16090208 REVERSE	0.99779
31.4	cell.vesicle transport	at2g40380	Transcript	Symbols: PRA1.B2 | PRA1.B2 (PRENYLATED RAB ACCEPTOR 1.B2) | chr2:16864495-16865442 REVERSE	1.22131
31.4	cell.vesicle transport	at3g05710	Transcript	Symbols: SYP43, ATSYP43 | SYP43 (SYNTAXIN OF PLANTS 43); SNAP receptor | chr3:1685003-1687558 FORWARD	1.18697
31.4	cell.vesicle transport	at3g08530	Transcript	clathrin heavy chain, putative | chr3:2586806-2595572 REVERSE	1.07882
31.4	cell.vesicle transport	at3g09520	Transcript	Symbols: ATEXO70H4 | ATEXO70H4 (exocyst subunit EXO70 family protein H4); protein binding | chr3:2923743-2925629 FORWARD	2.27347
31.4	cell.vesicle transport	at3g10380	Transcript	Symbols: SEC8, ATSEC8 | SEC8 (SUBUNIT OF EXOCYST COMPLEX 8) | chr3:3219523-3228933 REVERSE	1.32797
31.4	cell.vesicle transport	at3g11130	Transcript	clathrin heavy chain, putative | chr3:3482149-3491908 REVERSE	1.94244
31.4	cell.vesicle transport	at3g11820	Transcript	Symbols: SYP121, AT-SYR1, ATSYP121, SYR1, ATSYR1, PEN1 | SYP121 (SYNTAXIN OF PLANTS 121); SNAP receptor/ protein anchor | chr3:3729305-3731116 REVERSE	2.58264
31.4	cell.vesicle transport	at3g14090	Transcript	Symbols: ATEXO70D3 | ATEXO70D3 (exocyst subunit EXO70 family protein D3); protein binding | chr3:4669253-4671575 REVERSE	1.08767
31.4	cell.vesicle transport	at3g22845	Transcript	emp24/gp25L/p24 protein-related | chr3:8087307-8088747 FORWARD	0.90228
31.4	cell.vesicle transport	at3g24350	Transcript	Symbols: SYP32, ATSYP32 | SYP32 (SYNTAXIN OF PLANTS 32); SNAP receptor | chr3:8837646-8839582 FORWARD	1.79359
31.4	cell.vesicle transport	at3g29400	Transcript	Symbols: ATEXO70E1 | ATEXO70E1 (exocyst subunit EXO70 family protein E1); protein binding | chr3:11297283-11299620 REVERSE	1.0707
31.4	cell.vesicle transport	at3g52400	Transcript	Symbols: SYP122, ATSYP122 | SYP122 (SYNTAXIN OF PLANTS 122); SNAP receptor | chr3:19425634-19427141 REVERSE	3.3368
31.4	cell.vesicle transport	at4g02195	Transcript	Symbols: SYP42, TLG2B, ATSYP42, ATTLG2B | SYP42 (SYNTAXIN OF PLANTS 42); SNAP receptor | chr4:970007-972307 REVERSE	1.42884
31.4	cell.vesicle transport	at4g02350	Transcript	exocyst complex subunit Sec15-like family protein | chr4:1038114-1040774 FORWARD	2.39888
31.4	cell.vesicle transport	at4g08180	Transcript	Symbols: ORP1C | ORP1C (OSBP(OXYSTEROL BINDING PROTEIN)-RELATED PROTEIN 1C); oxysterol binding / phosphoinositide binding | chr4:5169484-5173662 FORWARD	2.29006
31.4	cell.vesicle transport	at4g12460	Transcript	Symbols: ORP2B | ORP2B (OSBP(OXYSTEROL BINDING PROTEIN)-RELATED PROTEIN 2B); oxysterol binding | chr4:7391277-7396509 FORWARD	-1.13284
31.4	cell.vesicle transport	at4g22540	Transcript	Symbols: ORP2A | ORP2A (OSBP(OXYSTEROL BINDING PROTEIN)-RELATED PROTEIN 2A); oxysterol binding / phosphoinositide binding | chr4:11860444-11866364 REVERSE	-1.23098
31.4	cell.vesicle transport	at4g23460	Transcript	beta-adaptin, putative | chr4:12243671-12248950 REVERSE	1.42284
31.4	cell.vesicle transport	at5g01760	Transcript	VHS domain-containing protein / GAT domain-containing protein | chr5:291712-294304 FORWARD	4.6183
31.4	cell.vesicle transport	at5g02100	Transcript	Symbols: UNE18, ORP3A | UNE18 (UNFERTILIZED EMBRYO SAC 18); oxysterol binding / sterol binding | chr5:413520-416225 FORWARD	1.86385
31.4	cell.vesicle transport	at5g16830	Transcript	Symbols: SYP21, ATSYP21, PEP12, ATPEP12, PEP12P | SYP21 (SYNTAXIN OF PLANTS 21); SNAP receptor | chr5:5532846-5535252 REVERSE	1.88173
31.4	cell.vesicle transport	at5g22780	Transcript	adaptin family protein | chr5:7589854-7598049 REVERSE	1.56971
31.4	cell.vesicle transport	at5g47180	Transcript	vesicle-associated membrane family protein / VAMP family protein | chr5:19161142-19163432 REVERSE	1.42369
31.4	cell.vesicle transport	at5g50380	Transcript	Symbols: ATEXO70F1 | ATEXO70F1 (exocyst subunit EXO70 family protein F1); protein binding | chr5:20516112-20518573 REVERSE	0.84676
31.4	cell.vesicle transport	at5g54110	Transcript	Symbols: ATMAMI | ATMAMI (ARABIDOPSIS THALIANA MEMBRANE-ASSOCIATED MANNITOL-INDUCED); structural molecule | chr5:21958214-21960601 FORWARD	1.08268
31.4	cell.vesicle transport	at5g59420	Transcript	Symbols: ORP3C | ORP3C (OSBP(OXYSTEROL BINDING PROTEIN)-RELATED PROTEIN 3C); oxysterol binding | chr5:23961575-23964824 FORWARD	0.96877
31.4	cell.vesicle transport	at5g61210	Transcript	Symbols: SNAP33, ATSNAP33, SNP33, ATSNAP33B | SNAP33 (SOLUBLE N-ETHYLMALEIMIDE-SENSITIVE FACTOR ADAPTOR PROTEIN 33); SNAP receptor/ protein binding | chr5:24623299-24625631 FORWARD	2.22831
Protein targeting (58 genes)
29.3.1	protein.targeting.nucleus	at1g12930	Transcript	importin-related | chr1:4398375-4405605 REVERSE	-1.64048
29.3.1	protein.targeting.nucleus	at1g13730	Transcript	nuclear transport factor 2 (NTF2) family protein / RNA recognition motif (RRM)-containing protein | chr1:4709824-4712550 FORWARD	-1.39896
29.3.1	protein.targeting.nucleus	at1g69250	Transcript	nuclear transport factor 2 (NTF2) family protein / RNA recognition motif (RRM)-containing protein | chr1:26032827-26035504 FORWARD	1.18617
29.3.1	protein.targeting.nucleus	at1g71480	Transcript	nuclear transport factor 2 (NTF2) family protein | chr1:26931940-26933313 FORWARD	-1.31554
29.3.1	protein.targeting.nucleus	at2g46520	Transcript	cellular apoptosis susceptibility protein, putative / importin-alpha re-exporter, putative | chr2:19096768-19100272 FORWARD	3.60556
29.3.1	protein.targeting.nucleus	at3g17340	Transcript	binding / protein transporter | chr3:5920399-5926917 REVERSE	-1.51313
29.3.1	protein.targeting.nucleus	at5g17020	Transcript	Symbols: XPO1A, ATCRM1, ATXPO1, XPO1 | XPO1A; protein binding / protein transporter/ receptor | chr5:5594736-5602955 FORWARD	1.02099
29.3.2	protein.targeting.mitochondria	at1g20350	Transcript	Symbols: ATTIM17-1 | ATTIM17-1; P-P-bond-hydrolysis-driven protein transmembrane transporter/ protein transporter | chr1:7043713-7044592 FORWARD	1.30754
29.3.2	protein.targeting.mitochondria	at1g72750	Transcript	Symbols: ATTIM23-2 | ATTIM23-2; P-P-bond-hydrolysis-driven protein transmembrane transporter/ protein transporter | chr1:27383365-27384524 FORWARD	1.12119
29.3.2	protein.targeting.mitochondria	at2g46470	Transcript	Symbols: OXA1L | OXA1L (INNER MEMBRANE PROTEIN OXA1-LIKE) | chr2:19072313-19075123 FORWARD	-1.35738
29.3.2	protein.targeting.mitochondria	at5g11690	Transcript	Symbols: ATTIM17-3, TIM17-3 | ATTIM17-3; P-P-bond-hydrolysis-driven protein transmembrane transporter/ protein transporter | chr5:3761244-3762346 FORWARD	-1.79713
29.3.3	protein.targeting.chloroplast	at1g02280	Transcript	Symbols: TOC33, ATTOC33, PPI1 | TOC33 (TRANSLOCON AT THE OUTER ENVELOPE MEMBRANE OF CHLOROPLASTS 33); GTP binding / GTPase/ protein binding | chr1:448463-450425 REVERSE	-1.10571
29.3.3	protein.targeting.chloroplast	at2g24820	Transcript	Symbols: TIC55 | TIC55 (TRANSLOCON AT THE INNER ENVELOPE MEMBRANE OF CHLOROPLASTS 55); 2 iron, 2 sulfur cluster binding / electron carrier/ oxidoreductase | chr2:10574979-10576938 FORWARD	-1.51765
29.3.3	protein.targeting.chloroplast	at2g28900	Transcript	Symbols: OEP16, ATOEP16-L, ATOEP16-1 | ATOEP16-1 (OUTER PLASTID ENVELOPE PROTEIN 16-1); P-P-bond-hydrolysis-driven protein transmembrane transporter/ protein transporter | chr2:12414114-12415578 REVERSE	2.50792
29.3.3	protein.targeting.chloroplast	at2g30440	Transcript	chloroplast thylakoidal processing peptidase | chr2:12972877-12975497 FORWARD	1.64349
29.3.3	protein.targeting.chloroplast	at3g23710	Transcript	chloroplast inner membrane import protein Tic22, putative | chr3:8534032-8536374 FORWARD	-1.54387
29.3.3	protein.targeting.chloroplast	at4g02510	Transcript	Symbols: TOC159, TOC86, PPI2, TOC160, ATTOC159 | TOC159 (TRANSLOCON AT THE OUTER ENVELOPE MEMBRANE OF CHLOROPLASTS 159); transmembrane receptor | chr4:1104766-1109600 FORWARD	-1.03585
29.3.3	protein.targeting.chloroplast	at4g15810	Transcript	GTP binding | chr4:8989162-8992591 REVERSE	-2.76049
29.3.3	protein.targeting.chloroplast	at5g03940	Transcript	Symbols: FFC, 54CP, CPSRP54, SRP54CP | CPSRP54 (CHLOROPLAST SIGNAL RECOGNITION PARTICLE 54 KDA SUBUNIT); 7S RNA binding / GTP binding / mRNA binding / signal sequence binding | chr5:1060134-1063319 REVERSE	-1.35704
29.3.3	protein.targeting.chloroplast	at5g09420	Transcript	Symbols: ATTOC64-V, MTOM64 | ATTOC64-V (ARABIDOPSIS THALIANA TRANSLOCON AT THE OUTER MEMBRANE OF CHLOROPLASTS 64-V); amidase/ binding / carbon-nitrogen ligase, with glutamine as amido-N-donor | chr5:2928316-2931949 FORWARD	2.38059
29.3.3	protein.targeting.chloroplast	at5g20300	Transcript	chloroplast outer membrane protein, putative | chr5:6853426-6856902 REVERSE	-0.99309
29.3.4.1	protein.targeting.secretory pathway.ER	at1g29330	Transcript	Symbols: ATERD2, AERD2, ERD2 | ERD2 (ENDOPLASMIC RETICULUM RETENTION DEFECTIVE 2); KDEL sequence binding / receptor | chr1:10258248-10261112 REVERSE	4.29572
29.3.4.1	protein.targeting.secretory pathway.ER	at1g72280	Transcript	Symbols: AERO1 | AERO1 (Arabidopsis endoplasmic reticulum oxidoreductins 1); FAD binding / electron carrier/ oxidoreductase, acting on sulfur group of donors, disulfide as acceptor / protein binding | chr1:27211845-27214665 REVERSE	1.80075
29.3.4.1	protein.targeting.secretory pathway.ER	at2g38960	Transcript	Symbols: AERO2 | AERO2 (Arabidopsis endoplasmic reticulum oxidoreductins 2); FAD binding / electron carrier/ oxidoreductase, acting on sulfur group of donors, disulfide as acceptor / protein binding | chr2:16265455-16267792 FORWARD	1.10728
29.3.4.1	protein.targeting.secretory pathway.ER	at4g39220	Transcript	Symbols: ATRER1A | ATRER1A | chr4:18263617-18265771 FORWARD	1.68361
29.3.4.2	protein.targeting.secretory pathway.golgi	at3g23660	Transcript	transport protein, putative | chr3:8513457-8517790 REVERSE	1.04302
29.3.4.3	protein.targeting.secretory pathway.vacuole	at1g09070	Transcript	Symbols: SRC2, (AT)SRC2 | SRC2 (SOYBEAN GENE REGULATED BY COLD-2); protein binding | chr1:2927703-2928968 FORWARD	2.18079
29.3.4.3	protein.targeting.secretory pathway.vacuole	at1g77140	Transcript	Symbols: VPS45, ATVPS45 | VPS45 (VACUOLAR PROTEIN SORTING 45); protein transporter | chr1:28984025-28987983 FORWARD	0.99828
29.3.4.3	protein.targeting.secretory pathway.vacuole	at2g17790	Transcript	Symbols: VPS35A | VPS35A (VPS35 HOMOLOG A) | chr2:7733635-7739673 FORWARD	0.99058
29.3.4.3	protein.targeting.secretory pathway.vacuole	at2g34940	Transcript	vacuolar sorting receptor, putative | chr2:14740468-14743417 FORWARD	1.91407
29.3.4.3	protein.targeting.secretory pathway.vacuole	at4g32940	Transcript	Symbols: GAMMA-VPE, GAMMAVPE | GAMMA-VPE (GAMMA VACUOLAR PROCESSING ENZYME); cysteine-type endopeptidase | chr4:15900270-15903268 REVERSE	-1.30342
29.3.4.4	protein.targeting.secretory pathway.plasma membrane	at2g17980	Transcript	Symbols: ATSLY1 | ATSLY1; protein transporter | chr2:7824166-7826597 FORWARD	0.88514
29.3.4.4	protein.targeting.secretory pathway.plasma membrane	at2g30050	Transcript	transducin family protein / WD-40 repeat family protein | chr2:12824451-12826684 FORWARD	1.11427
29.3.4.99	protein.targeting.secretory pathway.unspecified	at1g11890	Transcript	Symbols: SEC22, ATSEC22 | SEC22; transporter | chr1:4010779-4013125 FORWARD	1.39626
29.3.4.99	protein.targeting.secretory pathway.unspecified	at1g19650	Transcript	SEC14 cytosolic factor, putative / phosphoglyceride transfer protein, putative | chr1:6796202-6799759 REVERSE	1.93033
29.3.4.99	protein.targeting.secretory pathway.unspecified	at1g22180	Transcript	SEC14 cytosolic factor family protein / phosphoglyceride transfer family protein | chr1:7828328-7830392 REVERSE	1.82842
29.3.4.99	protein.targeting.secretory pathway.unspecified	at1g23490	Transcript	Symbols: ATARFA1A, ATARF1, ATARF | ATARF1 (ADP-RIBOSYLATION FACTOR 1); GTP binding / phospholipase activator/ protein binding | chr1:8336683-8338672 FORWARD	1.75799
29.3.4.99	protein.targeting.secretory pathway.unspecified	at1g48240	Transcript	Symbols: ATNPSN12, NPSN12 | ATNPSN12; protein transporter | chr1:17809007-17811895 REVERSE	-1.33754
29.3.4.99	protein.targeting.secretory pathway.unspecified	at1g72160	Transcript	SEC14 cytosolic factor family protein / phosphoglyceride transfer family protein | chr1:27153581-27155664 REVERSE	-0.91862
29.3.4.99	protein.targeting.secretory pathway.unspecified	at2g34250	Transcript	protein transport protein sec61, putative | chr2:14462059-14464862 FORWARD	2.76165
29.3.4.99	protein.targeting.secretory pathway.unspecified	at3g15710	Transcript	signal peptidase, putative | chr3:5323358-5324908 REVERSE	2.1432
29.3.4.99	protein.targeting.secretory pathway.unspecified	at3g24840	Transcript	SEC14 cytosolic factor, putative / phosphoglyceride transfer protein, putative | chr3:9066840-9070626 FORWARD	2.44098
29.3.4.99	protein.targeting.secretory pathway.unspecified	at3g48570	Transcript	protein transport protein SEC61 gamma subunit, putative | chr3:18003913-18004974 REVERSE	2.54124
29.3.4.99	protein.targeting.secretory pathway.unspecified	at3g51670	Transcript	SEC14 cytosolic factor family protein / phosphoglyceride transfer family protein | chr3:19168850-19171150 FORWARD	1.25644
29.3.4.99	protein.targeting.secretory pathway.unspecified	at3g60540	Transcript	sec61beta family protein | chr3:22374963-22375865 REVERSE	2.52619
29.3.4.99	protein.targeting.secretory pathway.unspecified	at4g05000	Transcript	Symbols: VPS28-2 | VPS28-2; transporter | chr4:2563075-2564740 FORWARD	1.72823
29.3.4.99	protein.targeting.secretory pathway.unspecified	at4g09160	Transcript	SEC14 cytosolic factor family protein / phosphoglyceride transfer family protein | chr4:5839683-5842394 FORWARD	-1.49312
29.3.4.99	protein.targeting.secretory pathway.unspecified	at4g12120	Transcript	Symbols: SEC1B, ATSEC1B | SEC1B; protein transporter | chr4:7256538-7261180 REVERSE	3.12882
29.3.4.99	protein.targeting.secretory pathway.unspecified	at4g24920	Transcript	protein transport protein SEC61 gamma subunit, putative | chr4:12819511-12820736 REVERSE	2.70589
29.3.4.99	protein.targeting.secretory pathway.unspecified	at4g30600	Transcript	signal recognition particle receptor alpha subunit family protein | chr4:14937840-14941018 REVERSE	3.40541
29.3.4.99	protein.targeting.secretory pathway.unspecified	at4g36490	Transcript	Symbols: ATSFH12, SFH12 | SFH12 (SEC14-LIKE 12); phosphatidylinositol transporter/ transporter | chr4:17221996-17225016 FORWARD	3.40638
29.3.4.99	protein.targeting.secretory pathway.unspecified	at4g36640	Transcript	SEC14 cytosolic factor family protein / phosphoglyceride transfer family protein | chr4:17276936-17279201 REVERSE	1.62427
29.3.4.99	protein.targeting.secretory pathway.unspecified	at5g37680	Transcript	Symbols: ATARLA1A | ATARLA1A (ADP-ribosylation factor-like A1A); GTP binding | chr5:14969596-14971312 REVERSE	-1.94214
29.3.4.99	protein.targeting.secretory pathway.unspecified	at5g46630	Transcript	clathrin adaptor complexes medium subunit family protein | chr5:18920438-18923445 FORWARD	1.11837
29.3.4.99	protein.targeting.secretory pathway.unspecified	at5g47730	Transcript	SEC14 cytosolic factor, putative / polyphosphoinositide-binding protein, putative | chr5:19334250-19337101 REVERSE	3.73953
29.3.4.99	protein.targeting.secretory pathway.unspecified	at5g52280	Transcript	protein transport protein-related | chr5:21226833-21230254 FORWARD	-1.32005
29.3.99	protein.targeting.unknown	at3g55960	Transcript	NLI interacting factor (NIF) family protein | chr3:20760457-20763033 REVERSE	-0.92953
29.3.99	protein.targeting.unknown	at3g59340	Transcript	unknown protein | chr3:21928764-21931570 REVERSE	0
RNA processing (44 genes)
27.1	RNA.processing	at1g01860	Transcript	Symbols: PFC1 | PFC1 (PALEFACE 1); mRNA (2'-O-methyladenosine-N6-)-methyltransferase | chr1:304133-306287 REVERSE	-1.73189
27.1	RNA.processing	at1g10580	Transcript	transducin family protein / WD-40 repeat family protein | chr1:3491281-3493737 REVERSE	6.06858
27.1	RNA.processing	at1g22660	Transcript	tRNA-nucleotidyltransferase, putative / tRNA adenylyltransferase, putative | chr1:8017397-8021712 FORWARD	-1.58693
27.1	RNA.processing	at1g28060	Transcript	small nuclear ribonucleoprotein family protein / snRNP family protein | chr1:9779138-9782700 FORWARD	1.06702
27.1	RNA.processing	at2g34750	Transcript	RNA polymerase I specific transcription initiation factor RRN3 family protein | chr2:14660299-14664268 REVERSE	0.90375
27.1	RNA.processing	at2g45350	Transcript	Symbols: CRR4 | CRR4 (CHLORORESPIRATORY REDUCTION 4) | chr2:18694816-18696636 REVERSE	-3.28718
27.1	RNA.processing	at3g03710	Transcript	Symbols: RIF10 | RIF10 (resistant to inhibition with FSM 10); 3'-5'-exoribonuclease/ RNA binding / nucleic acid binding / polyribonucleotide nucleotidyltransferase | chr3:919542-925338 FORWARD	-1.17649
27.1	RNA.processing	at3g09650	Transcript	Symbols: HCF152, CRM3 | HCF152 (HIGH CHLOROPHYLL FLUORESCENCE 152); mRNA binding | chr3:2958679-2961299 FORWARD	-1.92185
27.1	RNA.processing	at3g17040	Transcript	Symbols: HCF107 | HCF107 (HIGH CHLOROPHYLL FLUORESCENT 107); binding | chr3:5809266-5812677 REVERSE	-1.51681
27.1	RNA.processing	at4g15420	Transcript	PRLI-interacting factor K | chr4:8823725-8826096 FORWARD	1.61189
27.1	RNA.processing	at4g38020	Transcript	tRNA/rRNA methyltransferase (SpoU) family protein | chr4:17861523-17863060 FORWARD	-1.21348
27.1	RNA.processing	at5g06520	Transcript	SWAP (Suppressor-of-White-APricot)/surp domain-containing protein | chr5:1987250-1989372 REVERSE	3.32309
27.1	RNA.processing	at5g41690	Transcript	RNA binding / nucleic acid binding / nucleotide binding | chr5:16670001-16674966 REVERSE	-1.57046
27.1	RNA.processing	at5g63120	Transcript	ethylene-responsive DEAD box RNA helicase, putative (RH30) | chr5:25318752-25322265 REVERSE	1.70686
27.1.1	RNA.processing.splicing	at1g09140	Transcript	SF2/ASF-like splicing modulator (SRP30) | chr1:2942564-2945961 REVERSE	-0.93553
27.1.1	RNA.processing.splicing	at4g03430	Transcript	Symbols: STA1, EMB2770 | EMB2770 (EMBRYO DEFECTIVE 2770); RNA splicing factor, transesterification mechanism | chr4:1517134-1520563 REVERSE	1.81538
27.1.1	RNA.processing.splicing	at4g13070	Transcript	group II intron splicing factor CRS1-related | chr4:7621346-7623360 REVERSE	-1.48306
27.1.1	RNA.processing.splicing	at4g25500	Transcript	Symbols: ATRSP35, ATRSP40, AT-SRP40, RSP35 | ATRSP35; RNA binding / nucleic acid binding / nucleotide binding | chr4:13024571-13027440 FORWARD	1.41987
27.1.1	RNA.processing.splicing	at5g44200	Transcript	Symbols: CBP20, ATCBP20 | CBP20 (CAP-BINDING PROTEIN 20); RNA binding / RNA cap binding | chr5:17801814-17804065 REVERSE	-1.26967
27.1.2	RNA.processing.RNA helicase	at1g05460	Transcript	Symbols: SDE3 | SDE3 (SILENCING DEFECTIVE); RNA helicase | chr1:1601148-1605027 REVERSE	-2.72433
27.1.2	RNA.processing.RNA helicase	at2g42520	Transcript	DEAD box RNA helicase, putative | chr2:17704832-17708947 FORWARD	0.88558
27.1.2	RNA.processing.RNA helicase	at3g22310	Transcript	Symbols: PMH1, ATRH9 | PMH1 (PUTATIVE MITOCHONDRIAL RNA HELICASE 1); ATP-dependent helicase/ DNA binding / RNA binding | chr3:7887286-7890019 FORWARD	2.17858
27.1.2	RNA.processing.RNA helicase	at3g58570	Transcript	DEAD box RNA helicase, putative | chr3:21656504-21660532 FORWARD	1.95017
27.1.2	RNA.processing.RNA helicase	at5g61000	Transcript	replication protein, putative | chr5:24549578-24552723 REVERSE	-2.52771
27.1.2	RNA.processing.RNA helicase	at5g63630	Transcript	DEAD box RNA helicase, putative | chr5:25472598-25475196 REVERSE	-2.28375
27.1.3.1	RNA.processing.3' end processing.PAP	at1g17980	Transcript	nucleotidyltransferase family protein | chr1:6187507-6191708 REVERSE	2.22215
27.1.3.1	RNA.processing.3' end processing.PAP	at2g25850	Transcript	nucleotidyltransferase family protein | chr2:11025884-11030708 REVERSE	1.40955
27.1.3.7	RNA.processing.3' end processing.Fip1	at5g58040	Transcript	Symbols: ATFIP1[V] | ATFIP1[V] (Arabidopsis homolog of yeast Fip1 [V]); RNA binding / protein binding | chr5:23488748-23494000 FORWARD	0.95524
27.1.3.10	RNA.processing.3' end processing.CstF50	at5g60940	Transcript	transducin family protein / WD-40 repeat family protein | chr5:24522978-24525812 FORWARD	-1.34307
27.1.3.15	RNA.processing.3' end processing.Pcf11p	at1g66500	Transcript	zinc finger (C2H2-type) family protein | chr1:24811149-24812650 REVERSE	2.7406
27.1.3.15	RNA.processing.3' end processing.Pcf11p	at5g43620	Transcript	S-locus protein-related | chr5:17522520-17524001 FORWARD	2.60454
27.1.19	RNA.processing.ribonucleases	at1g77680	Transcript	ribonuclease II family protein | chr1:29191834-29196287 REVERSE	3.10179
27.1.19	RNA.processing.ribonucleases	at2g02990	Transcript	Symbols: RNS1, ATRNS1 | RNS1 (RIBONUCLEASE 1); endoribonuclease/ ribonuclease | chr2:873506-874811 FORWARD	7.9685
27.1.19	RNA.processing.ribonucleases	at2g04270	Transcript	Symbols: RNEE/G | RNEE/G (RNASE E/G-LIKE); endoribonuclease | chr2:1474679-1480109 FORWARD	-1.48912
27.1.19	RNA.processing.ribonucleases	at2g32070	Transcript	CCR4-NOT transcription complex protein, putative | chr2:13640668-13641953 REVERSE	0.96531
27.1.19	RNA.processing.ribonucleases	at2g47220	Transcript	3' exoribonuclease family domain 1 protein-related | chr2:19383743-19386954 FORWARD	-2.2209
27.1.19	RNA.processing.ribonucleases	at3g04480	Transcript	endoribonuclease | chr3:1193630-1197397 REVERSE	-1.18783
27.1.19	RNA.processing.ribonucleases	at3g20390	Transcript	endoribonuclease L-PSP family protein | chr3:7109949-7111824 REVERSE	1.91781
27.1.19	RNA.processing.ribonucleases	at3g20420	Transcript	Symbols: RTL2, ATRTL2 | RTL2 (RNASE THREE-LIKE PROTEIN 2); double-stranded RNA binding / ribonuclease III | chr3:7119282-7120919 REVERSE	-1.72145
27.1.19	RNA.processing.ribonucleases	at4g15417	Transcript	Symbols: ATRTL1 | ATRTL1 (ARABIDOPSIS THALIANA RNASEIII-LIKE 1); RNA binding / ribonuclease III | chr4:8821717-8823076 FORWARD	4.13395
27.1.19	RNA.processing.ribonucleases	at5g02250	Transcript	Symbols: EMB2730, RNR1, ATMTRNASEII | EMB2730 (EMBRYO DEFECTIVE 2730); 3'-5'-exoribonuclease/ RNA binding / ribonuclease | chr5:454783-459527 FORWARD	-1.47043
27.1.19	RNA.processing.ribonucleases	at5g22250	Transcript	CCR4-NOT transcription complex protein, putative | chr5:7365532-7366778 REVERSE	2.01318
27.1.20	RNA.processing.degradation dicer	at1g01040	Transcript	Symbols: DCL1, CAF, SUS1, SIN1, ASU1, EMB76, EMB60, ATDCL1 | DCL1 (DICER-LIKE 1); ATP-dependent helicase/ double-stranded RNA binding / protein binding / ribonuclease III | chr1:23146-31227 FORWARD	2.41336
27.1.20	RNA.processing.degradation dicer	at5g20320	Transcript	Symbols: DCL4, ATDCL4 | DCL4 (DICER-LIKE 4); RNA binding / protein binding / ribonuclease III | chr5:6859218-6869266 REVERSE	-1.25827
Transport (325 genes)
34.1	transport.p- and v-ATPases	at1g13210	Transcript	Symbols: ACA.l | ACA.l (autoinhibited Ca2+/ATPase II); ATPase, coupled to transmembrane movement of ions, phosphorylative mechanism / calmodulin binding | chr1:4508963-4513938 REVERSE	4.32522
34.1	transport.p- and v-ATPases	at1g59820	Transcript	Symbols: ALA3 | ALA3 (Aminophospholipid ATPase3); ATPase, coupled to transmembrane movement of ions, phosphorylative mechanism / phospholipid transporter | chr1:22011328-22020294 FORWARD	2.20712
34.1	transport.p- and v-ATPases	at1g72700	Transcript	haloacid dehalogenase-like hydrolase family protein | chr1:27366910-27371733 FORWARD	1.0781
34.1	transport.p- and v-ATPases	at1g79450	Transcript	Symbols: ALIS5 | ALIS5 (ALA-Interacting Subunit 5) | chr1:29887692-29890145 FORWARD	3.45481
34.1	transport.p- and v-ATPases	at2g24520	Transcript	Symbols: AHA5 | AHA5 (Arabidopsis H(+)-ATPase 5); ATPase | chr2:10415432-10419783 FORWARD	-1.2102
34.1	transport.p- and v-ATPases	at3g12740	Transcript	Symbols: ALIS1 | ALIS1 (ALA-INTERACTING SUBUNIT 1); phospholipid transporter | chr3:4049515-4051775 FORWARD	2.02622
34.1	transport.p- and v-ATPases	at3g13900	Transcript	ATPase, coupled to transmembrane movement of ions, phosphorylative mechanism | chr3:4586151-4590681 FORWARD	6.58079
34.1	transport.p- and v-ATPases	at3g25610	Transcript	haloacid dehalogenase-like hydrolase family protein | chr3:9308942-9313353 REVERSE	3.9884
34.1	transport.p- and v-ATPases	at5g04930	Transcript	Symbols: ALA1 | ALA1 (aminophospholipid ATPase1); ATPase, coupled to transmembrane movement of ions, phosphorylative mechanism | chr5:1444870-1449817 FORWARD	1.28843
34.1	transport.p- and v-ATPases	at5g44240	Transcript	haloacid dehalogenase-like hydrolase family protein | chr5:17817619-17823708 FORWARD	1.2494
34.1.1.3	transport.p- and v-ATPases.H+-transporting two-sector ATPase.subunit D	at3g58730	Transcript	vacuolar ATP synthase subunit D (VATD) / V-ATPase D subunit / vacuolar proton pump D subunit (VATPD) | chr3:21718257-21719980 REVERSE	1.05168
34.1.2	transport.p- and v-ATPases.H+-exporting ATPase	at4g30190	Transcript	Symbols: AHA2, PMA2 | AHA2; ATPase/ hydrogen-exporting ATPase, phosphorylative mechanism | chr4:14770499-14776056 REVERSE	1.75425
34.2	transport.sugars	at1g08890	Transcript	sugar transporter family protein | chr1:2848348-2852270 FORWARD	2.0983
34.2	transport.sugars	at1g08920	Transcript	sugar transporter, putative | chr1:2867259-2870656 FORWARD	3.0379
34.2	transport.sugars	at1g08930	Transcript	Symbols: ERD6 | ERD6 (EARLY RESPONSE TO DEHYDRATION 6); carbohydrate transmembrane transporter/ sugar transmembrane transporter/ sugar:hydrogen symporter | chr1:2873465-2877223 FORWARD	3.47176
34.2	transport.sugars	at1g11260	Transcript	Symbols: STP1, ATSTP1 | STP1 (SUGAR TRANSPORTER 1); carbohydrate transmembrane transporter/ sugar:hydrogen symporter | chr1:3777328-3780337 FORWARD	3.61808
34.2	transport.sugars	at1g20840	Transcript	Symbols: TMT1 | TMT1 (TONOPLAST MONOSACCHARIDE TRANSPORTER1); carbohydrate transmembrane transporter/ nucleoside transmembrane transporter/ sugar:hydrogen symporter | chr1:7244939-7248143 REVERSE	1.38894
34.2	transport.sugars	at1g21070	Transcript	transporter-related | chr1:7375869-7378147 REVERSE	1.48844
34.2	transport.sugars	at1g30220	Transcript	Symbols: ATINT2, INT2 | INT2 (INOSITOL TRANSPORTER 2); carbohydrate transmembrane transporter/ sugar:hydrogen symporter | chr1:10632821-10635471 REVERSE	-2.44949
34.2	transport.sugars	at1g75220	Transcript	integral membrane protein, putative | chr1:28229157-28232831 REVERSE	2.8008
34.2	transport.sugars	at1g77210	Transcript	sugar transporter, putative | chr1:29008939-29011090 REVERSE	-1.34807
34.2	transport.sugars	at1g79410	Transcript	Symbols: AtOCT5 | AtOCT5 (Arabidopsis thaliana ORGANIC CATION/CARNITINE TRANSPORTER5); carbohydrate transmembrane transporter/ sugar:hydrogen symporter | chr1:29867880-29869633 REVERSE	3.24101
34.2	transport.sugars	at2g20780	Transcript	mannitol transporter, putative | chr2:8947242-8949413 REVERSE	1.62859
34.2	transport.sugars	at3g18830	Transcript	Symbols: ATPLT5 | ATPLT5 (POLYOL TRANSPORTER 5); D-ribose transmembrane transporter/ D-xylose transmembrane transporter/ carbohydrate transmembrane transporter/ galactose transmembrane transporter/ glucose transmembrane transporter/ glycerol transmembrane transporter/ mann | chr3:6488862-6491273 REVERSE	2.71214
34.2	transport.sugars	at3g19930	Transcript	Symbols: STP4, ATSTP4 | STP4 (SUGAR TRANSPORTER 4); carbohydrate transmembrane transporter/ monosaccharide transmembrane transporter/ sucrose:hydrogen symporter/ sugar:hydrogen symporter | chr3:6934773-6937120 FORWARD	2.69347
34.2	transport.sugars	at4g02050	Transcript	sugar transporter, putative | chr4:898307-900870 REVERSE	-2.02037
34.2	transport.sugars	at4g04750	Transcript	carbohydrate transmembrane transporter/ sugar:hydrogen symporter | chr4:2417888-2422624 FORWARD	-2.37945
34.2	transport.sugars	at4g35300	Transcript	Symbols: TMT2 | TMT2 (TONOPLAST MONOSACCHARIDE TRANSPORTER2); carbohydrate transmembrane transporter/ nucleoside transmembrane transporter/ sugar:hydrogen symporter | chr4:16796256-16799553 REVERSE	-1.67385
34.2	transport.sugars	at4g36670	Transcript	mannitol transporter, putative | chr4:17287499-17289590 REVERSE	6.81723
34.2	transport.sugars	at5g13740	Transcript	Symbols: ZIF1 | ZIF1 (ZINC INDUCED FACILITATOR 1); carbohydrate transmembrane transporter/ sugar:hydrogen symporter/ tetracycline:hydrogen antiporter | chr5:4432306-4436668 FORWARD	-1.65027
34.2	transport.sugars	at5g26340	Transcript	Symbols: MSS1, STP13 | MSS1; carbohydrate transmembrane transporter/ hexose:hydrogen symporter/ high-affinity hydrogen:glucose symporter/ sugar:hydrogen symporter | chr5:9243511-9247066 REVERSE	5.89269
34.2	transport.sugars	at5g27360	Transcript	Symbols: SFP2 | SFP2; carbohydrate transmembrane transporter/ sugar:hydrogen symporter | chr5:9657026-9662559 FORWARD	-2.30513
34.2	transport.sugars	at5g41760	Transcript	nucleotide-sugar transporter family protein | chr5:16706880-16709484 FORWARD	-1.70758
34.2.1	transport.sugars.sucrose	at1g09960	Transcript	Symbols: SUT4, ATSUT4, suc4 | SUT4 (SUCROSE TRANSPORTER 4); carbohydrate transmembrane transporter/ sucrose transmembrane transporter/ sucrose:hydrogen symporter/ sugar:hydrogen symporter | chr1:3244213-3247200 FORWARD	2.45743
34.2.1	transport.sugars.sucrose	at1g66570	Transcript	Symbols: ATSUC7 | ATSUC7 (Sucrose-proton symporter 7); carbohydrate transmembrane transporter/ sucrose:hydrogen symporter/ sugar:hydrogen symporter | chr1:24835251-24837322 REVERSE	0
34.2.1	transport.sugars.sucrose	at1g71880	Transcript	Symbols: SUC1, ATSUC1 | SUC1 (Sucrose-proton symporter 1); carbohydrate transmembrane transporter/ sucrose:hydrogen symporter/ sugar:hydrogen symporter | chr1:27054180-27056341 FORWARD	1.68935
34.2.1	transport.sugars.sucrose	at2g02860	Transcript	Symbols: SUT2, ATSUC3, SUC3, ATSUT2 | SUT2 (SUCROSE TRANSPORTER 2); carbohydrate transmembrane transporter/ sucrose transmembrane transporter/ sucrose:hydrogen symporter/ sugar:hydrogen symporter | chr2:828352-832455 REVERSE	3.29713
34.3	transport.amino acids	at1g47670	Transcript	amino acid transporter family protein | chr1:17536667-17539538 REVERSE	-1.9013
34.3	transport.amino acids	at1g58030	Transcript	Symbols: CAT2 | CAT2 (CATIONIC AMINO ACID TRANSPORTER 2); amino acid transmembrane transporter | chr1:21464001-21468420 REVERSE	-0.8889
34.3	transport.amino acids	at1g80510	Transcript	amino acid transporter family protein | chr1:30272849-30274793 FORWARD	1.34741
34.3	transport.amino acids	at2g36590	Transcript	Symbols: ProT3, ATPROT3 | ProT3 (PROLINE TRANSPORTER 3); L-proline transmembrane transporter/ amino acid transmembrane transporter | chr2:15343006-15345337 REVERSE	5.03985
34.3	transport.amino acids	at2g39130	Transcript	amino acid transporter family protein | chr2:16322956-16327266 REVERSE	1.12611
34.3	transport.amino acids	at2g39890	Transcript	Symbols: PROT1, ATPROT1 | PROT1 (PROLINE TRANSPORTER 1); L-proline transmembrane transporter/ amino acid transmembrane transporter | chr2:16655679-16658331 FORWARD	-1.75785
34.3	transport.amino acids	at2g40420	Transcript	amino acid transporter family protein | chr2:16877223-16879214 FORWARD	-0.95182
34.3	transport.amino acids	at3g19553	Transcript	amino acid permease family protein | chr3:6790742-6792919 REVERSE	1.27742
34.3	transport.amino acids	at3g28960	Transcript	amino acid transporter family protein | chr3:10984245-10985767 REVERSE	-3.10477
34.3	transport.amino acids	at3g54830	Transcript	amino acid transporter family protein | chr3:20311901-20315030 REVERSE	-1.70855
34.3	transport.amino acids	at3g55740	Transcript	Symbols: PROT2, ATPROT2 | PROT2 (PROLINE TRANSPORTER 2); L-proline transmembrane transporter/ amino acid transmembrane transporter | chr3:20695499-20698265 FORWARD	1.40204
34.3	transport.amino acids	at3g56200	Transcript	amino acid transporter family protein | chr3:20850029-20852027 FORWARD	0.90783
34.3	transport.amino acids	at4g21120	Transcript	Symbols: AAT1, CAT1 | AAT1 (AMINO ACID TRANSPORTER 1); L-glutamate transmembrane transporter/ L-lysine transmembrane transporter/ arginine transmembrane transporter/ cationic amino acid transmembrane transporter | chr4:11270045-11273973 FORWARD	5.90471
34.3	transport.amino acids	at4g35180	Transcript	Symbols: LHT7 | LHT7 (Lys/His transporter 7); amino acid transmembrane transporter | chr4:16738339-16740465 REVERSE	5.12185
34.3	transport.amino acids	at5g01240	Transcript	amino acid permease, putative | chr5:97894-101835 FORWARD	-1.91049
34.3	transport.amino acids	at5g15240	Transcript	amino acid transporter family protein | chr5:4947667-4950340 FORWARD	2.94614
34.3	transport.amino acids	at5g40780	Transcript	Symbols: LTH1 | LHT1; amino acid transmembrane transporter | chr5:16323651-16327281 FORWARD	4.70785
34.3	transport.amino acids	at5g41800	Transcript	amino acid transporter family protein | chr5:16733773-16735991 FORWARD	3.7418
34.3	transport.amino acids	at5g63850	Transcript	Symbols: AAP4 | AAP4; acidic amino acid transmembrane transporter/ amino acid transmembrane transporter/ neutral amino acid transmembrane transporter/ primary active transmembrane transporter | chr5:25551055-25553520 FORWARD	1.60703
34.3	transport.amino acids	at5g65990	Transcript	amino acid transporter family protein | chr5:26394882-26396513 FORWARD	-1.42008
34.4	transport.nitrate	at1g12110	Transcript	Symbols: NRT1.1, CHL1-1, NRT1, B-1, ATNRT1, CHL1 | NRT1.1; nitrate transmembrane transporter/ transporter | chr1:4105233-4109545 FORWARD	1.04051
34.4	transport.nitrate	at3g45060	Transcript	Symbols: ATNRT2.6, NRT2.6 | ATNRT2.6; nitrate transmembrane transporter | chr3:16477561-16479482 REVERSE	6.2778
34.4	transport.nitrate	at5g14570	Transcript	Symbols: ATNRT2.7 | ATNRT2.7 (Arabidopsis thaliana high affinity nitrate transporter 2.7); nitrate transmembrane transporter | chr5:4695084-4697078 REVERSE	1.04214
34.4	transport.nitrate	at5g50200	Transcript	Symbols: WR3 | WR3 (WOUND-RESPONSIVE 3); nitrate transmembrane transporter | chr5:20436180-20437726 FORWARD	3.86011
34.4	transport.nitrate	at5g60780	Transcript	Symbols: ATNRT2.3, NRT2.3 | ATNRT2.3; nitrate transmembrane transporter | chr5:24450839-24452756 FORWARD	0
34.5	transport.ammonium	at1g64780	Transcript	Symbols: ATAMT1;2, AMT1;2 | ATAMT1;2 (AMMONIUM TRANSPORTER 1;2); ammonium transmembrane transporter | chr1:24060770-24062630 REVERSE	-2.8025
34.5	transport.ammonium	at1g72660	Transcript	developmentally regulated GTP-binding protein, putative | chr1:27353791-27356670 FORWARD	-1.40896
34.5	transport.ammonium	at2g38290	Transcript	Symbols: ATAMT2, AMT2;1 | ATAMT2 (AMMONIUM TRANSPORTER 2); ammonium transmembrane transporter/ high affinity secondary active ammonium transmembrane transporter | chr2:16039475-16042383 REVERSE	4.24373
34.6	transport.sulphate	at1g77990	Transcript	Symbols: AST56, SULTR2;2 | AST56; sulfate transmembrane transporter | chr1:29317899-29323352 REVERSE	-2.10206
34.6	transport.sulphate	at3g15990	Transcript	Symbols: SULTR3;4 | SULTR3;4 (SULFATE TRANSPORTER 3;4); sulfate transmembrane transporter | chr3:5426987-5430880 FORWARD	1.45596
34.6	transport.sulphate	at5g13550	Transcript	Symbols: SULTR4;1 | SULTR4;1; sulfate transmembrane transporter | chr5:4355276-4359552 REVERSE	1.15945
34.6	transport.sulphate	at5g19600	Transcript	Symbols: SULTR3;5 | SULTR3;5 (SULFATE TRANSPORTER 3;5); sulfate transmembrane transporter | chr5:6612815-6616997 REVERSE	-1.85564
34.7	transport.phosphate	at1g26730	Transcript	EXS family protein / ERD1/XPR1/SYG1 family protein | chr1:9241435-9244650 FORWARD	3.29476
34.7	transport.phosphate	at1g35350	Transcript	LOCATED IN: integral to membrane; EXPRESSED IN: 18 plant structures; EXPRESSED DURING: 9 growth stages; CONTAINS InterPro DOMAIN/s: EXS, C-terminal (InterPro:IPR004342), SPX, N-terminal (InterPro:IPR004331); BEST Arabidopsis thaliana protein match is: EXS family protein / ERD1/XPR1/SYG1 family protein (TAIR:AT1G26730.1); Has 734 Blast hits to 697 proteins in 158 species: Archae - 0; Bacteria - 21…	3.32795
34.7	transport.phosphate	at1g68740	Transcript	EXS family protein / ERD1/XPR1/SYG1 family protein | chr1:25812449-25816657 REVERSE	-1.21442
34.7	transport.phosphate	at1g69480	Transcript	EXS family protein / ERD1/XPR1/SYG1 family protein | chr1:26114112-26117479 REVERSE	4.4532
34.7	transport.phosphate	at2g03240	Transcript	LOCATED IN: integral to membrane; EXPRESSED IN: 18 plant structures; EXPRESSED DURING: 10 growth stages; CONTAINS InterPro DOMAIN/s: SPX, N-terminal (InterPro:IPR004331), EXS, C-terminal (InterPro:IPR004342); BEST Arabidopsis thaliana protein match is: unknown protein (TAIR:AT1G14040.1); Has 764 Blast hits to 738 proteins in 146 species: Archae - 0; Bacteria - 0; Metazoa - 262; Fungi - 250; Plant…	4.39722
34.7	transport.phosphate	at2g29650	Transcript	Symbols: ANTR1, PHT4;1 | PHT4;1; carbohydrate transmembrane transporter/ inorganic diphosphate transmembrane transporter/ inorganic phosphate transmembrane transporter/ organic anion transmembrane transporter/ sugar:hydrogen symporter | chr2:12673383-12676049 REVERSE	-1.16551
34.7	transport.phosphate	at2g38060	Transcript	Symbols: PHT4;2 | PHT4;2 (PHOSPHATE TRANSPORTER 4;2); carbohydrate transmembrane transporter/ inorganic phosphate transmembrane transporter/ organic anion transmembrane transporter/ sugar:hydrogen symporter | chr2:15922557-15925623 REVERSE	5.26053
34.7	transport.phosphate	at3g26570	Transcript	Symbols: PHT2;1, ORF02 | PHT2;1 (PHOSPHATE TRANSPORTER 2;1); low affinity phosphate transmembrane transporter | chr3:9756225-9758633 FORWARD	-1.27189
34.7	transport.phosphate	at4g25350	Transcript	Symbols: SHB1 | SHB1 (SHORT HYPOCOTYL UNDER BLUE1) | chr4:12963382-12966448 REVERSE	4.05855
34.7	transport.phosphate	at5g44370	Transcript	Symbols: PHT4;6 | PHT4;6 (PHOSPHATE TRANSPORTER 4;6); carbohydrate transmembrane transporter/ inorganic phosphate transmembrane transporter/ organic anion transmembrane transporter/ sugar:hydrogen symporter | chr5:17874885-17877564 REVERSE	2.80377
34.8	transport.metabolite transporters at the envelope membrane	at1g12500	Transcript	phosphate translocator-related | chr1:4263150-4265044 REVERSE	-1.321
34.8	transport.metabolite transporters at the envelope membrane	at1g61800	Transcript	Symbols: GPT2 | GPT2; antiporter/ glucose-6-phosphate transmembrane transporter | chr1:22824440-22826774 FORWARD	6.83179
34.8	transport.metabolite transporters at the envelope membrane	at3g11320	Transcript	organic anion transmembrane transporter | chr3:3546646-3548856 REVERSE	2.36537
34.8	transport.metabolite transporters at the envelope membrane	at4g32390	Transcript	phosphate translocator-related | chr4:15636550-15637602 FORWARD	0.98189
34.8	transport.metabolite transporters at the envelope membrane	at4g32400	Transcript	Symbols: SHS1, ATBT1 | SHS1 (SODIUM HYPERSENSITIVE 1); binding / nucleotide transmembrane transporter/ transporter | chr4:15638625-15640465 FORWARD	1.5343
34.8	transport.metabolite transporters at the envelope membrane	at5g11230	Transcript	organic anion transmembrane transporter | chr5:3580562-3581617 FORWARD	1.27958
34.8	transport.metabolite transporters at the envelope membrane	at5g17630	Transcript	glucose-6-phosphate/phosphate translocator, putative | chr5:5809334-5810962 FORWARD	-1.2031
34.8	transport.metabolite transporters at the envelope membrane	at5g46110	Transcript	Symbols: APE2, TPT | APE2 (ACCLIMATION OF PHOTOSYNTHESIS TO ENVIRONMENT 2); antiporter/ triose-phosphate transmembrane transporter | chr5:18697250-18700656 FORWARD	-1.31959
34.9	transport.metabolite transporters at the mitochondrial membrane	at1g07030	Transcript	mitochondrial substrate carrier family protein | chr1:2158420-2160809 REVERSE	1.44702
34.9	transport.metabolite transporters at the mitochondrial membrane	at1g15500	Transcript	Symbols: ATNTT2 | ATNTT2; ATP:ADP antiporter | chr1:5326290-5328874 FORWARD	-0.92226
34.9	transport.metabolite transporters at the mitochondrial membrane	at1g72820	Transcript	mitochondrial substrate carrier family protein | chr1:27402878-27404673 FORWARD	-1.62124
34.9	transport.metabolite transporters at the mitochondrial membrane	at1g74240	Transcript	mitochondrial substrate carrier family protein | chr1:27917396-27920139 FORWARD	1.0548
34.9	transport.metabolite transporters at the mitochondrial membrane	at1g78180	Transcript	binding | chr1:29416913-29418640 FORWARD	-2.32796
34.9	transport.metabolite transporters at the mitochondrial membrane	at2g22500	Transcript	Symbols: UCP5, ATPUMP5, DIC1 | UCP5 (UNCOUPLING PROTEIN 5); binding | chr2:9563224-9564751 REVERSE	4.41239
34.9	transport.metabolite transporters at the mitochondrial membrane	at2g35800	Transcript	mitochondrial substrate carrier family protein | chr2:15044045-15048603 FORWARD	-2.15235
34.9	transport.metabolite transporters at the mitochondrial membrane	at3g05290	Transcript	Symbols: PNC1 | PNC1 (PEROXISOMAL ADENINE NUCLEOTIDE CARRIER 1); ADP transmembrane transporter/ ATP transmembrane transporter/ binding | chr3:1505890-1507702 REVERSE	1.224
34.9	transport.metabolite transporters at the mitochondrial membrane	at3g21390	Transcript	mitochondrial substrate carrier family protein | chr3:7531402-7534544 FORWARD	-1.93794
34.9	transport.metabolite transporters at the mitochondrial membrane	at3g48850	Transcript	mitochondrial phosphate transporter, putative | chr3:18114526-18116499 REVERSE	4.36213
34.9	transport.metabolite transporters at the mitochondrial membrane	at3g53940	Transcript	mitochondrial substrate carrier family protein | chr3:19971019-19973769 REVERSE	1.31713
34.9	transport.metabolite transporters at the mitochondrial membrane	at3g55640	Transcript	mitochondrial substrate carrier family protein | chr3:20639833-20642659 FORWARD	1.81898
34.9	transport.metabolite transporters at the mitochondrial membrane	at4g27970	Transcript	Symbols: SLAH2 | SLAH2 (SLAC1 HOMOLOGUE 2); transporter | chr4:13918290-13920132 REVERSE	6.99016
34.9	transport.metabolite transporters at the mitochondrial membrane	at5g01340	Transcript	mitochondrial substrate carrier family protein | chr5:143055-144720 REVERSE	2.34062
34.9	transport.metabolite transporters at the mitochondrial membrane	at5g07320	Transcript	mitochondrial substrate carrier family protein | chr5:2309911-2312287 FORWARD	2.75244
34.9	transport.metabolite transporters at the mitochondrial membrane	at5g09470	Transcript	Symbols: DIC3 | mitochondrial substrate carrier family protein | chr5:2949241-2950513 REVERSE	2.71662
34.9	transport.metabolite transporters at the mitochondrial membrane	at5g15640	Transcript	mitochondrial substrate carrier family protein | chr5:5087371-5090040 FORWARD	3.54578
34.9	transport.metabolite transporters at the mitochondrial membrane	at5g17400	Transcript	Symbols: ER-ANT1 | ER-ANT1 (ENDOPLASMIC RETICULUM-DENINE NUCLEOTIDE TRANSPORTER 1); ATP:ADP antiporter/ binding | chr5:5728789-5730376 REVERSE	-1.19326
34.9	transport.metabolite transporters at the mitochondrial membrane	at5g24030	Transcript	Symbols: SLAH3 | SLAH3 (SLAC1 HOMOLOGUE 3); transporter | chr5:8118317-8122784 REVERSE	3.68527
34.9	transport.metabolite transporters at the mitochondrial membrane	at5g27520	Transcript	Symbols: PNC2 | PNC2 (PEROXISOMAL ADENINE NUCLEOTIDE CARRIER 2); ADP transmembrane transporter/ ATP transmembrane transporter/ binding | chr5:9714382-9716354 REVERSE	6.01201
34.9	transport.metabolite transporters at the mitochondrial membrane	at5g42130	Transcript	mitochondrial substrate carrier family protein | chr5:16835299-16836839 REVERSE	-1.77328
34.9	transport.metabolite transporters at the mitochondrial membrane	at5g46800	Transcript	Symbols: BOU | BOU (A BOUT DE SOUFFLE); binding / transporter | chr5:18988631-18990772 REVERSE	-0.83447
34.9	transport.metabolite transporters at the mitochondrial membrane	at5g48970	Transcript	mitochondrial substrate carrier family protein | chr5:19856830-19859763 REVERSE	2.15288
34.9	transport.metabolite transporters at the mitochondrial membrane	at5g51050	Transcript	mitochondrial substrate carrier family protein | chr5:20753381-20755714 FORWARD	3.47523
34.9	transport.metabolite transporters at the mitochondrial membrane	at5g61810	Transcript	mitochondrial substrate carrier family protein | chr5:24831619-24833902 REVERSE	4.04887
34.1	transport.nucleotides	at1g19770	Transcript	Symbols: ATPUP14 | ATPUP14; purine transmembrane transporter | chr1:6832347-6833837 FORWARD	1.10478
34.1	transport.nucleotides	at1g30840	Transcript	Symbols: ATPUP4 | ATPUP4; purine transmembrane transporter | chr1:10974447-10976036 FORWARD	-3.49682
34.1	transport.nucleotides	at1g57943	Transcript	Symbols: ATPUP17 | ATPUP17; purine transmembrane transporter | chr1:21437602-21438889 REVERSE	2.50504
34.1	transport.nucleotides	at1g57990	Transcript	Symbols: ATPUP18 | ATPUP18; purine transmembrane transporter | chr1:21441505-21442920 REVERSE	3.5863
34.1	transport.nucleotides	at2g24220	Transcript	Symbols: ATPUP5 | ATPUP5; purine transmembrane transporter | chr2:10300116-10301787 FORWARD	-1.28499
34.1	transport.nucleotides	at4g08700	Transcript	Symbols: ATPUP13 | ATPUP13; purine transmembrane transporter | chr4:5565853-5567458 REVERSE	-2.49189
34.1	transport.nucleotides	at4g18190	Transcript	Symbols: ATPUP6 | ATPUP6; purine transmembrane transporter | chr4:10067810-10069338 FORWARD	0
34.1	transport.nucleotides	at4g18195	Transcript	Symbols: ATPUP8, PUP8 | PUP8 (ARABIDOPSIS THALIANA PURINE PERMEASE 8); purine transmembrane transporter | chr4:10069694-10071115 FORWARD	3.51812
34.1	transport.nucleotides	at4g18210	Transcript	Symbols: ATPUP10 | ATPUP10; purine transmembrane transporter | chr4:10076079-10077748 FORWARD	1.44449
34.1	transport.nucleotides	at4g18220	Transcript	purine permease family protein | chr4:10078768-10080109 FORWARD	-2.94475
34.1	transport.nucleotides	at5g03555	Transcript	permease, cytosine/purines, uracil, thiamine, allantoin family protein | chr5:898241-900159 REVERSE	-1.51273
34.11	transport.NDP-sugars at the ER	at2g13640	Transcript	Golgi GDP mannose transporter (GONST1) | chr2:5686136-5687290 REVERSE	0
34.11	transport.NDP-sugars at the ER	at2g13650	Transcript	Symbols: GONST1 | GONST1 (Golgi Nucleotide Sugar Transporter 1); GDP-mannose transmembrane transporter/ nucleotide-sugar transmembrane transporter | chr2:5687378-5690771 REVERSE	1.99925
34.11	transport.NDP-sugars at the ER	at4g23010	Transcript	Symbols: ATUTR2, UTR2 | UDP-galactose transporter-related | chr4:12060131-12062757 REVERSE	2.20573
34.11	transport.NDP-sugars at the ER	at4g32270	Transcript	unknown protein | chr4:15574868-15576543 REVERSE	-1.84765
34.12	transport.metal	at1g05300	Transcript	Symbols: ZIP5 | ZIP5; cation transmembrane transporter/ metal ion transmembrane transporter | chr1:1545106-1547849 REVERSE	1.68663
34.12	transport.metal	at1g10970	Transcript	Symbols: ZIP4, ATZIP4 | ZIP4 (ZINC TRANSPORTER 4 PRECURSOR); cation transmembrane transporter/ copper ion transmembrane transporter | chr1:3665087-3667139 REVERSE	-2.26333
34.12	transport.metal	at1g16380	Transcript	Symbols: ATCHX1, CHX1 | ATCHX1; monovalent cation:proton antiporter/ sodium:hydrogen antiporter | chr1:5598453-5601367 REVERSE	0
34.12	transport.metal	at1g55910	Transcript	Symbols: ZIP11 | ZIP11 (ZINC TRANSPORTER 11 PRECURSOR); cation transmembrane transporter/ metal ion transmembrane transporter | chr1:20906134-20907413 FORWARD	-2.49046
34.12	transport.metal	at1g60960	Transcript	Symbols: IRT3 | IRT3; cation transmembrane transporter/ metal ion transmembrane transporter | chr1:22445310-22447214 REVERSE	-1.47469
34.12	transport.metal	at1g79400	Transcript	Symbols: ATCHX2, CHX2 | ATCHX2 (CATION/H+ EXCHANGER 2); monovalent cation:proton antiporter/ sodium:hydrogen antiporter | chr1:29864992-29867840 FORWARD	7.84993
34.12	transport.metal	at1g79520	Transcript	cation efflux family protein | chr1:29912252-29914614 REVERSE	-1.51264
34.12	transport.metal	at2g16800	Transcript	high-affinity nickel-transport family protein | chr2:7285736-7287365 FORWARD	-2.06799
34.12	transport.metal	at2g19110	Transcript	Symbols: HMA4 | HMA4; cadmium ion transmembrane transporter/ cadmium-transporting ATPase/ zinc ion transmembrane transporter | chr2:8278881-8286445 FORWARD	-1.05439
34.12	transport.metal	at2g23150	Transcript	Symbols: NRAMP3, ATNRAMP3 | NRAMP3 (NATURAL RESISTANCE-ASSOCIATED MACROPHAGE PROTEIN 3); inorganic anion transmembrane transporter/ manganese ion transmembrane transporter/ metal ion transmembrane transporter | chr2:9856192-9858574 REVERSE	2.43068
34.12	transport.metal	at2g26975	Transcript	copper transporter, putative | chr2:11512861-11513553 FORWARD	-1.19055
34.12	transport.metal	at2g30080	Transcript	Symbols: ZIP6, ATZIP6 | ZIP6; cation transmembrane transporter/ metal ion transmembrane transporter | chr2:12838730-12840112 REVERSE	-1.68881
34.12	transport.metal	at2g39450	Transcript	Symbols: MTP11, ATMTP11 | MTP11; cation transmembrane transporter/ manganese ion transmembrane transporter/ manganese:hydrogen antiporter | chr2:16471632-16473818 REVERSE	-1.05444
34.12	transport.metal	at2g46800	Transcript	Symbols: ZAT, ATMTP1, MTP1, ZAT1, ATCDF1 | ZAT (ZINC TRANSPORTER OF ARABIDOPSIS THALIANA); inorganic anion transmembrane transporter/ metal ion transmembrane transporter/ zinc ion transmembrane transporter | chr2:19237490-19239405 FORWARD	1.7432
34.12	transport.metal	at2g47600	Transcript	Symbols: ATMHX, MHX1, ATMHX1 | ATMHX (ARABIDOPSIS THALIANA MAGNESIUM/PROTON EXCHANGER); calcium:sodium antiporter/ cation:cation antiporter | chr2:19524160-19527413 REVERSE	1.48213
34.12	transport.metal	at3g05220	Transcript	heavy-metal-associated domain-containing protein | chr3:1488595-1491320 FORWARD	3.91417
34.12	transport.metal	at3g21580	Transcript	cobalt ion transmembrane transporter | chr3:7601969-7603885 REVERSE	-1.04165
34.12	transport.metal	at3g46900	Transcript	Symbols: COPT2 | COPT2; copper ion transmembrane transporter/ high affinity copper ion transmembrane transporter | chr3:17268875-17269510 FORWARD	-2.96405
34.12	transport.metal	at3g51860	Transcript	Symbols: CAX3, ATHCX1, CAX1-LIKE, ATCAX3 | CAX3 (CATION EXCHANGER 3); calcium:cation antiporter/ calcium:hydrogen antiporter/ cation:cation antiporter | chr3:19239427-19242913 FORWARD	-1.45811
34.12	transport.metal	at4g23700	Transcript	Symbols: ATCHX17, CHX17 | ATCHX17 (CATION/H+ EXCHANGER 17); monovalent cation:proton antiporter/ sodium:hydrogen antiporter | chr4:12342428-12346043 REVERSE	3.33446
34.12	transport.metal	at4g30110	Transcript	Symbols: HMA2 | HMA2; cadmium-transporting ATPase | chr4:14720241-14724584 REVERSE	-2.37748
34.12	transport.metal	at5g03570	Transcript	Symbols: ATIREG2 | ATIREG2 (IRON-REGULATED PROTEIN 2); nickel ion transmembrane transporter | chr5:903756-906664 FORWARD	-1.80977
34.12	transport.metal	at5g21930	Transcript	Symbols: PAA2, HMA8 | PAA2 (P-TYPE ATPASE OF ARABIDOPSIS 2); ATPase, coupled to transmembrane movement of ions, phosphorylative mechanism / copper ion transmembrane transporter | chr5:7243129-7248895 FORWARD	-1.30864
34.12	transport.metal	at5g67330	Transcript	Symbols: ATNRAMP4, NRAMP4 | ATNRAMP4; inorganic anion transmembrane transporter/ manganese ion transmembrane transporter/ metal ion transmembrane transporter | chr5:26861727-26863897 FORWARD	-1.27232
34.13	transport.peptides and oligopeptides	at1g09930	Transcript	Symbols: ATOPT2 | ATOPT2; oligopeptide transporter | chr1:3227490-3230043 REVERSE	9.56323
34.13	transport.peptides and oligopeptides	at1g22570	Transcript	proton-dependent oligopeptide transport (POT) family protein | chr1:7976620-7978573 REVERSE	3.68113
34.13	transport.peptides and oligopeptides	at1g32450	Transcript	Symbols: NRT1.5 | NRT1.5 (NITRATE TRANSPORTER 1.5); nitrate transmembrane transporter/ transporter | chr1:11715150-11719970 REVERSE	-2.10651
34.13	transport.peptides and oligopeptides	at1g48370	Transcript	Symbols: YSL8 | YSL8 (YELLOW STRIPE LIKE 8); oligopeptide transporter | chr1:17874512-17877397 FORWARD	3.16376
34.13	transport.peptides and oligopeptides	at1g52190	Transcript	proton-dependent oligopeptide transport (POT) family protein | chr1:19434509-19438971 FORWARD	-2.94373
34.13	transport.peptides and oligopeptides	at1g59740	Transcript	proton-dependent oligopeptide transport (POT) family protein | chr1:21968071-21972411 FORWARD	2.08782
34.13	transport.peptides and oligopeptides	at1g65730	Transcript	Symbols: YSL7 | YSL7 (YELLOW STRIPE LIKE 7); oligopeptide transporter | chr1:24442504-24446291 FORWARD	5.90983
34.13	transport.peptides and oligopeptides	at1g68570	Transcript	proton-dependent oligopeptide transport (POT) family protein | chr1:25746736-25750275 FORWARD	-2.00975
34.13	transport.peptides and oligopeptides	at1g69870	Transcript	proton-dependent oligopeptide transport (POT) family protein | chr1:26316027-26320220 FORWARD	4.24188
34.13	transport.peptides and oligopeptides	at1g72120	Transcript	transporter | chr1:27132097-27133985 FORWARD	3.02937
34.13	transport.peptides and oligopeptides	at1g72125	Transcript	transporter | chr1:27134168-27136389 FORWARD	4.27925
34.13	transport.peptides and oligopeptides	at1g72130	Transcript	proton-dependent oligopeptide transport (POT) family protein | chr1:27137181-27139384 FORWARD	-1.12
34.13	transport.peptides and oligopeptides	at1g72140	Transcript	proton-dependent oligopeptide transport (POT) family protein | chr1:27141814-27144490 FORWARD	5.00162
34.13	transport.peptides and oligopeptides	at3g27020	Transcript	Symbols: YSL6 | YSL6 (YELLOW STRIPE LIKE 6); oligopeptide transporter | chr3:9961319-9964597 REVERSE	-0.93175
34.13	transport.peptides and oligopeptides	at3g45650	Transcript	Symbols: NAXT1 | NAXT1 (NITRATE EXCRETION TRANSPORTER1); nitrate efflux transmembrane transporter/ transporter | chr3:16759253-16761266 FORWARD	2.91442
34.13	transport.peptides and oligopeptides	at3g45660	Transcript	proton-dependent oligopeptide transport (POT) family protein | chr3:16762205-16764241 FORWARD	6.32574
34.13	transport.peptides and oligopeptides	at3g45680	Transcript	proton-dependent oligopeptide transport (POT) family protein | chr3:16770933-16773030 FORWARD	-2.63347
34.13	transport.peptides and oligopeptides	at3g47960	Transcript	proton-dependent oligopeptide transport (POT) family protein | chr3:17697942-17700769 REVERSE	3.03594
34.13	transport.peptides and oligopeptides	at3g53960	Transcript	proton-dependent oligopeptide transport (POT) family protein | chr3:19978122-19980959 REVERSE	2.30317
34.13	transport.peptides and oligopeptides	at3g54140	Transcript	Symbols: ATPTR1, PTR1 | PTR1 (PEPTIDE TRANSPORTER 1); dipeptide transporter/ transporter/ tripeptide transporter | chr3:20045663-20048572 REVERSE	1.60504
34.13	transport.peptides and oligopeptides	at4g10770	Transcript	Symbols: ATOPT7, OPT7 | OPT7 (OLIGOPEPTIDE TRANSPORTER 7); oligopeptide transporter | chr4:6628404-6632599 REVERSE	-1.58193
34.13	transport.peptides and oligopeptides	at4g16370	Transcript	Symbols: ATOPT3, OPT3 | ATOPT3 (OLIGOPEPTIDE TRANSPORTER); oligopeptide transporter | chr4:9247302-9250091 REVERSE	-2.1857
34.13	transport.peptides and oligopeptides	at4g26590	Transcript	Symbols: ATOPT5, OPT5 | OPT5 (OLIGOPEPTIDE TRANSPORTER 5); oligopeptide transporter | chr4:13413973-13417055 REVERSE	-1.75533
34.13	transport.peptides and oligopeptides	at5g46050	Transcript	Symbols: ATPTR3, PTR3 | PTR3 (PEPTIDE TRANSPORTER 3); dipeptide transporter/ transporter/ tripeptide transporter | chr5:18675035-18679146 REVERSE	3.72154
34.13	transport.peptides and oligopeptides	at5g55930	Transcript	Symbols: ATOPT1, OPT1 | OPT1 (OLIGOPEPTIDE TRANSPORTER 1); oligopeptide transporter | chr5:22652715-22656106 FORWARD	4.4454
34.13	transport.peptides and oligopeptides	at5g62680	Transcript	proton-dependent oligopeptide transport (POT) family protein | chr5:25165137-25167943 REVERSE	1.33491
34.13	transport.peptides and oligopeptides	at5g62730	Transcript	proton-dependent oligopeptide transport (POT) family protein | chr5:25197494-25200033 FORWARD	-3.57713
34.13	transport.peptides and oligopeptides	at5g64410	Transcript	Symbols: ATOPT4, OPT4 | OPT4 (OLIGOPEPTIDE TRANSPORTER 4); oligopeptide transporter | chr5:25750845-25755052 REVERSE	1.58488
34.14	transport.unspecified cations	at1g44790	Transcript	ChaC-like family protein | chr1:16912154-16913664 REVERSE	1.56544
34.14	transport.unspecified cations	at2g04305	Transcript	magnesium transporter CorA-like protein-related | chr2:1501408-1503785 REVERSE	1.53846
34.14	transport.unspecified cations	at3g05030	Transcript	Symbols: NHX2, ATNHX2 | NHX2 (SODIUM HYDROGEN EXCHANGER 2); sodium ion transmembrane transporter/ sodium:hydrogen antiporter | chr3:1393298-1396784 REVERSE	-2.18751
34.14	transport.unspecified cations	at3g20660	Transcript	Symbols: AtOCT4 | AtOCT4 (Arabidopsis thaliana ORGANIC CATION/CARNITINE TRANSPORTER4); carbohydrate transmembrane transporter/ sugar:hydrogen symporter | chr3:7225135-7228595 REVERSE	2.04956
34.14	transport.unspecified cations	at3g25410	Transcript	bile acid:sodium symporter family protein | chr3:9214339-9216490 REVERSE	-1.21805
34.14	transport.unspecified cations	at4g05120	Transcript	Symbols: ENT3, FUR1, ATENT3 | FUR1 (FUDR RESISTANT 1); nucleoside transmembrane transporter | chr4:2632693-2635000 REVERSE	5.07803
34.14	transport.unspecified cations	at4g10310	Transcript	Symbols: HKT1, ATHKT1 | HKT1 (HIGH-AFFINITY K+ TRANSPORTER 1); sodium ion transmembrane transporter | chr4:6391984-6395877 FORWARD	-2.11254
34.14	transport.unspecified cations	at4g12030	Transcript	bile acid:sodium symporter family protein | chr4:7210918-7212992 FORWARD	-1.06867
34.14	transport.unspecified cations	at4g22840	Transcript	bile acid:sodium symporter family protein | chr4:11991497-11993770 REVERSE	-1.38997
34.14	transport.unspecified cations	at5g13490	Transcript	Symbols: AAC2 | AAC2 (ADP/ATP carrier 2); ATP:ADP antiporter/ binding | chr5:4335467-4337628 FORWARD	4.15135
34.14	transport.unspecified cations	at5g47560	Transcript	Symbols: ATTDT, ATSDAT, TDT | TDT (TONOPLAST DICARBOXYLATE TRANSPORTER); malate transmembrane transporter/ sodium:dicarboxylate symporter | chr5:19287369-19290465 REVERSE	-1.88571
34.14	transport.unspecified cations	at5g55470	Transcript	Symbols: ATNHX3, NHX3 | ATNHX3; sodium ion transmembrane transporter/ sodium:hydrogen antiporter | chr5:22469245-22472706 REVERSE	-2.25906
34.14	transport.unspecified cations	at5g64560	Transcript	magnesium transporter CorA-like family protein (MRS2-2) | chr5:25806769-25809641 REVERSE	1.58496
34.15	transport.potassium	at1g60160	Transcript	potassium transporter family protein | chr1:22188114-22191395 REVERSE	-1.14744
34.15	transport.potassium	at1g70300	Transcript	Symbols: KUP6 | KUP6; potassium ion transmembrane transporter | chr1:26477880-26481630 REVERSE	1.064
34.15	transport.potassium	at2g24240	Transcript	potassium channel tetramerisation domain-containing protein | chr2:10310648-10312328 FORWARD	3.02036
34.15	transport.potassium	at2g26650	Transcript	Symbols: AKT1, ATAKT1 | AKT1 (ARABIDOPSIS K TRANSPORTER 1); cyclic nucleotide binding / inward rectifier potassium channel | chr2:11331850-11336607 REVERSE	2.91772
34.15	transport.potassium	at2g40540	Transcript	Symbols: KT2, ATKT2, SHY3, KUP2, ATKUP2, TRK2 | KT2 (POTASSIUM TRANSPORTER 2); potassium ion transmembrane transporter | chr2:16930864-16934588 FORWARD	-1.60677
34.15	transport.potassium	at4g01840	Transcript	Symbols: KCO5, ATTPK5, ATKCO5, TPK5 | KCO5 (CA2+ ACTIVATED OUTWARD RECTIFYING K+ CHANNEL 5); outward rectifier potassium channel | chr4:793261-795139 FORWARD	-2.31065
34.15	transport.potassium	at4g04850	Transcript	Symbols: KEA3, ATKEA3 | KEA3; potassium ion transmembrane transporter/ potassium:hydrogen antiporter | chr4:2452883-2457767 FORWARD	-1.09602
34.15	transport.potassium	at4g18160	Transcript	Symbols: KCO6, ATTPK3, ATKCO6, TPK3 | KCO6; outward rectifier potassium channel | chr4:10055696-10057736 FORWARD	1.18438
34.15	transport.potassium	at4g19960	Transcript	potassium ion transmembrane transporter | chr4:10813585-10817070 FORWARD	1.71628
34.15	transport.potassium	at4g22200	Transcript	Symbols: AKT2/3, AKT3, AKT2 | AKT2/3 (ARABIDOPSIS POTASSIUM TRANSPORT 2/3); cyclic nucleotide binding / inward rectifier potassium channel/ protein binding | chr4:11746513-11750698 REVERSE	-1.73521
34.15	transport.potassium	at4g32650	Transcript	Symbols: ATKC1, KAT3 | ATKC1 (ARABIDOPSIS THALIANA K+ RECTIFYING CHANNEL 1); cyclic nucleotide binding / inward rectifier potassium channel | chr4:15751322-15754845 REVERSE	1.9854
34.15	transport.potassium	at5g11800	Transcript	Symbols: KEA6, ATKEA6 | KEA6; potassium ion transmembrane transporter/ potassium:hydrogen antiporter | chr5:3803336-3808207 REVERSE	0.97169
34.15	transport.potassium	at5g14880	Transcript	potassium transporter, putative | chr5:4814244-4817667 FORWARD	-2.15965
34.15	transport.potassium	at5g51710	Transcript	Symbols: KEA5, ATKEA5 | KEA5; potassium ion transmembrane transporter/ potassium:hydrogen antiporter | chr5:21004278-21008718 REVERSE	1.2048
34.16	transport.ABC transporters and multidrug resistance systems	at1g03905	Transcript	ABC transporter family protein | chr1:993400-995784 FORWARD	3.87332
34.16	transport.ABC transporters and multidrug resistance systems	at1g04120	Transcript	Symbols: ATMRP5, MRP5 | ATMRP5; ATPase, coupled to transmembrane movement of substances / sulfonylurea receptor | chr1:1064454-1070927 REVERSE	1.15376
34.16	transport.ABC transporters and multidrug resistance systems	at1g15520	Transcript	Symbols: PDR12, ATPDR12 | PDR12 (PLEIOTROPIC DRUG RESISTANCE 12); ATPase, coupled to transmembrane movement of substances | chr1:5331858-5338326 REVERSE	4.97056
34.16	transport.ABC transporters and multidrug resistance systems	at1g31770	Transcript	ABC transporter family protein | chr1:11374893-11377794 REVERSE	-2.45483
34.16	transport.ABC transporters and multidrug resistance systems	at1g53390	Transcript	ATPase, coupled to transmembrane movement of substances | chr1:19918047-19923807 FORWARD	0.9902
34.16	transport.ABC transporters and multidrug resistance systems	at1g54350	Transcript	ABC transporter family protein | chr1:20286882-20290401 FORWARD	-1.21522
34.16	transport.ABC transporters and multidrug resistance systems	at1g59870	Transcript	Symbols: PEN3, PDR8, ATPDR8 | PEN3 (PENETRATION 3); ATPase, coupled to transmembrane movement of substances / cadmium ion transmembrane transporter | chr1:22034506-22040038 FORWARD	4.62031
34.16	transport.ABC transporters and multidrug resistance systems	at1g71960	Transcript	ABC transporter family protein | chr1:27082394-27088248 REVERSE	1.76379
34.16	transport.ABC transporters and multidrug resistance systems	at2g07680	Transcript	Symbols: ATMRP11 | ATMRP11; ATPase, coupled to transmembrane movement of substances | chr2:3515637-3522491 FORWARD	-1.8663
34.16	transport.ABC transporters and multidrug resistance systems	at2g26910	Transcript	Symbols: PDR4, ATPDR4 | PDR4 (PLEIOTROPIC DRUG RESISTANCE 4); ATPase, coupled to transmembrane movement of substances | chr2:11481623-11488186 FORWARD	-1.2773
34.16	transport.ABC transporters and multidrug resistance systems	at2g28070	Transcript	ABC transporter family protein | chr2:11956432-11959782 FORWARD	-2.21874
34.16	transport.ABC transporters and multidrug resistance systems	at2g36380	Transcript	Symbols: PDR6, ATPDR6 | PDR6; ATPase, coupled to transmembrane movement of substances | chr2:15257583-15263766 FORWARD	5.21573
34.16	transport.ABC transporters and multidrug resistance systems	at2g36910	Transcript	Symbols: ATPGP1, PGP1, ABCB1 | ABCB1 (ATP BINDING CASSETTE SUBFAMILY B1); ATPase, coupled to transmembrane movement of substances / auxin efflux transmembrane transporter/ calmodulin binding | chr2:15502014-15507320 FORWARD	-1.41771
34.16	transport.ABC transporters and multidrug resistance systems	at2g39480	Transcript	Symbols: PGP6 | PGP6 (P-GLYCOPROTEIN 6); ATPase, coupled to transmembrane movement of substances | chr2:16477792-16485039 REVERSE	1.68023
34.16	transport.ABC transporters and multidrug resistance systems	at2g47000	Transcript	Symbols: MDR4, PGP4, ABCB4, ATPGP4 | ABCB4 (ATP BINDING CASSETTE SUBFAMILY B4); ATPase, coupled to transmembrane movement of substances / xenobiotic-transporting ATPase | chr2:19309868-19314750 REVERSE	3.35758
34.16	transport.ABC transporters and multidrug resistance systems	at3g13090	Transcript	Symbols: ATMRP8, ATABCC6 | ATMRP8; ATPase, coupled to transmembrane movement of substances | chr3:4203013-4208171 REVERSE	4.66335
34.16	transport.ABC transporters and multidrug resistance systems	at3g13100	Transcript	Symbols: ATMRP7 | ATMRP7; ATPase, coupled to transmembrane movement of substances | chr3:4208735-4214173 REVERSE	2.83855
34.16	transport.ABC transporters and multidrug resistance systems	at3g16340	Transcript	Symbols: ATPDR1, PDR1 | PDR1; ATPase, coupled to transmembrane movement of substances | chr3:5539897-5546417 FORWARD	1.42062
34.16	transport.ABC transporters and multidrug resistance systems	at3g21080	Transcript	ABC transporter-related | chr3:7388367-7389974 REVERSE	2.18788
34.16	transport.ABC transporters and multidrug resistance systems	at3g28345	Transcript	ABC transporter family protein | chr3:10593753-10598775 REVERSE	-3.14956
34.16	transport.ABC transporters and multidrug resistance systems	at3g28860	Transcript	Symbols: ATMDR1, ATMDR11, PGP19, MDR11, MDR1, ATPGP19, ABCB19, ATABCB19 | ABCB19; ATPase, coupled to transmembrane movement of substances / auxin efflux transmembrane transporter | chr3:10870038-10877506 REVERSE	-1.12696
34.16	transport.ABC transporters and multidrug resistance systems	at3g47730	Transcript	Symbols: ATATH1, ATH1 | ATATH1; ATPase, coupled to transmembrane movement of substances / transporter | chr3:17594060-17598896 REVERSE	-3.92051
34.16	transport.ABC transporters and multidrug resistance systems	at3g47780	Transcript	Symbols: ATATH6, ATH6 | ATATH6; ATPase, coupled to transmembrane movement of substances / transporter | chr3:17624479-17629013 FORWARD	3.04425
34.16	transport.ABC transporters and multidrug resistance systems	at3g53510	Transcript	ABC transporter family protein | chr3:19837209-19839862 REVERSE	-1.15453
34.16	transport.ABC transporters and multidrug resistance systems	at3g55110	Transcript	ABC transporter family protein | chr3:20424550-20427377 REVERSE	1.87002
34.16	transport.ABC transporters and multidrug resistance systems	at3g55130	Transcript	Symbols: ATWBC19 | ATWBC19 (White-Brown Complex homolog 19); ATPase, coupled to transmembrane movement of substances | chr3:20433878-20436390 REVERSE	1.49888
34.16	transport.ABC transporters and multidrug resistance systems	at3g60160	Transcript	Symbols: ATMRP9 | ATMRP9; ATPase, coupled to transmembrane movement of substances | chr3:22223803-22229204 REVERSE	2.0788
34.16	transport.ABC transporters and multidrug resistance systems	at3g60970	Transcript	Symbols: ATMRP15 | ATMRP15; ATPase, coupled to transmembrane movement of substances | chr3:22557535-22561575 FORWARD	2.65476
34.16	transport.ABC transporters and multidrug resistance systems	at3g62150	Transcript	Symbols: PGP21 | PGP21 (P-GLYCOPROTEIN 21); ATPase, coupled to transmembrane movement of substances | chr3:23008755-23013579 REVERSE	2.50594
34.16	transport.ABC transporters and multidrug resistance systems	at3g62700	Transcript	Symbols: ATMRP10 | ATMRP10; ATPase, coupled to transmembrane movement of substances | chr3:23190267-23195762 REVERSE	-1.08025
34.16	transport.ABC transporters and multidrug resistance systems	at4g15215	Transcript	Symbols: PDR13, ATPDR13 | PDR13; ATP binding / ATPase/ nucleoside-triphosphatase/ nucleotide binding | chr4:8672070-8679176 FORWARD	1.57132
34.16	transport.ABC transporters and multidrug resistance systems	at4g15230	Transcript	Symbols: ATPDR2, PDR2 | PDR2 (PLEIOTROPIC DRUG RESISTANCE 2); ATPase, coupled to transmembrane movement of substances | chr4:8680182-8686880 FORWARD	5.13588
34.16	transport.ABC transporters and multidrug resistance systems	at4g15236	Transcript	ATP binding / ATPase/ nucleoside-triphosphatase/ nucleotide binding | chr4:8696683-8702727 FORWARD	1.61479
34.16	transport.ABC transporters and multidrug resistance systems	at4g23030	Transcript	MATE efflux protein-related | chr4:12072857-12074365 FORWARD	3.8411
34.16	transport.ABC transporters and multidrug resistance systems	at4g25960	Transcript	Symbols: PGP2 | PGP2 (P-GLYCOPROTEIN 2); ATPase, coupled to transmembrane movement of substances | chr4:13177409-13183631 FORWARD	-1.69852
34.16	transport.ABC transporters and multidrug resistance systems	at4g28630	Transcript	Symbols: ATM1, ATATM1 | ATM1 (ABC TRANSPORTER OF THE MITOCHONDRION); ATPase, coupled to transmembrane movement of substances / transporter | chr4:14138359-14140958 REVERSE	-1.19164
34.16	transport.ABC transporters and multidrug resistance systems	at4g29140	Transcript	MATE efflux protein-related | chr4:14368919-14370892 FORWARD	-1.51201
34.16	transport.ABC transporters and multidrug resistance systems	at4g31390	Transcript	ABC1 family protein | chr4:15233075-15237109 FORWARD	-1.27628
34.16	transport.ABC transporters and multidrug resistance systems	at5g06530	Transcript	ABC transporter family protein | chr5:1989747-1994824 REVERSE	-1.06219
34.16	transport.ABC transporters and multidrug resistance systems	at5g19410	Transcript	ABC transporter family protein | chr5:6545237-6547111 REVERSE	6.87869
34.16	transport.ABC transporters and multidrug resistance systems	at5g52050	Transcript	MATE efflux protein-related | chr5:21138862-21140643 FORWARD	4.55667
34.16	transport.ABC transporters and multidrug resistance systems	at5g64840	Transcript	Symbols: ATGCN5 | ATGCN5 (A. THALIANA GENERAL CONTROL NON-REPRESSIBLE 5); transporter | chr5:25916723-25919810 REVERSE	-1.37962
34.18	transport.unspecified anions	at1g30450	Transcript	Symbols: CCC1, ATCCC1, HAP5 | CCC1 (CATION-CHLORIDE CO-TRANSPORTER 1); cation:chloride symporter/ sodium:potassium:chloride symporter | chr1:10762739-10769505 FORWARD	1.23978
34.18	transport.unspecified anions	at1g55620	Transcript	Symbols: CLC-F, ATCLC-F | CLC-F (CHLORIDE CHANNEL F); ion channel/ voltage-gated chloride channel | chr1:20787134-20791189 REVERSE	0.99106
34.18	transport.unspecified anions	at2g47160	Transcript	Symbols: BOR1 | BOR1 (REQUIRES HIGH BORON 1); anion exchanger/ boron transporter | chr2:19357478-19361147 REVERSE	-1.80326
34.18	transport.unspecified anions	at3g27170	Transcript	Symbols: CLC-B, ATCLC-B | CLC-B (CHLORIDE CHANNEL B); anion channel/ voltage-gated chloride channel | chr3:10024017-10027198 FORWARD	1.2366
34.18	transport.unspecified anions	at5g33280	Transcript	chloride channel-like (CLC) protein, putative | chr5:12549280-12552507 FORWARD	-2.6902
34.19.1	transport.Major Intrinsic Proteins.PIP	at3g61430	Transcript	Symbols: PIP1A, ATPIP1, PIP1, PIP1;1 | PIP1A (PLASMA MEMBRANE INTRINSIC PROTEIN 1A); water channel | chr3:22733474-22735335 FORWARD	-1.16123
34.19.1	transport.Major Intrinsic Proteins.PIP	at4g23400	Transcript	Symbols: PIP1D, PIP1;5 | PIP1;5 (PLASMA MEMBRANE INTRINSIC PROTEIN 1;5); water channel | chr4:12220743-12222371 FORWARD	-1.99335
34.19.1	transport.Major Intrinsic Proteins.PIP	at4g35100	Transcript	Symbols: PIP3, PIP3A, PIP2;7, SIMIP | PIP3 (PLASMA MEMBRANE INTRINSIC PROTEIN 3); water channel | chr4:16708598-16710248 FORWARD	-1.17104
34.19.2	transport.Major Intrinsic Proteins.TIP	at2g36830	Transcript	Symbols: GAMMA-TIP, TIP1;1, GAMMA-TIP1 | GAMMA-TIP (GAMMA TONOPLAST INTRINSIC PROTEIN); water channel | chr2:15445425-15446574 FORWARD	1.56974
34.19.3	transport.Major Intrinsic Proteins.NIP	at4g18910	Transcript	Symbols: NIP1;2, NLM2 | NIP1;2 (NOD26-LIKE INTRINSIC PROTEIN 1;2); arsenite transmembrane transporter/ water channel | chr4:10366059-10368381 FORWARD	1.17258
34.2	transport.porins	at3g01280	Transcript	Symbols: VDAC1, ATVDAC1 | VDAC1 (VOLTAGE DEPENDENT ANION CHANNEL 1); voltage-gated anion channel | chr3:85601-87858 FORWARD	1.26035
34.2	transport.porins	at5g67500	Transcript	Symbols: VDAC2, ATVDAC2 | VDAC2 (VOLTAGE DEPENDENT ANION CHANNEL 2); voltage-gated anion channel | chr5:26935160-26937483 FORWARD	1.45223
34.21	transport.calcium	at1g27770	Transcript	Symbols: ACA1, PEA1 | ACA1 (AUTO-INHIBITED CA2+-ATPASE 1); calcium channel/ calcium-transporting ATPase/ calmodulin binding | chr1:9671638-9676157 REVERSE	1.72234
34.21	transport.calcium	at1g54110	Transcript	cation exchanger, putative (CAX10) | chr1:20199418-20201729 FORWARD	-1.77564
34.21	transport.calcium	at2g38170	Transcript	Symbols: CAX1, ATCAX1, RCI4 | CAX1 (cation exchanger 1); calcium ion transmembrane transporter/ calcium:cation antiporter/ calcium:hydrogen antiporter | chr2:15990045-15993278 REVERSE	-1.40148
34.21	transport.calcium	at3g13320	Transcript	Symbols: CAX2, atcax2 | CAX2 (CATION EXCHANGER 2); calcium:cation antiporter/ calcium:hydrogen antiporter | chr3:4314529-4318351 FORWARD	1.8174
34.21	transport.calcium	at3g14070	Transcript	Symbols: CAX9, CCX3, ATCCX3 | CAX9 (CATION EXCHANGER 9); cation transmembrane transporter/ cation:cation antiporter/ manganese ion transmembrane transporter/ potassium ion transmembrane transporter/ sodium ion transmembrane transporter | chr3:4661143-4663074 REVERSE	1.15945
34.21	transport.calcium	at3g51860	Transcript	Symbols: CAX3, ATHCX1, CAX1-LIKE, ATCAX3 | CAX3 (CATION EXCHANGER 3); calcium:cation antiporter/ calcium:hydrogen antiporter/ cation:cation antiporter | chr3:19239427-19242913 FORWARD	-1.45811
34.21	transport.calcium	at3g54900	Transcript	Symbols: CXIP1, ATGRXCP | CXIP1 (CAX INTERACTING PROTEIN 1); antiporter/ glutathione disulfide oxidoreductase | chr3:20341588-20342393 REVERSE	-1.24533
34.21	transport.calcium	at5g17850	Transcript	cation exchanger, putative (CAX8) | chr5:5899253-5900932 FORWARD	4.99267
34.21	transport.calcium	at5g17860	Transcript	Symbols: CAX7 | CAX7 (calcium exchanger 7); calcium:sodium antiporter/ cation:cation antiporter | chr5:5902394-5904380 REVERSE	2.99729
34.21	transport.calcium	at5g57110	Transcript	Symbols: ACA8, AT-ACA8 | ACA8 (AUTOINHIBITED CA2+ -ATPASE, ISOFORM 8); calcium-transporting ATPase/ calmodulin binding / protein self-association | chr5:23109438-23117544 REVERSE	2.63503
34.22	transport.cyclic nucleotide or calcium regulated channels	at2g46440	Transcript	Symbols: ATCNGC11, CNGC11 | ATCNGC11 (CYCLIC NUCLEOTIDE-GATED CHANNELS); calmodulin binding / cation channel/ cyclic nucleotide binding / ion channel | chr2:19061861-19064881 FORWARD	-1.761
34.22	transport.cyclic nucleotide or calcium regulated channels	at3g17690	Transcript	Symbols: ATCNGC19, CNGC19 | ATCNGC19; calmodulin binding / cyclic nucleotide binding / ion channel | chr3:6045002-6048488 FORWARD	4.50862
34.22	transport.cyclic nucleotide or calcium regulated channels	at4g01010	Transcript	Symbols: ATCNGC13, CNGC13 | ATCNGC13; calmodulin binding / cyclic nucleotide binding / ion channel | chr4:434569-437242 REVERSE	2.43192
34.3	transport.H+ transporting pyrophosphatase	at1g15690	Transcript	Symbols: AVP1, ATAVP3, AVP-3 | AVP1; ATPase/ hydrogen-translocating pyrophosphatase | chr1:5398990-5402519 FORWARD	-1.36969
34.3	transport.H+ transporting pyrophosphatase	at1g16780	Transcript	vacuolar-type H+-translocating inorganic pyrophosphatase, putative | chr1:5739299-5743569 REVERSE	-1.55497
34.99	transport.misc	at1g04570	Transcript	integral membrane transporter family protein | chr1:1246728-1248775 REVERSE	2.56368
34.99	transport.misc	at1g11670	Transcript	MATE efflux family protein | chr1:3928162-3931576 REVERSE	4.76228
34.99	transport.misc	at1g15180	Transcript	MATE efflux family protein | chr1:5224385-5226702 FORWARD	-1.26169
34.99	transport.misc	at1g16370	Transcript	Symbols: ATOCT6, OCT6 | OCT6 (ORGANIC CATION/CARNITINE TRANSPORTER 6); carbohydrate transmembrane transporter/ sugar:hydrogen symporter | chr1:5596694-5598447 FORWARD	7.04412
34.99	transport.misc	at1g17500	Transcript	ATPase, coupled to transmembrane movement of ions, phosphorylative mechanism | chr1:6018757-6023503 FORWARD	1.50944
34.99	transport.misc	at1g19800	Transcript	Symbols: TGD1 | TGD1 (TRIGALACTOSYLDIACYLGLYCEROL 1); lipid transporter | chr1:6846374-6848096 FORWARD	-1.18592
34.99	transport.misc	at1g22530	Transcript	Symbols: PATL2 | PATL2 (PATELLIN 2); transporter | chr1:7955493-7958442 REVERSE	3.51001
34.99	transport.misc	at1g25500	Transcript	choline transporter-related | chr1:8955308-8957949 REVERSE	1.78876
34.99	transport.misc	at1g26690	Transcript	emp24/gp25L/p24 family protein | chr1:9224145-9225775 REVERSE	1.17912
34.99	transport.misc	at1g29310	Transcript	P-P-bond-hydrolysis-driven protein transmembrane transporter | chr1:10252294-10254690 FORWARD	1.39663
34.99	transport.misc	at1g51340	Transcript	MATE efflux family protein | chr1:19031997-19034979 FORWARD	-1.0416
34.99	transport.misc	at1g58340	Transcript	Symbols: ZF14 | ZF14; antiporter/ drug transporter/ transporter | chr1:21653008-21655439 FORWARD	4.30357
34.99	transport.misc	at1g61250	Transcript	Symbols: SC3 | SC3 (SECRETORY CARRIER 3); transmembrane transporter | chr1:22585899-22588905 FORWARD	1.79586
34.99	transport.misc	at1g61890	Transcript	MATE efflux family protein | chr1:22867770-22871280 REVERSE	5.71507
34.99	transport.misc	at1g64890	Transcript	integral membrane transporter family protein | chr1:24109542-24111400 FORWARD	2.41674
34.99	transport.misc	at1g66760	Transcript	MATE efflux family protein | chr1:24901978-24904443 FORWARD	5.84432
34.99	transport.misc	at1g71090	Transcript	auxin efflux carrier family protein | chr1:26812212-26814130 FORWARD	-0.88122
34.99	transport.misc	at1g76530	Transcript	auxin efflux carrier family protein | chr1:28718379-28720371 FORWARD	-2.80938
34.99	transport.misc	at1g79710	Transcript	integral membrane transporter family protein | chr1:29995116-29996988 FORWARD	2.99952
34.99	transport.misc	at1g80300	Transcript	Symbols: NTT1, ATNTT1 | NTT1 (NUCLEOTIDE TRANSPORTER 1); ATP:ADP antiporter | chr1:30191856-30194519 FORWARD	1.3471
34.99	transport.misc	at2g04080	Transcript	MATE efflux family protein | chr2:1357189-1359253 REVERSE	1.17988
34.99	transport.misc	at2g17500	Transcript	auxin efflux carrier family protein | chr2:7606757-7609261 FORWARD	3.4461
34.99	transport.misc	at2g21520	Transcript	transporter | chr2:9215916-9219208 FORWARD	1.52588
34.99	transport.misc	at2g27810	Transcript	Symbols: ATNAT12, NAT12 | xanthine/uracil permease family protein | chr2:11852080-11856291 FORWARD	-1.33648
34.99	transport.misc	at2g34190	Transcript	xanthine/uracil permease family protein | chr2:14436809-14439516 FORWARD	2.12655
34.99	transport.misc	at2g34360	Transcript	antiporter/ drug transporter/ transporter | chr2:14507294-14510231 FORWARD	2.76248
34.99	transport.misc	at2g36950	Transcript	heavy-metal-associated domain-containing protein | chr2:15515133-15516931 FORWARD	-1.05497
34.99	transport.misc	at2g38120	Transcript	Symbols: AUX1, WAV5, PIR1, MAP1 | AUX1 (AUXIN RESISTANT 1); amino acid transmembrane transporter/ auxin binding / auxin influx transmembrane transporter/ transporter | chr2:15972993-15977180 FORWARD	-3.28417
34.99	transport.misc	at2g38330	Transcript	MATE efflux family protein | chr2:16064503-16067437 FORWARD	-1.25348
34.99	transport.misc	at3g10960	Transcript	xanthine/uracil permease family protein | chr3:3424813-3426997 REVERSE	2.27346
34.99	transport.misc	at3g13050	Transcript	transporter-related | chr3:4176511-4179066 FORWARD	2.5924
34.99	transport.misc	at3g15380	Transcript	choline transporter-related | chr3:5193228-5196591 FORWARD	-1.00579
34.99	transport.misc	at3g23550	Transcript	MATE efflux family protein | chr3:8448273-8450697 REVERSE	8.2007
34.99	transport.misc	at3g23560	Transcript	Symbols: ALF5 | ALF5 (ABERRANT LATERAL ROOT FORMATION 5); antiporter/ drug transporter/ transporter | chr3:8454116-8456681 REVERSE	1.0153
34.99	transport.misc	at3g59280	Transcript	Symbols: TXR1 | TXR1 (THAXTOMIN A RESISTANT 1) | chr3:21908913-21910722 REVERSE	1.12815
34.99	transport.misc	at3g62770	Transcript	Symbols: AtATG18a | AtATG18a | chr3:23218633-23221232 REVERSE	1.13769
34.99	transport.misc	at4g13800	Transcript	permease-related | chr4:8001862-8004139 REVERSE	-2.04788
34.99	transport.misc	at4g21903	Transcript	antiporter/ drug transporter | chr4:11621169-11623738 REVERSE	1.51058
34.99	transport.misc	at5g10190	Transcript	transporter-related | chr5:3199133-3201363 FORWARD	1.26537
34.99	transport.misc	at5g13750	Transcript	Symbols: ZIFL1 | ZIFL1 (ZINC INDUCED FACILITATOR-like 1); tetracycline:hydrogen antiporter | chr5:4438200-4441579 FORWARD	1.42206
34.99	transport.misc	at5g25040	Transcript	transporter | chr5:8621997-8624258 FORWARD	-1.56932
34.99	transport.misc	at5g25050	Transcript	integral membrane transporter family protein | chr5:8631680-8634027 FORWARD	2.73204
34.99	transport.misc	at5g44050	Transcript	MATE efflux family protein | chr5:17722484-17726379 FORWARD	3.9754
34.99	transport.misc	at5g49990	Transcript	xanthine/uracil permease family protein | chr5:20337641-20341881 REVERSE	-1.83245
34.99	transport.misc	at5g52450	Transcript	MATE efflux protein-related | chr5:21288898-21291862 REVERSE	2.06456
34.99	transport.misc	at5g54860	Transcript	integral membrane transporter family protein | chr5:22284581-22287206 FORWARD	3.31352
34.99	transport.misc	at5g56160	Transcript	transporter | chr5:22731974-22735590 FORWARD	2.15338
34.99	transport.misc	at5g58070	Transcript	Symbols: ATTIL, TIL | TIL (TEMPERATURE-INDUCED LIPOCALIN); binding / transporter | chr5:23500061-23501209 REVERSE	1.24491
34.99	transport.misc	at5g60800	Transcript	heavy-metal-associated domain-containing protein | chr5:24460887-24462536 REVERSE	-1.75981
34.99	transport.misc	at5g62890	Transcript	permease, putative | chr5:25243417-25247377 FORWARD	-1.25806
Redox tone (55 genes)
21.1	redox.thioredoxin	at1g03680	Transcript	Symbols: ATHM1, TRX-M1, ATM1 | ATHM1; enzyme activator | chr1:916819-918064 REVERSE	-0.84386
21.1	redox.thioredoxin	at1g08570	Transcript	Symbols: ACHT4 | ACHT4 (ATYPICAL CYS HIS RICH THIOREDOXIN 4); oxidoreductase, acting on sulfur group of donors, disulfide as acceptor | chr1:2712892-2714734 FORWARD	-2.20111
21.1	redox.thioredoxin	at1g45145	Transcript	Symbols: ATTRX5, ATH5, LIV1 | ATTRX5; oxidoreductase, acting on sulfur group of donors, disulfide as acceptor | chr1:17074942-17076330 REVERSE	5.00898
21.1	redox.thioredoxin	at3g02730	Transcript	Symbols: TRXF1, ATF1 | TRXF1 (THIOREDOXIN F-TYPE 1); enzyme activator | chr3:588408-589685 REVERSE	-1.00574
21.1	redox.thioredoxin	at3g08710	Transcript	Symbols: ATH9 | ATH9 (thioredoxin H-type 9) | chr3:2645195-2646497 FORWARD	1.48655
21.1	redox.thioredoxin	at4g26160	Transcript	Symbols: ACHT1 | ACHT1 (ATYPICAL CYS HIS RICH THIOREDOXIN 1); oxidoreductase, acting on sulfur group of donors, disulfide as acceptor | chr4:13255251-13256760 FORWARD	-1.37013
21.1	redox.thioredoxin	at4g29670	Transcript	Symbols: ACHT2 | thioredoxin family protein | chr4:14535607-14537250 REVERSE	2.08292
21.1	redox.thioredoxin	at5g08410	Transcript	Symbols: FTRA2 | FTRA2 (ferredoxin/thioredoxin reductase subunit A (variable subunit) 2); catalytic/ ferredoxin reductase/ ferredoxin:thioredoxin reductase/ lipoate synthase | chr5:2709848-2710583 REVERSE	-0.93083
21.1	redox.thioredoxin	at5g16400	Transcript	Symbols: TRXF2, ATF2 | ATF2; enzyme activator | chr5:5363661-5365334 REVERSE	-1.44591
21.1.1	redox.thioredoxin.PDIL	at1g35620	Transcript	Symbols: ATPDIL5-2, ATPDI8, PDI8 | ATPDIL5-2 (PDI-LIKE 5-2); protein disulfide isomerase | chr1:13156368-13158467 FORWARD	-1.44824
21.1.1	redox.thioredoxin.PDIL	at1g52260	Transcript	Symbols: ATPDIL1-5, ATPDI3, PDI3 | ATPDIL1-5 (PDI-LIKE 1-5); protein disulfide isomerase | chr1:19460570-19463445 FORWARD	1.4941
21.2	redox.ascorbate and glutathione	at1g60660	Transcript	Symbols: B5 #5, ATCB5LP, CB5LP | CB5LP (CYTOCHROME B5-LIKE PROTEIN); heme binding | chr1:22342414-22343014 REVERSE	-1.2917
21.2	redox.ascorbate and glutathione	at2g46650	Transcript	Symbols: B5 #1, ATCB5-C, CB5-C | CB5-C (CYTOCHROME B5 ISOFORM C); heme binding | chr2:19151646-19152600 FORWARD	0.87642
21.2	redox.ascorbate and glutathione	at3g19000	Transcript	oxidoreductase, 2OG-Fe(II) oxygenase family protein | chr3:6553529-6555147 REVERSE	-1.93875
21.2	redox.ascorbate and glutathione	at3g19010	Transcript	oxidoreductase, 2OG-Fe(II) oxygenase family protein | chr3:6556197-6557938 REVERSE	3.28343
21.2	redox.ascorbate and glutathione	at3g48890	Transcript	Symbols: ATMP2, ATMAPR3, MSBP2, MAPR3 | ATMP2; heme binding | chr3:18129601-18131573 FORWARD	2.04768
21.2	redox.ascorbate and glutathione	at4g25570	Transcript	Symbols: ACYB-2 | ACYB-2; carbon-monoxide oxygenase | chr4:13053686-13055623 REVERSE	-0.9563
21.2	redox.ascorbate and glutathione	at5g09680	Transcript	cytochrome b5 domain-containing protein | chr5:2999202-3000591 REVERSE	1.13836
21.2.1	redox.ascorbate and glutathione.ascorbate	at1g07890	Transcript	Symbols: APX1, CS1 | APX1 (ascorbate peroxidase 1); L-ascorbate peroxidase | chr1:2437725-2439665 FORWARD	1.21549
21.2.1	redox.ascorbate and glutathione.ascorbate	at1g19550	Transcript	dehydroascorbate reductase, putative | chr1:6767451-6767983 REVERSE	3.72338
21.2.1	redox.ascorbate and glutathione.ascorbate	at1g75270	Transcript	Symbols: DHAR2 | DHAR2 (DEHYDROASCORBATE REDUCTASE 2); glutathione binding / glutathione dehydrogenase (ascorbate) | chr1:28250075-28251350 REVERSE	1.13003
21.2.1	redox.ascorbate and glutathione.ascorbate	at3g09940	Transcript	Symbols: MDHAR, ATMDAR3 | MDHAR (MONODEHYDROASCORBATE REDUCTASE); monodehydroascorbate reductase (NADH) | chr3:3056375-3059148 REVERSE	8.63075
21.2.1	redox.ascorbate and glutathione.ascorbate	at3g27820	Transcript	Symbols: ATMDAR4, MDAR4 | MDAR4 (MONODEHYDROASCORBATE REDUCTASE 4); monodehydroascorbate reductase (NADH) | chr3:10315114-10318056 FORWARD	-1.19568
21.2.1	redox.ascorbate and glutathione.ascorbate	at4g39830	Transcript	L-ascorbate oxidase, putative | chr4:18478929-18481343 FORWARD	3.0994
21.2.1	redox.ascorbate and glutathione.ascorbate	at5g03630	Transcript	Symbols: ATMDAR2 | ATMDAR2; monodehydroascorbate reductase (NADH) | chr5:922166-924683 REVERSE	3.56782
21.2.1.1	redox.ascorbate and glutathione.ascorbate.GME	at5g28840	Transcript	Symbols: GME | GME (GDP-D-MANNOSE 3',5'-EPIMERASE); GDP-mannose 3,5-epimerase/ NAD or NADH binding / catalytic | chr5:10862173-10864903 REVERSE	-1.49467
21.2.1.2	redox.ascorbate and glutathione.ascorbate.GDP-L-galactose-hexose-1-phosphate guanyltransferase	at4g26850	Transcript	Symbols: VTC2 | VTC2 (vitamin c defective 2); GDP-D-glucose phosphorylase/ GDP-galactose:glucose-1-phosphate guanyltransferase/ GDP-galactose:mannose-1-phosphate guanyltransferase/ GDP-galactose:myoinositol-1-phosphate guanyltransferase/ galactose-1-phosphate guanylyltra | chr4:13499010-13501648 REVERSE	-2.03655
21.2.1.2	redox.ascorbate and glutathione.ascorbate.GDP-L-galactose-hexose-1-phosphate guanyltransferase	at5g55120	Transcript	Symbols: VTC5 | VTC5 (VITAMIN C DEFECTIVE 5); GDP-D-glucose phosphorylase/ galactose-1-phosphate guanylyltransferase (GDP)/ quercetin 4'-O-glucosyltransferase | chr5:22369095-22371867 FORWARD	3.4428
21.2.1.3	redox.ascorbate and glutathione.ascorbate.L-galactose-1-phosphate phosphatase	at3g02870	Transcript	Symbols: VTC4 | VTC4; 3'(2'),5'-bisphosphate nucleotidase/ L-galactose-1-phosphate phosphatase/ inositol or phosphatidylinositol phosphatase/ inositol-1(or 4)-monophosphatase | chr3:627512-629845 REVERSE	-1.11143
21.2.2	redox.ascorbate and glutathione.glutathione	at4g11600	Transcript	Symbols: ATGPX6, PHGPX, LSC803 | ATGPX6 (GLUTATHIONE PEROXIDASE 6); glutathione peroxidase | chr4:7009769-7011375 REVERSE	2.30876
21.2.2	redox.ascorbate and glutathione.glutathione	at4g29210	Transcript	Symbols: GGT3, GGT4 | GGT4 (GAMMA-GLUTAMYL TRANSPEPTIDASE 4); gamma-glutamyltransferase/ glutathione gamma-glutamylcysteinyltransferase | chr4:14400932-14403519 FORWARD	1.80695
21.2.2	redox.ascorbate and glutathione.glutathione	at5g27380	Transcript	Symbols: GSH2, GSHB | GSH2 (GLUTATHIONE SYNTHETASE 2); glutathione synthase | chr5:9667971-9670962 REVERSE	2.30661
21.2.2	redox.ascorbate and glutathione.glutathione	at5g37830	Transcript	Symbols: OXP1 | OXP1 (OXOPROLINASE 1); 5-oxoprolinase (ATP-hydrolyzing)/ hydrolase | chr5:15056188-15060777 REVERSE	-1.05474
21.3	redox.heme	at3g10520	Transcript	Symbols: AHB2, GLB2, ARATH GLB2, NSHB2 | AHB2 (ARABIDOPSIS HAEMOGLOBIN 2); oxygen transporter | chr3:3276226-3277860 REVERSE	-1.89314
21.4	redox.glutaredoxins	at1g28480	Transcript	Symbols: GRX480 | GRX480; electron carrier/ protein disulfide oxidoreductase | chr1:10013474-10014073 REVERSE	5.04635
21.4	redox.glutaredoxins	at1g64500	Transcript	glutaredoxin family protein | chr1:23953233-23954492 FORWARD	-2.90675
21.4	redox.glutaredoxins	at1g77370	Transcript	glutaredoxin, putative | chr1:29073843-29074796 FORWARD	1.18538
21.4	redox.glutaredoxins	at2g30540	Transcript	glutaredoxin family protein | chr2:13011105-13011784 REVERSE	2.4617
21.4	redox.glutaredoxins	at3g21460	Transcript	electron carrier/ protein disulfide oxidoreductase | chr3:7557384-7557958 REVERSE	-1.477
21.4	redox.glutaredoxins	at3g28850	Transcript	glutaredoxin family protein | chr3:10848669-10850122 FORWARD	2.80524
21.4	redox.glutaredoxins	at4g15660	Transcript	glutaredoxin family protein | chr4:8925806-8926310 FORWARD	1.84556
21.4	redox.glutaredoxins	at4g15670	Transcript	glutaredoxin family protein | chr4:8929179-8929765 FORWARD	3.436
21.4	redox.glutaredoxins	at4g15700	Transcript	glutaredoxin family protein | chr4:8937393-8937892 FORWARD	2.44452
21.4	redox.glutaredoxins	at4g28730	Transcript	glutaredoxin family protein | chr4:14199096-14200901 FORWARD	-1.30684
21.4	redox.glutaredoxins	at4g33040	Transcript	glutaredoxin family protein | chr4:15940561-15941330 REVERSE	-2.67393
21.4	redox.glutaredoxins	at5g11930	Transcript	glutaredoxin family protein | chr5:3844940-3845645 REVERSE	-3.02248
21.4	redox.glutaredoxins	at5g40370	Transcript	glutaredoxin, putative | chr5:16147594-16149198 REVERSE	1.42593
21.5	redox.peroxiredoxin	at3g52960	Transcript	peroxiredoxin type 2, putative | chr3:19639668-19640619 FORWARD	-0.9026
21.5.1	redox.peroxiredoxin.BAS1	at5g06290	Transcript	Symbols: 2-Cys Prx B | 2-Cys Prx B (2-Cysteine peroxiredoxin B); antioxidant/ peroxiredoxin | chr5:1919213-1921425 FORWARD	-1.13878
21.6	redox.dismutases and catalases	at1g08830	Transcript	Symbols: CSD1 | CSD1 (COPPER/ZINC SUPEROXIDE DISMUTASE 1); superoxide dismutase | chr1:2827061-2829315 FORWARD	0.94567
21.6	redox.dismutases and catalases	at1g12520	Transcript	Symbols: ATCCS | ATCCS (COPPER CHAPERONE FOR SOD1); superoxide dismutase/ superoxide dismutase copper chaperone | chr1:4267106-4268926 REVERSE	-0.96273
21.6	redox.dismutases and catalases	at1g20620	Transcript	Symbols: CAT3, SEN2, ATCAT3 | CAT3 (CATALASE 3); catalase | chr1:7143067-7146540 FORWARD	-1.22406
21.6	redox.dismutases and catalases	at4g35090	Transcript	Symbols: CAT2 | CAT2 (CATALASE 2); catalase | chr4:16700596-16703325 REVERSE	-1.61397
21.6	redox.dismutases and catalases	at5g23310	Transcript	Symbols: FSD3 | FSD3 (FE SUPEROXIDE DISMUTASE 3); superoxide dismutase | chr5:7850523-7852532 FORWARD	-1.45524
21.99	redox.misc	at5g53560	Transcript	Symbols: ATB5-A, B5 #2, ATCB5-E, CB5-E | CB5-E (CYTOCHROME B5 ISOFORM E); heme binding | chr5:21759367-21760578 FORWARD	1.04834
Metal handling (21 genes)
15	metal handling	at4g14040	Transcript	Symbols: EDA38, SBP2 | SBP2 (SELENIUM-BINDING PROTEIN 2); selenium binding | chr4:8100349-8102875 REVERSE	-1.28349
15.1	metal handling.acquisition	at1g01590	Transcript	Symbols: FRO1, ATFRO1 | FRO1 (FERRIC REDUCTION OXIDASE 1); ferric-chelate reductase | chr1:214229-217304 FORWARD	-2.67049
15.1	metal handling.acquisition	at1g23020	Transcript	Symbols: ATFRO3, FRO3 | FRO3; ferric-chelate reductase | chr1:8150086-8153357 REVERSE	-1.43134
15.1	metal handling.acquisition	at5g49730	Transcript	Symbols: ATFRO6, FRO6 | ATFRO6 (FERRIC REDUCTION OXIDASE 6); ferric-chelate reductase/ oxidoreductase | chr5:20201101-20204513 REVERSE	-3.28492
15.1	metal handling.acquisition	at5g50160	Transcript	Symbols: ATFRO8, FRO8 | FRO8 (FERRIC REDUCTION OXIDASE 8); ferric-chelate reductase/ oxidoreductase | chr5:20415771-20418742 FORWARD	-1.19503
15.2	metal handling.binding, chelation and storage	at1g55920	Transcript	Symbols: ATSERAT2;1, SAT5, SAT1 | ATSERAT2;1 (SERINE ACETYLTRANSFERASE 2;1); serine O-acetyltransferase | chr1:20912116-20913447 FORWARD	1.0475
15.2	metal handling.binding, chelation and storage	at1g56210	Transcript	copper chaperone (CCH)-related | chr1:21035618-21037211 FORWARD	-1.89205
15.2	metal handling.binding, chelation and storage	at1g56430	Transcript	Symbols: ATNAS4, NAS4 | NAS4 (NICOTIANAMINE SYNTHASE 4); nicotianamine synthase | chr1:21136944-21138087 FORWARD	-1.75931
15.2	metal handling.binding, chelation and storage	at2g18196	Transcript	metal ion binding | chr2:7920508-7922326 REVERSE	3.93271
15.2	metal handling.binding, chelation and storage	at2g33740	Transcript	Symbols: CUTA | CUTA; copper ion binding | chr2:14269581-14271723 FORWARD	-1.26975
15.2	metal handling.binding, chelation and storage	at2g36880	Transcript	Symbols: MAT3 | MAT3 (methionine adenosyltransferase 3); copper ion binding / methionine adenosyltransferase | chr2:15479366-15481412 REVERSE	2.08097
15.2	metal handling.binding, chelation and storage	at2g40300	Transcript	Symbols: ATFER4 | ATFER4 (ferritin 4); binding / ferric iron binding / oxidoreductase/ transition metal ion binding | chr2:16831293-16833280 REVERSE	-1.40157
15.2	metal handling.binding, chelation and storage	at3g17390	Transcript	Symbols: MTO3, SAMS3, MAT4 | MTO3 (METHIONINE OVER-ACCUMULATOR 3); methionine adenosyltransferase | chr3:5952187-5954084 REVERSE	2.10176
15.2	metal handling.binding, chelation and storage	at3g56240	Transcript	Symbols: CCH | CCH (COPPER CHAPERONE); copper chaperone | chr3:20863257-20864544 REVERSE	-0.87543
15.2	metal handling.binding, chelation and storage	at4g27590	Transcript	copper-binding protein-related | chr4:13771185-13772594 FORWARD	3.17024
15.2	metal handling.binding, chelation and storage	at4g35060	Transcript	heavy-metal-associated domain-containing protein / copper chaperone (CCH)-related | chr4:16685720-16686703 REVERSE	2.35621
15.2	metal handling.binding, chelation and storage	at4g36390	Transcript	radical SAM domain-containing protein / TRAM domain-containing protein | chr4:17194588-17197131 REVERSE	-0.91042
15.2	metal handling.binding, chelation and storage	at4g38580	Transcript	Symbols: ATFP6, HIPP26 | ATFP6 (FARNESYLATED PROTEIN 6); metal ion binding | chr4:18034431-18035889 FORWARD	1.46382
15.2	metal handling.binding, chelation and storage	at5g04950	Transcript	Symbols: NAS1, ATNAS1 | NAS1 (NICOTIANAMINE SYNTHASE 1); nicotianamine synthase | chr5:1457645-1458890 REVERSE	-2.0822
15.2	metal handling.binding, chelation and storage	at5g44070	Transcript	Symbols: CAD1, ARA8, ATPCS1, PCS1 | CAD1 (CADMIUM SENSITIVE 1); cadmium ion binding / copper ion binding / glutathione gamma-glutamylcysteinyltransferase | chr5:17734738-17737859 FORWARD	3.09567
15.2	metal handling.binding, chelation and storage	at5g63530	Transcript	Symbols: ATFP3, FP3 | ATFP3; metal ion binding / transition metal ion binding | chr5:25433154-25435834 FORWARD	-2.2793
Protein modification (209 genes)
29.4	protein.postranslational modification	at1g03080	Transcript	FUNCTIONS IN: molecular_function unknown; INVOLVED IN: biological_process unknown; LOCATED IN: plasma membrane; EXPRESSED IN: 22 plant structures; EXPRESSED DURING: 13 growth stages; CONTAINS InterPro DOMAIN/s: Prefoldin (InterPro:IPR009053), KIP1-like (InterPro:IPR011684); BEST Arabidopsis thaliana protein match is: kinase interacting family protein (TAIR:AT3G22790.1); Has 169162 Blast hits to 6…	2.62802
29.4	protein.postranslational modification	at1g03590	Transcript	catalytic/ protein serine/threonine phosphatase | chr1:894254-896440 REVERSE	1.89595
29.4	protein.postranslational modification	at1g03740	Transcript	ATP binding / kinase/ protein kinase/ protein serine/threonine kinase | chr1:933512-937043 FORWARD	3.46851
29.4	protein.postranslational modification	at1g05000	Transcript	tyrosine specific protein phosphatase family protein | chr1:1425601-1428782 FORWARD	2.91945
29.4	protein.postranslational modification	at1g07160	Transcript	protein phosphatase 2C, putative / PP2C, putative | chr1:2197908-2199748 REVERSE	8.06719
29.4	protein.postranslational modification	at1g07430	Transcript	protein phosphatase 2C, putative / PP2C, putative | chr1:2280835-2282828 REVERSE	4.69992
29.4	protein.postranslational modification	at1g14000	Transcript	Symbols: VIK | VIK (VH1-INTERACTING KINASE); ATP binding / protein kinase/ protein serine/threonine/tyrosine kinase | chr1:4797358-4800283 FORWARD	1.59057
29.4	protein.postranslational modification	at1g16220	Transcript	protein phosphatase 2C family protein / PP2C family protein | chr1:5548653-5550553 FORWARD	-1.89804
29.4	protein.postranslational modification	at1g16440	Transcript	kinase | chr1:5615815-5617672 FORWARD	1.94985
29.4	protein.postranslational modification	at1g17550	Transcript	Symbols: HAB2 | HAB2; catalytic/ protein serine/threonine phosphatase | chr1:6034362-6037289 FORWARD	1.07524
29.4	protein.postranslational modification	at1g22280	Transcript	protein phosphatase 2C, putative / PP2C, putative | chr1:7873933-7875878 FORWARD	2.59461
29.4	protein.postranslational modification	at1g30270	Transcript	Symbols: CIPK23, SnRK3.23, ATCIPK23, LKS1 | CIPK23 (CBL-INTERACTING PROTEIN KINASE 23); kinase/ protein binding / protein serine/threonine kinase | chr1:10654857-10658897 FORWARD	0.97906
29.4	protein.postranslational modification	at1g30640	Transcript	protein kinase, putative | chr1:10860655-10864700 FORWARD	3.40199
29.4	protein.postranslational modification	at1g32640	Transcript	Symbols: ATMYC2, RD22BP1, JAI1, JIN1, MYC2, ZBF1 | MYC2; DNA binding / transcription activator/ transcription factor | chr1:11798810-11800988 REVERSE	1.77997
29.4	protein.postranslational modification	at1g33770	Transcript	protein kinase family protein | chr1:12242126-12244462 FORWARD	1.33946
29.4	protein.postranslational modification	at1g34750	Transcript	protein phosphatase 2C, putative / PP2C, putative | chr1:12736092-12738196 REVERSE	1.76654
29.4	protein.postranslational modification	at1g47380	Transcript	protein phosphatase 2C-related / PP2C-related | chr1:17372537-17376075 REVERSE	2.66729
29.4	protein.postranslational modification	at1g48040	Transcript	catalytic/ protein serine/threonine phosphatase | chr1:17719740-17721841 REVERSE	1.41091
29.4	protein.postranslational modification	at1g48260	Transcript	Symbols: CIPK17, SnRK3.21 | CIPK17 (CBL-INTERACTING PROTEIN KINASE 17); ATP binding / kinase/ protein kinase/ protein serine/threonine kinase | chr1:17813976-17817283 REVERSE	-3.312
29.4	protein.postranslational modification	at1g49580	Transcript	calcium-dependent protein kinase, putative / CDPK, putative | chr1:18351458-18354619 FORWARD	-1.47639
29.4	protein.postranslational modification	at1g51170	Transcript	protein kinase family protein | chr1:18953458-18954892 REVERSE	-1.42605
29.4	protein.postranslational modification	at1g53070	Transcript	legume lectin family protein | chr1:19778333-19779373 FORWARD	-3.31098
29.4	protein.postranslational modification	at1g53670	Transcript	Symbols: MSRB1, ATMSRB1 | MSRB1 (methionine sulfoxide reductase B 1); peptide-methionine-(S)-S-oxide reductase | chr1:20036641-20038219 FORWARD	-0.90322
29.4	protein.postranslational modification	at1g58210	Transcript	Symbols: EMB1674 | EMB1674 (EMBRYO DEFECTIVE 1674) | chr1:21553621-21558056 FORWARD	-1.90849
29.4	protein.postranslational modification	at1g61360	Transcript	S-locus lectin protein kinase family protein | chr1:22637728-22641016 REVERSE	4.6439
29.4	protein.postranslational modification	at1g61370	Transcript	S-locus lectin protein kinase family protein | chr1:22642096-22645147 REVERSE	3.3777
29.4	protein.postranslational modification	at1g61610	Transcript	S-locus lectin protein kinase family protein | chr1:22733472-22736509 FORWARD	4.45032
29.4	protein.postranslational modification	at1g63500	Transcript	ATP binding / binding / protein kinase/ protein serine/threonine kinase/ protein tyrosine kinase | chr1:23555686-23558899 FORWARD	2.52613
29.4	protein.postranslational modification	at1g64040	Transcript	Symbols: TOPP3 | TOPP3; protein serine/threonine phosphatase | chr1:23758283-23760558 REVERSE	1.0403
29.4	protein.postranslational modification	at1g65190	Transcript	protein kinase family protein | chr1:24215644-24217328 REVERSE	-1.11366
29.4	protein.postranslational modification	at1g66700	Transcript	Symbols: PXMT1 | PXMT1; S-adenosylmethionine-dependent methyltransferase | chr1:24873291-24874758 REVERSE	2.42992
29.4	protein.postranslational modification	at1g67520	Transcript	lectin protein kinase family protein | chr1:25302726-25305857 REVERSE	2.83335
29.4	protein.postranslational modification	at1g68410	Transcript	protein phosphatase 2C-related / PP2C-related | chr1:25650001-25652793 REVERSE	3.03692
29.4	protein.postranslational modification	at1g68830	Transcript	Symbols: STN7 | STN7 (Stt7 homolog STN7); kinase/ protein kinase | chr1:25872445-25875550 REVERSE	-0.91508
29.4	protein.postranslational modification	at1g69960	Transcript	Symbols: PP2A | PP2A (SERINE/THREONINE PROTEIN PHOSPHATASE 2A); protein serine/threonine phosphatase | chr1:26348721-26350697 REVERSE	1.08186
29.4	protein.postranslational modification	at1g70110	Transcript	lectin protein kinase family protein | chr1:26406238-26408323 REVERSE	4.93152
29.4	protein.postranslational modification	at1g71530	Transcript	protein kinase family protein | chr1:26939567-26942952 FORWARD	2.3218
29.4	protein.postranslational modification	at1g72770	Transcript	Symbols: HAB1 | HAB1 (HOMOLOGY TO ABI1); catalytic/ protein serine/threonine phosphatase | chr1:27390058-27393281 FORWARD	1.1149
29.4	protein.postranslational modification	at1g73660	Transcript	protein kinase family protein | chr1:27691893-27697211 REVERSE	-1.87148
29.4	protein.postranslational modification	at1g74330	Transcript	ATP binding / protein kinase/ protein serine/threonine kinase/ protein tyrosine kinase | chr1:27943618-27947109 REVERSE	2.06764
29.4	protein.postranslational modification	at1g79570	Transcript	protein kinase family protein | chr1:29932578-29938220 REVERSE	1.12578
29.4	protein.postranslational modification	at1g79630	Transcript	protein phosphatase 2C family protein / PP2C family protein | chr1:29962730-29965460 REVERSE	-1.52748
29.4	protein.postranslational modification	at2g17520	Transcript	Symbols: IRE1A, ATIRE1-2, IRE1-2 | IRE1A; endoribonuclease/ kinase | chr2:7617210-7621109 FORWARD	1.97272
29.4	protein.postranslational modification	at2g19130	Transcript	S-locus lectin protein kinase family protein | chr2:8293682-8296275 FORWARD	1.72571
29.4	protein.postranslational modification	at2g20050	Transcript	ATP binding / cAMP-dependent protein kinase regulator/ catalytic/ protein kinase/ protein serine/threonine phosphatase | chr2:8649434-8654228 REVERSE	-1.09079
29.4	protein.postranslational modification	at2g25070	Transcript	protein phosphatase 2C, putative / PP2C, putative | chr2:10663240-10665964 REVERSE	-1.42827
29.4	protein.postranslational modification	at2g25090	Transcript	Symbols: CIPK16, SnRK3.18 | CIPK16 (CBL-INTERACTING PROTEIN KINASE 16); ATP binding / kinase/ protein kinase/ protein serine/threonine kinase | chr2:10670467-10672653 REVERSE	-2.8482
29.4	protein.postranslational modification	at2g25620	Transcript	protein phosphatase 2C, putative / PP2C, putative | chr2:10902943-10905245 REVERSE	1.24081
29.4	protein.postranslational modification	at2g26980	Transcript	Symbols: CIPK3 | CIPK3 (CBL-INTERACTING PROTEIN KINASE 3); kinase/ protein kinase/ protein serine/threonine kinase | chr2:11514703-11518505 REVERSE	1.13965
29.4	protein.postranslational modification	at2g30020	Transcript	protein phosphatase 2C, putative / PP2C, putative | chr2:12814410-12816088 FORWARD	1.00228
29.4	protein.postranslational modification	at2g30040	Transcript	Symbols: MAPKKK14 | MAPKKK14; ATP binding / kinase/ protein kinase/ protein serine/threonine kinase | chr2:12821710-12823169 FORWARD	2.69296
29.4	protein.postranslational modification	at2g30360	Transcript	Symbols: CIPK11, PKS5, SIP4, SNRK3.22 | SIP4 (SOS3-INTERACTING PROTEIN 4); kinase/ protein kinase | chr2:12936979-12938834 REVERSE	5.57162
29.4	protein.postranslational modification	at2g30500	Transcript	kinase interacting family protein | chr2:12998159-13000102 REVERSE	1.15036
29.4	protein.postranslational modification	at2g31010	Transcript	protein kinase family protein | chr2:13194185-13200128 FORWARD	5.55403
29.4	protein.postranslational modification	at2g31320	Transcript	Symbols: PARP2, ATPARP2 | PARP2 (POLY(ADP-RIBOSE) POLYMERASE 2); DNA binding / NAD or NADH binding / NAD+ ADP-ribosyltransferase/ zinc ion binding | chr2:13353821-13359728 REVERSE	-1.73609
29.4	protein.postranslational modification	at2g31800	Transcript	ankyrin protein kinase, putative | chr2:13520325-13523708 REVERSE	1.81283
29.4	protein.postranslational modification	at2g32510	Transcript	Symbols: MAPKKK17 | MAPKKK17; ATP binding / kinase/ protein kinase/ protein serine/threonine kinase | chr2:13798821-13799939 REVERSE	6.07747
29.4	protein.postranslational modification	at2g33700	Transcript	protein phosphatase 2C, putative / PP2C, putative | chr2:14253424-14255993 FORWARD	2.17573
29.4	protein.postranslational modification	at2g35510	Transcript	Symbols: SRO1 | SRO1 (SIMILAR TO RCD ONE 1); NAD+ ADP-ribosyltransferase | chr2:14916723-14920377 REVERSE	1.39896
29.4	protein.postranslational modification	at2g37550	Transcript	Symbols: ASP1, AGD7 | AGD7; ARF GTPase activator/ DNA binding / zinc ion binding | chr2:15755097-15757601 REVERSE	2.27356
29.4	protein.postranslational modification	at2g38490	Transcript	Symbols: CIPK22, SnRK3.19 | CIPK22 (CBL-INTERACTING PROTEIN KINASE 22); ATP binding / kinase/ protein kinase/ protein serine/threonine kinase/ protein tyrosine kinase | chr2:16113491-16115285 REVERSE	2.83072
29.4	protein.postranslational modification	at2g39840	Transcript	Symbols: TOPP4 | TOPP4; protein serine/threonine phosphatase | chr2:16627258-16629289 FORWARD	0.9409
29.4	protein.postranslational modification	at2g40180	Transcript	Symbols: ATHPP2C5 | ATHPP2C5; catalytic/ protein serine/threonine phosphatase | chr2:16782522-16784147 FORWARD	6.2611
29.4	protein.postranslational modification	at2g44830	Transcript	protein kinase, putative | chr2:18490364-18492816 FORWARD	2.52957
29.4	protein.postranslational modification	at2g47920	Transcript	kinase interacting family protein | chr2:19615777-19616904 FORWARD	-1.84838
29.4	protein.postranslational modification	at3g01490	Transcript	protein kinase, putative | chr3:190872-193537 REVERSE	-1.89459
29.4	protein.postranslational modification	at3g05640	Transcript	protein phosphatase 2C, putative / PP2C, putative | chr3:1640393-1643253 REVERSE	3.47818
29.4	protein.postranslational modification	at3g06620	Transcript	protein kinase family protein | chr3:2062206-2067416 REVERSE	0.94695
29.4	protein.postranslational modification	at3g08760	Transcript	Symbols: ATSIK | ATSIK; ATP binding / kinase/ protein kinase/ protein tyrosine kinase | chr3:2657918-2660889 REVERSE	2.71319
29.4	protein.postranslational modification	at3g10550	Transcript	phosphatase/ protein tyrosine phosphatase | chr3:3292899-3298522 REVERSE	1.22274
29.4	protein.postranslational modification	at3g10572	Transcript	3-phosphoinositide-dependent protein kinase-1, putative | chr3:3304268-3306504 FORWARD	-1.11536
29.4	protein.postranslational modification	at3g11410	Transcript	Symbols: ATPP2CA, AHG3, PP2CA | PP2CA (ARABIDOPSIS THALIANA PROTEIN PHOSPHATASE 2CA); protein binding / protein serine/threonine phosphatase | chr3:3583883-3585790 REVERSE	1.86111
29.4	protein.postranslational modification	at3g16030	Transcript	Symbols: CES101 | CES101 (CALLUS EXPRESSION OF RBCS 101); ATP binding / carbohydrate binding / kinase/ protein kinase/ protein serine/threonine kinase/ protein tyrosine kinase/ sugar binding | chr3:5439609-5442802 FORWARD	1.32749
29.4	protein.postranslational modification	at3g17510	Transcript	Symbols: CIPK1, SnRK3.16 | CIPK1 (CBL-INTERACTING PROTEIN KINASE 1); kinase/ protein binding | chr3:5988991-5992912 REVERSE	-0.98185
29.4	protein.postranslational modification	at3g18750	Transcript	Symbols: WNK6, ZIK5, ATWNK6 | WNK6 (WITH NO K (=LYSINE) 6); kinase/ protein kinase | chr3:6454157-6457509 REVERSE	-1.94781
29.4	protein.postranslational modification	at3g20830	Transcript	protein kinase family protein | chr3:7284963-7286260 REVERSE	-1.29297
29.4	protein.postranslational modification	at3g20860	Transcript	Symbols: ATNEK5 | ATNEK5 (NIMA-RELATED KINASE5); ATP binding / kinase/ protein kinase/ protein serine/threonine kinase/ protein tyrosine kinase | chr3:7306147-7308434 FORWARD	4.13509
29.4	protein.postranslational modification	at3g21650	Transcript	serine/threonine protein phosphatase 2A (PP2A) regulatory subunit B', putative | chr3:7621569-7624076 REVERSE	1.17152
29.4	protein.postranslational modification	at3g22420	Transcript	Symbols: WNK2, ZIK3 | WNK2 (WITH NO K 2); kinase/ protein kinase | chr3:7946526-7949074 FORWARD	-2.54683
29.4	protein.postranslational modification	at3g22790	Transcript	kinase interacting family protein | chr3:8052446-8058757 REVERSE	-2.21368
29.4	protein.postranslational modification	at3g23000	Transcript	Symbols: CIPK7, SnRK3.10, PKS7, ATSRPK1, ATSR2 | CIPK7 (CBL-INTERACTING PROTEIN KINASE 7); ATP binding / kinase/ protein kinase/ protein serine/threonine kinase | chr3:8172597-8174131 FORWARD	-1.83469
29.4	protein.postranslational modification	at3g23310	Transcript	protein kinase, putative | chr3:8338900-8343632 FORWARD	-0.9398
29.4	protein.postranslational modification	at3g23340	Transcript	Symbols: ckl10 | ckl10 (Casein Kinase I-like 10); ATP binding / kinase/ protein kinase/ protein serine/threonine kinase | chr3:8350803-8353959 FORWARD	-2.71427
29.4	protein.postranslational modification	at3g25250	Transcript	Symbols: AGC2-1, AGC2, OXI1 | AGC2-1 (OXIDATIVE SIGNAL-INDUCIBLE1); kinase | chr3:9195503-9197124 FORWARD	5.47191
29.4	protein.postranslational modification	at3g44610	Transcript	protein kinase family protein | chr3:16188129-16192175 REVERSE	-1.2128
29.4	protein.postranslational modification	at3g44870	Transcript	S-adenosyl-L-methionine:carboxyl methyltransferase family protein | chr3:16382219-16383605 FORWARD	4.12788
29.4	protein.postranslational modification	at3g46820	Transcript	Symbols: TOPP5 | TOPP5; protein serine/threonine phosphatase | chr3:17241781-17244277 REVERSE	0.87597
29.4	protein.postranslational modification	at3g46930	Transcript	protein kinase family protein | chr3:17285643-17288032 FORWARD	3.43437
29.4	protein.postranslational modification	at3g48260	Transcript	Symbols: WNK3 | WNK3; kinase/ protein kinase | chr3:17873012-17875220 REVERSE	-4.5617
29.4	protein.postranslational modification	at3g50530	Transcript	Symbols: CRK | CRK (CDPK-related kinase); ATP binding / calcium ion binding / calcium-dependent protein serine/threonine phosphatase/ kinase/ protein kinase/ protein serine/threonine kinase | chr3:18753541-18756773 FORWARD	-2.5406
29.4	protein.postranslational modification	at3g51710	Transcript	curculin-like (mannose-binding) lectin family protein / PAN domain-containing protein | chr3:19182484-19183996 FORWARD	-4.85863
29.4	protein.postranslational modification	at3g53380	Transcript	lectin protein kinase family protein | chr3:19789062-19791416 REVERSE	-1.75087
29.4	protein.postranslational modification	at3g54030	Transcript	protein kinase family protein | chr3:20010927-20013693 FORWARD	3.22697
29.4	protein.postranslational modification	at3g55050	Transcript	serine/threonine protein phosphatase 2C (PP2C6) | chr3:20400488-20402585 REVERSE	1.75357
29.4	protein.postranslational modification	at3g57120	Transcript	protein kinase family protein | chr3:21138905-21140610 FORWARD	1.84648
29.4	protein.postranslational modification	at3g57640	Transcript	protein kinase family protein | chr3:21344800-21346057 REVERSE	1.05148
29.4	protein.postranslational modification	at3g57700	Transcript	protein kinase, putative | chr3:21384917-21385939 FORWARD	2.28601
29.4	protein.postranslational modification	at3g57740	Transcript	protein kinase family protein | chr3:21392671-21393744 FORWARD	2.32674
29.4	protein.postranslational modification	at3g62010	Transcript	unknown protein | chr3:22964677-22971384 FORWARD	1.64909
29.4	protein.postranslational modification	at3g62260	Transcript	protein phosphatase 2C, putative / PP2C, putative | chr3:23038290-23040570 REVERSE	1.50292
29.4	protein.postranslational modification	at4g03415	Transcript	catalytic/ protein serine/threonine phosphatase | chr4:1503708-1506500 REVERSE	-1.30614
29.4	protein.postranslational modification	at4g03960	Transcript	tyrosine specific protein phosphatase family protein | chr4:1887528-1889211 FORWARD	-1.28207
29.4	protein.postranslational modification	at4g04810	Transcript	Symbols: ATMSRB4 | methionine sulfoxide reductase domain-containing protein / SeIR domain-containing protein | chr4:2441327-2442567 FORWARD	-2.71703
29.4	protein.postranslational modification	at4g04830	Transcript	Symbols: ATMSRB5 | methionine sulfoxide reductase domain-containing protein / SeIR domain-containing protein | chr4:2445859-2447086 FORWARD	-1.36331
29.4	protein.postranslational modification	at4g04840	Transcript	Symbols: ATMSRB6 | methionine sulfoxide reductase domain-containing protein / SeIR domain-containing protein | chr4:2449560-2451589 FORWARD	2.14338
29.4	protein.postranslational modification	at4g13215	Transcript	pseudogene, leucine-rich repeat transmembrane protein kinase -related, similar to leucine-rich repeat transmembrane protein kinase, putative; blastp match of 44% identity and 2.7e-12 P-value to GP|28071311|dbj|BAC56000.1||AP004623 putative leucine-rich repeat transmembrane protein kinase {Oryza sativa (japonica cultivar-group)} | chr4:7673224-7673760 REVERSE	-1.3274
29.4	protein.postranslational modification	at4g14350	Transcript	protein kinase family protein | chr4:8256086-8260787 REVERSE	1.3402
29.4	protein.postranslational modification	at4g14580	Transcript	Symbols: CIPK4, SnRK3.3 | CIPK4 (CBL-interacting protein kinase 4); ATP binding / kinase/ protein kinase/ protein serine/threonine kinase | chr4:8367887-8369167 REVERSE	1.66199
29.4	protein.postranslational modification	at4g16970	Transcript	ATP binding / kinase/ protein kinase/ protein serine/threonine kinase | chr4:9551428-9555784 REVERSE	-1.73631
29.4	protein.postranslational modification	at4g21840	Transcript	Symbols: ATMSRB8 | methionine sulfoxide reductase domain-containing protein / SelR domain-containing protein | chr4:11587049-11588272 REVERSE	3.26775
29.4	protein.postranslational modification	at4g24400	Transcript	Symbols: CIPK8, SnRK3.13, PKS11 | CIPK8 (CBL-INTERACTING PROTEIN KINASE 8); kinase/ protein kinase | chr4:12617256-12620684 FORWARD	1.29017
29.4	protein.postranslational modification	at4g28350	Transcript	lectin protein kinase family protein | chr4:14026577-14028622 FORWARD	3.19099
29.4	protein.postranslational modification	at4g28400	Transcript	protein phosphatase 2C, putative / PP2C, putative | chr4:14048292-14050335 FORWARD	1.74872
29.4	protein.postranslational modification	at4g31750	Transcript	Symbols: WIN2 | WIN2 (HOPW1-1-INTERACTING 2); protein serine/threonine phosphatase | chr4:15364418-15367716 REVERSE	1.76276
29.4	protein.postranslational modification	at4g31770	Transcript	Symbols: ATDBR1, DBR1 | calcineurin-like phosphoesterase family protein | chr4:15370066-15372596 REVERSE	3.17705
29.4	protein.postranslational modification	at4g31860	Transcript	protein phosphatase 2C, putative / PP2C, putative | chr4:15406439-15409000 REVERSE	1.57804
29.4	protein.postranslational modification	at4g33080	Transcript	protein kinase, putative | chr4:15959962-15964710 FORWARD	-1.15528
29.4	protein.postranslational modification	at4g35500	Transcript	protein kinase family protein | chr4:16857353-16859603 FORWARD	2.88869
29.4	protein.postranslational modification	at4g35780	Transcript	protein kinase family protein | chr4:16946521-16950594 REVERSE	-1.57306
29.4	protein.postranslational modification	at4g38470	Transcript	protein kinase family protein | chr4:17999432-18003681 FORWARD	1.21255
29.4	protein.postranslational modification	at4g38520	Transcript	protein phosphatase 2C family protein / PP2C family protein | chr4:18015736-18018306 REVERSE	-2.38136
29.4	protein.postranslational modification	at5g01700	Transcript	protein phosphatase 2C, putative / PP2C, putative | chr5:260748-262582 REVERSE	3.02826
29.4	protein.postranslational modification	at5g01850	Transcript	protein kinase, putative | chr5:332337-334470 FORWARD	2.70424
29.4	protein.postranslational modification	at5g01920	Transcript	Symbols: STN8 | STN8; kinase/ protein kinase | chr5:359107-362904 FORWARD	-1.48288
29.4	protein.postranslational modification	at5g03140	Transcript	lectin protein kinase family protein | chr5:737590-740016 REVERSE	-3.21175
29.4	protein.postranslational modification	at5g03640	Transcript	protein kinase family protein | chr5:927915-930781 FORWARD	-1.62929
29.4	protein.postranslational modification	at5g04540	Transcript	phosphatase/ protein tyrosine phosphatase | chr5:1296442-1302444 REVERSE	1.22366
29.4	protein.postranslational modification	at5g06750	Transcript	protein phosphatase 2C family protein / PP2C family protein | chr5:2086266-2088528 REVERSE	1.45501
29.4	protein.postranslational modification	at5g07070	Transcript	Symbols: CIPK2, SnRK3.2 | CIPK2 (CBL-INTERACTING PROTEIN KINASE 2); ATP binding / kinase/ protein kinase/ protein serine/threonine kinase | chr5:2196434-2198114 REVERSE	2.35321
29.4	protein.postranslational modification	at5g07460	Transcript	Symbols: PMSR2, ATMSRA2 | PMSR2 (PEPTIDEMETHIONINE SULFOXIDE REDUCTASE 2); oxidoreductase, acting on sulfur group of donors, disulfide as acceptor / peptide-methionine-(S)-S-oxide reductase | chr5:2360634-2362013 REVERSE	1.73675
29.4	protein.postranslational modification	at5g08160	Transcript	Symbols: ATPK3 | ATPK3; ATP binding / kinase/ protein kinase/ protein serine/threonine kinase | chr5:2625559-2628110 REVERSE	1.17465
29.4	protein.postranslational modification	at5g09890	Transcript	protein kinase, putative | chr5:3085545-3089010 REVERSE	1.3922
29.4	protein.postranslational modification	at5g10480	Transcript	Symbols: PAS2, PEP | PAS2 (PASTICCINO 2); enoyl-CoA hydratase/ protein tyrosine phosphatase | chr5:3297804-3300151 REVERSE	-1.20973
29.4	protein.postranslational modification	at5g10930	Transcript	Symbols: CIPK5, SnRK3.24 | CIPK5 (CBL-INTERACTING PROTEIN KINASE 5); ATP binding / kinase/ protein kinase/ protein serine/threonine kinase | chr5:3445366-3447114 REVERSE	-3.0556
29.4	protein.postranslational modification	at5g18700	Transcript	Symbols: EMB3013 | EMB3013 (embryo defective 3013); ATP binding / binding / kinase/ protein kinase/ protein serine/threonine kinase | chr5:6235096-6240733 REVERSE	-1.10135
29.4	protein.postranslational modification	at5g21222	Transcript	protein kinase family protein | chr5:7208643-7213894 FORWARD	-2.6598
29.4	protein.postranslational modification	at5g21326	Transcript	protein kinase family protein / NAF domain-containing protein | chr5:7217340-7222007 FORWARD	-1.16356
29.4	protein.postranslational modification	at5g22050	Transcript	protein kinase family protein | chr5:7301231-7303418 FORWARD	-1.81682
29.4	protein.postranslational modification	at5g25110	Transcript	Symbols: CIPK25, SnRK3.25 | CIPK25 (CBL-INTERACTING PROTEIN KINASE 25); ATP binding / kinase/ protein kinase/ protein serine/threonine kinase | chr5:8657626-8659322 REVERSE	3.79112
29.4	protein.postranslational modification	at5g27930	Transcript	protein phosphatase 2C, putative / PP2C, putative | chr5:9958098-9960339 REVERSE	1.65376
29.4	protein.postranslational modification	at5g28290	Transcript	Symbols: ATNEK3 | ATNEK3 (NIMA-RELATED KINASE3); ATP binding / kinase/ protein kinase/ protein serine/threonine kinase | chr5:10278691-10282614 REVERSE	2.05569
29.4	protein.postranslational modification	at5g35370	Transcript	ATP binding / carbohydrate binding / kinase/ protein kinase/ protein serine/threonine kinase/ protein tyrosine kinase/ sugar binding | chr5:13588433-13591271 REVERSE	2.29411
29.4	protein.postranslational modification	at5g40540	Transcript	protein kinase, putative | chr5:16237298-16239601 FORWARD	5.10656
29.4	protein.postranslational modification	at5g43380	Transcript	Symbols: TOPP6 | TOPP6; protein serine/threonine phosphatase | chr5:17420048-17421982 REVERSE	4.92411
29.4	protein.postranslational modification	at5g44090	Transcript	calcium-binding EF hand family protein, putative / protein phosphatase 2A 62 kDa B'' regulatory subunit, putative | chr5:17742766-17748396 REVERSE	1.24137
29.4	protein.postranslational modification	at5g44100	Transcript	Symbols: ckl7 | ckl7 (Casein Kinase I-like 7); ATP binding / kinase/ protein kinase/ protein serine/threonine kinase | chr5:17749118-17752716 REVERSE	1.03171
29.4	protein.postranslational modification	at5g44290	Transcript	protein kinase family protein | chr5:17840424-17843678 REVERSE	2.14073
29.4	protein.postranslational modification	at5g45820	Transcript	Symbols: CIPK20, SnRK3.6, PKS18 | CIPK20 (CBL-INTERACTING PROTEIN KINASE 20); kinase/ protein serine/threonine kinase | chr5:18586980-18588543 REVERSE	-1.94788
29.4	protein.postranslational modification	at5g50180	Transcript	protein kinase, putative | chr5:20430596-20433100 FORWARD	-1.83161
29.4	protein.postranslational modification	at5g53000	Transcript	Symbols: TAP46 | TAP46 (2A phosphatase associated protein of 46 kD); protein phosphatase type 2A regulator | chr5:21485455-21487991 REVERSE	1.22354
29.4	protein.postranslational modification	at5g53450	Transcript	Symbols: ORG1 | ORG1 (OBP3-responsive gene 1); ATP binding / kinase/ protein kinase | chr5:21688773-21692429 FORWARD	-1.99157
29.4	protein.postranslational modification	at5g55090	Transcript	Symbols: MAPKKK15 | MAPKKK15; ATP binding / kinase/ protein kinase/ protein serine/threonine kinase | chr5:22356852-22358198 REVERSE	8.00896
29.4	protein.postranslational modification	at5g55560	Transcript	protein kinase family protein | chr5:22506302-22507879 REVERSE	1.74238
29.4	protein.postranslational modification	at5g57035	Transcript	ATP binding / kinase/ protein kinase/ protein serine/threonine kinase/ ubiquitin-protein ligase | chr5:23080661-23083988 FORWARD	2.51952
29.4	protein.postranslational modification	at5g57050	Transcript	Symbols: ABI2 | ABI2 (ABA INSENSITIVE 2); protein serine/threonine phosphatase | chr5:23087235-23089627 FORWARD	1.64969
29.4	protein.postranslational modification	at5g57630	Transcript	Symbols: CIPK21, SnRK3.4 | CIPK21 (CBL-interacting protein kinase 21); ATP binding / kinase/ protein kinase/ protein serine/threonine kinase | chr5:23340847-23343258 REVERSE	3.02106
29.4	protein.postranslational modification	at5g58140	Transcript	Symbols: PHOT2, NPL1 | PHOT2 (PHOTOTROPIN 2); FMN binding / blue light photoreceptor/ kinase/ protein serine/threonine kinase | chr5:23524427-23533111 FORWARD	-1.39728
29.4	protein.postranslational modification	at5g58520	Transcript	protein kinase family protein | chr5:23655234-23658162 FORWARD	-2.84219
29.4	protein.postranslational modification	at5g59640	Transcript	transposable element gene | chr5:24025992-24030772 FORWARD	-1.87936
29.4	protein.postranslational modification	at5g60270	Transcript	lectin protein kinase family protein | chr5:24257745-24260043 FORWARD	2.70115
29.4	protein.postranslational modification	at5g65600	Transcript	legume lectin family protein / protein kinase family protein | chr5:26216126-26218153 REVERSE	7.30678
29.4	protein.postranslational modification	at5g66080	Transcript	protein phosphatase 2C family protein / PP2C family protein | chr5:26423419-26425406 REVERSE	1.83178
29.4	protein.postranslational modification	at5g66880	Transcript	Symbols: SNRK2-3, SNRK2.3, SRK2I | SNRK2.3 (SUCROSE NONFERMENTING 1(SNF1)-RELATED PROTEIN KINASE 2.3); kinase/ protein kinase | chr5:26710555-26712971 FORWARD	-1.29702
29.4	protein.postranslational modification	at5g67080	Transcript	Symbols: MAPKKK19 | MAPKKK19; ATP binding / kinase/ protein kinase/ protein serine/threonine kinase | chr5:26772726-26773760 FORWARD	8.01434
29.4.1	protein.postranslational modification.kinase	at2g22560	Transcript	FUNCTIONS IN: molecular_function unknown; INVOLVED IN: biological_process unknown; LOCATED IN: plasma membrane; EXPRESSED IN: 15 plant structures; EXPRESSED DURING: 6 growth stages; CONTAINS InterPro DOMAIN/s: KIP1-like (InterPro:IPR011684); BEST Arabidopsis thaliana protein match is: kinase interacting family protein (TAIR:AT5G10500.1); Has 47807 Blast hits to 30104 proteins in 1314 species: Arc…	2.91172
29.4.1	protein.postranslational modification.kinase	at4g11890	Transcript	protein kinase family protein | chr4:7148246-7149921 FORWARD	4.20418
29.4.1	protein.postranslational modification.kinase	at4g13020	Transcript	Symbols: MHK | MHK; ATP binding / kinase/ protein kinase/ protein serine/threonine kinase | chr4:7603826-7607155 FORWARD	-1.6139
29.4.1	protein.postranslational modification.kinase	at5g63370	Transcript	protein kinase family protein | chr5:25383906-25387224 REVERSE	1.85906
29.4.1	protein.postranslational modification.kinase	at5g66210	Transcript	Symbols: CPK28 | CPK28; ATP binding / calcium ion binding / calmodulin-dependent protein kinase/ protein kinase/ protein serine/threonine kinase | chr5:26456291-26459624 REVERSE	3.0621
29.4.1.52	protein.postranslational modification.kinase.receptor like cytoplasmatic kinase II	at5g11410	Transcript	protein kinase family protein | chr5:3638431-3639883 REVERSE	3.72884
29.4.1.52	protein.postranslational modification.kinase.receptor like cytoplasmatic kinase II	at5g25440	Transcript	protein kinase family protein | chr5:8854775-8856758 REVERSE	4.10727
29.4.1.54	protein.postranslational modification.kinase.receptor like cytoplasmatic kinase IV	at2g11520	Transcript	Symbols: CRCK3 | CRCK3; ATP binding / kinase/ protein kinase/ protein serine/threonine kinase | chr2:4618581-4621576 FORWARD	0.99673
29.4.1.54	protein.postranslational modification.kinase.receptor like cytoplasmatic kinase IV	at4g00330	Transcript	Symbols: CRCK2 | CRCK2; ATP binding / kinase/ protein kinase/ protein serine/threonine kinase | chr4:142601-144523 REVERSE	1.57434
29.4.1.54	protein.postranslational modification.kinase.receptor like cytoplasmatic kinase IV	at5g58940	Transcript	Symbols: CRCK1 | CRCK1 (CALMODULIN-BINDING RECEPTOR-LIKE CYTOPLASMIC KINASE 1); ATP binding / kinase/ protein kinase/ protein serine/threonine kinase | chr5:23798562-23800823 FORWARD	1.78667
29.4.1.55	protein.postranslational modification.kinase.receptor like cytoplasmatic kinase V	at1g09440	Transcript	protein kinase family protein | chr1:3045513-3047393 REVERSE	-2.68854
29.4.1.55	protein.postranslational modification.kinase.receptor like cytoplasmatic kinase V	at1g56720	Transcript	protein kinase family protein | chr1:21263420-21265620 REVERSE	-3.03191
29.4.1.55	protein.postranslational modification.kinase.receptor like cytoplasmatic kinase V	at2g42960	Transcript	protein kinase family protein | chr2:17868597-17870630 REVERSE	1.97439
29.4.1.55	protein.postranslational modification.kinase.receptor like cytoplasmatic kinase V	at3g59110	Transcript	protein kinase family protein | chr3:21854719-21858204 FORWARD	-2.29584
29.4.1.56	protein.postranslational modification.kinase.receptor like cytoplasmatic kinase VI	at1g21590	Transcript	protein kinase family protein | chr1:7566232-7569902 REVERSE	-1.52397
29.4.1.56	protein.postranslational modification.kinase.receptor like cytoplasmatic kinase VI	at2g18890	Transcript	protein kinase family protein | chr2:8183890-8186796 FORWARD	-2.09519
29.4.1.56	protein.postranslational modification.kinase.receptor like cytoplasmatic kinase VI	at5g37790	Transcript	protein kinase family protein | chr5:15008172-15011152 REVERSE	-1.95194
29.4.1.57	protein.postranslational modification.kinase.receptor like cytoplasmatic kinase VII	at1g14370	Transcript	Symbols: APK2A | APK2A (PROTEIN KINASE 2A); ATP binding / kinase/ protein kinase/ protein serine/threonine kinase | chr1:4915576-4918138 FORWARD	2.62869
29.4.1.57	protein.postranslational modification.kinase.receptor like cytoplasmatic kinase VII	at1g20650	Transcript	ATP binding / protein kinase/ protein serine/threonine kinase | chr1:7158244-7160526 REVERSE	-2.72272
29.4.1.57	protein.postranslational modification.kinase.receptor like cytoplasmatic kinase VII	at1g61860	Transcript	protein kinase, putative | chr1:22862857-22864619 REVERSE	2.91493
29.4.1.57	protein.postranslational modification.kinase.receptor like cytoplasmatic kinase VII	at1g69790	Transcript	protein kinase, putative | chr1:26266609-26269013 FORWARD	1.20716
29.4.1.57	protein.postranslational modification.kinase.receptor like cytoplasmatic kinase VII	at1g76360	Transcript	protein kinase, putative | chr1:28643038-28646712 REVERSE	1.18616
29.4.1.57	protein.postranslational modification.kinase.receptor like cytoplasmatic kinase VII	at2g05940	Transcript	protein kinase, putative | chr2:2287238-2289307 REVERSE	1.00417
29.4.1.57	protein.postranslational modification.kinase.receptor like cytoplasmatic kinase VII	at2g17220	Transcript	protein kinase, putative | chr2:7487654-7490167 REVERSE	1.16834
29.4.1.57	protein.postranslational modification.kinase.receptor like cytoplasmatic kinase VII	at2g39660	Transcript	Symbols: BIK1 | BIK1 (BOTRYTIS-INDUCED KINASE1); kinase | chr2:16531688-16533931 FORWARD	3.93349
29.4.1.57	protein.postranslational modification.kinase.receptor like cytoplasmatic kinase VII	at3g01300	Transcript	protein kinase, putative | chr3:90598-93585 REVERSE	-1.11301
29.4.1.57	protein.postranslational modification.kinase.receptor like cytoplasmatic kinase VII	at3g09830	Transcript	protein kinase, putative | chr3:3016494-3018983 FORWARD	3.29277
29.4.1.57	protein.postranslational modification.kinase.receptor like cytoplasmatic kinase VII	at3g55450	Transcript	protein kinase, putative | chr3:20557899-20560212 FORWARD	2.07525
29.4.1.57	protein.postranslational modification.kinase.receptor like cytoplasmatic kinase VII	at4g22130	Transcript	Symbols: SRF8 | SRF8 (STRUBBELIG-RECEPTOR FAMILY 8); ATP binding / kinase/ protein binding / protein kinase/ protein serine/threonine kinase/ protein tyrosine kinase | chr4:11723513-11727673 FORWARD	-1.7824
29.4.1.57	protein.postranslational modification.kinase.receptor like cytoplasmatic kinase VII	at4g35600	Transcript	Symbols: CONNEXIN 32 | CONNEXIN 32; ATP binding / kinase/ protein kinase/ protein serine/threonine kinase | chr4:16896237-16898876 FORWARD	1.60615
29.4.1.57	protein.postranslational modification.kinase.receptor like cytoplasmatic kinase VII	at5g03320	Transcript	protein kinase, putative | chr5:802027-804398 FORWARD	1.20242
29.4.1.57	protein.postranslational modification.kinase.receptor like cytoplasmatic kinase VII	at5g13160	Transcript	Symbols: PBS1 | PBS1 (avrPphB susceptible 1); kinase/ protein serine/threonine kinase | chr5:4176579-4179885 FORWARD	1.1802
29.4.1.57	protein.postranslational modification.kinase.receptor like cytoplasmatic kinase VII	at5g18610	Transcript	protein kinase family protein | chr5:6192736-6195371 FORWARD	1.37049
29.4.1.57	protein.postranslational modification.kinase.receptor like cytoplasmatic kinase VII	at5g47070	Transcript	protein kinase, putative | chr5:19118543-19120909 REVERSE	2.11742
29.4.1.58	protein.postranslational modification.kinase.receptor like cytoplasmatic kinase VIII	at2g47060	Transcript	serine/threonine protein kinase, putative | chr2:19332904-19334971 REVERSE	2.75478
29.4.1.58	protein.postranslational modification.kinase.receptor like cytoplasmatic kinase VIII	at3g17410	Transcript	serine/threonine protein kinase, putative | chr3:5955909-5959106 FORWARD	1.19001
29.4.1.58	protein.postranslational modification.kinase.receptor like cytoplasmatic kinase VIII	at3g59350	Transcript	serine/threonine protein kinase, putative | chr3:21932685-21935192 FORWARD	5.43812
29.4.1.59	protein.postranslational modification.kinase.receptor like cytoplasmatic kinase IX	at1g72760	Transcript	protein kinase family protein | chr1:27385421-27388274 REVERSE	3.76315
29.4.1.59	protein.postranslational modification.kinase.receptor like cytoplasmatic kinase IX	at1g78940	Transcript	protein kinase family protein | chr1:29680857-29683962 REVERSE	2.7248
29.4.1.59	protein.postranslational modification.kinase.receptor like cytoplasmatic kinase IX	at3g20200	Transcript	protein kinase family protein | chr3:7047581-7051342 FORWARD	-2.32357
29.4.1.59	protein.postranslational modification.kinase.receptor like cytoplasmatic kinase IX	at5g12000	Transcript	kinase | chr5:3873906-3876914 REVERSE	5.36034
29.4.1.61	protein.postranslational modification.kinase.receptor like cytoplasmatic kinase X	at1g80640	Transcript	protein kinase family protein | chr1:30311666-30314375 FORWARD	-2.02311
29.4.1.61	protein.postranslational modification.kinase.receptor like cytoplasmatic kinase X	at1g80870	Transcript	protein kinase family protein | chr1:30392133-30394383 FORWARD	-1.09287
29.4.1.61	protein.postranslational modification.kinase.receptor like cytoplasmatic kinase X	at2g25220	Transcript	ATP binding / kinase/ protein kinase/ protein serine/threonine kinase/ protein tyrosine kinase | chr2:10742714-10745594 REVERSE	-1.79339
29.4.1.61	protein.postranslational modification.kinase.receptor like cytoplasmatic kinase X	at4g25390	Transcript	protein kinase family protein | chr4:12977341-12979568 FORWARD	2.58575
ABC transporters and multidrug resistance system (42 genes)
34.16	transport.ABC transporters and multidrug resistance systems	at1g03905	Transcript	ABC transporter family protein | chr1:993400-995784 FORWARD	3.87332
34.16	transport.ABC transporters and multidrug resistance systems	at1g04120	Transcript	Symbols: ATMRP5, MRP5 | ATMRP5; ATPase, coupled to transmembrane movement of substances / sulfonylurea receptor | chr1:1064454-1070927 REVERSE	1.15376
34.16	transport.ABC transporters and multidrug resistance systems	at1g15520	Transcript	Symbols: PDR12, ATPDR12 | PDR12 (PLEIOTROPIC DRUG RESISTANCE 12); ATPase, coupled to transmembrane movement of substances | chr1:5331858-5338326 REVERSE	4.97056
34.16	transport.ABC transporters and multidrug resistance systems	at1g31770	Transcript	ABC transporter family protein | chr1:11374893-11377794 REVERSE	-2.45483
34.16	transport.ABC transporters and multidrug resistance systems	at1g53390	Transcript	ATPase, coupled to transmembrane movement of substances | chr1:19918047-19923807 FORWARD	0.9902
34.16	transport.ABC transporters and multidrug resistance systems	at1g54350	Transcript	ABC transporter family protein | chr1:20286882-20290401 FORWARD	-1.21522
34.16	transport.ABC transporters and multidrug resistance systems	at1g59870	Transcript	Symbols: PEN3, PDR8, ATPDR8 | PEN3 (PENETRATION 3); ATPase, coupled to transmembrane movement of substances / cadmium ion transmembrane transporter | chr1:22034506-22040038 FORWARD	4.62031
34.16	transport.ABC transporters and multidrug resistance systems	at1g71960	Transcript	ABC transporter family protein | chr1:27082394-27088248 REVERSE	1.76379
34.16	transport.ABC transporters and multidrug resistance systems	at2g07680	Transcript	Symbols: ATMRP11 | ATMRP11; ATPase, coupled to transmembrane movement of substances | chr2:3515637-3522491 FORWARD	-1.8663
34.16	transport.ABC transporters and multidrug resistance systems	at2g26910	Transcript	Symbols: PDR4, ATPDR4 | PDR4 (PLEIOTROPIC DRUG RESISTANCE 4); ATPase, coupled to transmembrane movement of substances | chr2:11481623-11488186 FORWARD	-1.2773
34.16	transport.ABC transporters and multidrug resistance systems	at2g28070	Transcript	ABC transporter family protein | chr2:11956432-11959782 FORWARD	-2.21874
34.16	transport.ABC transporters and multidrug resistance systems	at2g36380	Transcript	Symbols: PDR6, ATPDR6 | PDR6; ATPase, coupled to transmembrane movement of substances | chr2:15257583-15263766 FORWARD	5.21573
34.16	transport.ABC transporters and multidrug resistance systems	at2g36910	Transcript	Symbols: ATPGP1, PGP1, ABCB1 | ABCB1 (ATP BINDING CASSETTE SUBFAMILY B1); ATPase, coupled to transmembrane movement of substances / auxin efflux transmembrane transporter/ calmodulin binding | chr2:15502014-15507320 FORWARD	-1.41771
34.16	transport.ABC transporters and multidrug resistance systems	at2g39480	Transcript	Symbols: PGP6 | PGP6 (P-GLYCOPROTEIN 6); ATPase, coupled to transmembrane movement of substances | chr2:16477792-16485039 REVERSE	1.68023
34.16	transport.ABC transporters and multidrug resistance systems	at2g47000	Transcript	Symbols: MDR4, PGP4, ABCB4, ATPGP4 | ABCB4 (ATP BINDING CASSETTE SUBFAMILY B4); ATPase, coupled to transmembrane movement of substances / xenobiotic-transporting ATPase | chr2:19309868-19314750 REVERSE	3.35758
34.16	transport.ABC transporters and multidrug resistance systems	at3g13090	Transcript	Symbols: ATMRP8, ATABCC6 | ATMRP8; ATPase, coupled to transmembrane movement of substances | chr3:4203013-4208171 REVERSE	4.66335
34.16	transport.ABC transporters and multidrug resistance systems	at3g13100	Transcript	Symbols: ATMRP7 | ATMRP7; ATPase, coupled to transmembrane movement of substances | chr3:4208735-4214173 REVERSE	2.83855
34.16	transport.ABC transporters and multidrug resistance systems	at3g16340	Transcript	Symbols: ATPDR1, PDR1 | PDR1; ATPase, coupled to transmembrane movement of substances | chr3:5539897-5546417 FORWARD	1.42062
34.16	transport.ABC transporters and multidrug resistance systems	at3g21080	Transcript	ABC transporter-related | chr3:7388367-7389974 REVERSE	2.18788
34.16	transport.ABC transporters and multidrug resistance systems	at3g28345	Transcript	ABC transporter family protein | chr3:10593753-10598775 REVERSE	-3.14956
34.16	transport.ABC transporters and multidrug resistance systems	at3g28860	Transcript	Symbols: ATMDR1, ATMDR11, PGP19, MDR11, MDR1, ATPGP19, ABCB19, ATABCB19 | ABCB19; ATPase, coupled to transmembrane movement of substances / auxin efflux transmembrane transporter | chr3:10870038-10877506 REVERSE	-1.12696
34.16	transport.ABC transporters and multidrug resistance systems	at3g47730	Transcript	Symbols: ATATH1, ATH1 | ATATH1; ATPase, coupled to transmembrane movement of substances / transporter | chr3:17594060-17598896 REVERSE	-3.92051
34.16	transport.ABC transporters and multidrug resistance systems	at3g47780	Transcript	Symbols: ATATH6, ATH6 | ATATH6; ATPase, coupled to transmembrane movement of substances / transporter | chr3:17624479-17629013 FORWARD	3.04425
34.16	transport.ABC transporters and multidrug resistance systems	at3g53510	Transcript	ABC transporter family protein | chr3:19837209-19839862 REVERSE	-1.15453
34.16	transport.ABC transporters and multidrug resistance systems	at3g55110	Transcript	ABC transporter family protein | chr3:20424550-20427377 REVERSE	1.87002
34.16	transport.ABC transporters and multidrug resistance systems	at3g55130	Transcript	Symbols: ATWBC19 | ATWBC19 (White-Brown Complex homolog 19); ATPase, coupled to transmembrane movement of substances | chr3:20433878-20436390 REVERSE	1.49888
34.16	transport.ABC transporters and multidrug resistance systems	at3g60160	Transcript	Symbols: ATMRP9 | ATMRP9; ATPase, coupled to transmembrane movement of substances | chr3:22223803-22229204 REVERSE	2.0788
34.16	transport.ABC transporters and multidrug resistance systems	at3g60970	Transcript	Symbols: ATMRP15 | ATMRP15; ATPase, coupled to transmembrane movement of substances | chr3:22557535-22561575 FORWARD	2.65476
34.16	transport.ABC transporters and multidrug resistance systems	at3g62150	Transcript	Symbols: PGP21 | PGP21 (P-GLYCOPROTEIN 21); ATPase, coupled to transmembrane movement of substances | chr3:23008755-23013579 REVERSE	2.50594
34.16	transport.ABC transporters and multidrug resistance systems	at3g62700	Transcript	Symbols: ATMRP10 | ATMRP10; ATPase, coupled to transmembrane movement of substances | chr3:23190267-23195762 REVERSE	-1.08025
34.16	transport.ABC transporters and multidrug resistance systems	at4g15215	Transcript	Symbols: PDR13, ATPDR13 | PDR13; ATP binding / ATPase/ nucleoside-triphosphatase/ nucleotide binding | chr4:8672070-8679176 FORWARD	1.57132
34.16	transport.ABC transporters and multidrug resistance systems	at4g15230	Transcript	Symbols: ATPDR2, PDR2 | PDR2 (PLEIOTROPIC DRUG RESISTANCE 2); ATPase, coupled to transmembrane movement of substances | chr4:8680182-8686880 FORWARD	5.13588
34.16	transport.ABC transporters and multidrug resistance systems	at4g15236	Transcript	ATP binding / ATPase/ nucleoside-triphosphatase/ nucleotide binding | chr4:8696683-8702727 FORWARD	1.61479
34.16	transport.ABC transporters and multidrug resistance systems	at4g23030	Transcript	MATE efflux protein-related | chr4:12072857-12074365 FORWARD	3.8411
34.16	transport.ABC transporters and multidrug resistance systems	at4g25960	Transcript	Symbols: PGP2 | PGP2 (P-GLYCOPROTEIN 2); ATPase, coupled to transmembrane movement of substances | chr4:13177409-13183631 FORWARD	-1.69852
34.16	transport.ABC transporters and multidrug resistance systems	at4g28630	Transcript	Symbols: ATM1, ATATM1 | ATM1 (ABC TRANSPORTER OF THE MITOCHONDRION); ATPase, coupled to transmembrane movement of substances / transporter | chr4:14138359-14140958 REVERSE	-1.19164
34.16	transport.ABC transporters and multidrug resistance systems	at4g29140	Transcript	MATE efflux protein-related | chr4:14368919-14370892 FORWARD	-1.51201
34.16	transport.ABC transporters and multidrug resistance systems	at4g31390	Transcript	ABC1 family protein | chr4:15233075-15237109 FORWARD	-1.27628
34.16	transport.ABC transporters and multidrug resistance systems	at5g06530	Transcript	ABC transporter family protein | chr5:1989747-1994824 REVERSE	-1.06219
34.16	transport.ABC transporters and multidrug resistance systems	at5g19410	Transcript	ABC transporter family protein | chr5:6545237-6547111 REVERSE	6.87869
34.16	transport.ABC transporters and multidrug resistance systems	at5g52050	Transcript	MATE efflux protein-related | chr5:21138862-21140643 FORWARD	4.55667
34.16	transport.ABC transporters and multidrug resistance systems	at5g64840	Transcript	Symbols: ATGCN5 | ATGCN5 (A. THALIANA GENERAL CONTROL NON-REPRESSIBLE 5); transporter | chr5:25916723-25919810 REVERSE	-1.37962
Phosphate transport (10 genes)
34.7	transport.phosphate	at1g26730	Transcript	EXS family protein / ERD1/XPR1/SYG1 family protein | chr1:9241435-9244650 FORWARD	3.29476
34.7	transport.phosphate	at1g35350	Transcript	LOCATED IN: integral to membrane; EXPRESSED IN: 18 plant structures; EXPRESSED DURING: 9 growth stages; CONTAINS InterPro DOMAIN/s: EXS, C-terminal (InterPro:IPR004342), SPX, N-terminal (InterPro:IPR004331); BEST Arabidopsis thaliana protein match is: EXS family protein / ERD1/XPR1/SYG1 family protein (TAIR:AT1G26730.1); Has 734 Blast hits to 697 proteins in 158 species: Archae - 0; Bacteria - 21…	3.32795
34.7	transport.phosphate	at1g68740	Transcript	EXS family protein / ERD1/XPR1/SYG1 family protein | chr1:25812449-25816657 REVERSE	-1.21442
34.7	transport.phosphate	at1g69480	Transcript	EXS family protein / ERD1/XPR1/SYG1 family protein | chr1:26114112-26117479 REVERSE	4.4532
34.7	transport.phosphate	at2g03240	Transcript	LOCATED IN: integral to membrane; EXPRESSED IN: 18 plant structures; EXPRESSED DURING: 10 growth stages; CONTAINS InterPro DOMAIN/s: SPX, N-terminal (InterPro:IPR004331), EXS, C-terminal (InterPro:IPR004342); BEST Arabidopsis thaliana protein match is: unknown protein (TAIR:AT1G14040.1); Has 764 Blast hits to 738 proteins in 146 species: Archae - 0; Bacteria - 0; Metazoa - 262; Fungi - 250; Plant…	4.39722
34.7	transport.phosphate	at2g29650	Transcript	Symbols: ANTR1, PHT4;1 | PHT4;1; carbohydrate transmembrane transporter/ inorganic diphosphate transmembrane transporter/ inorganic phosphate transmembrane transporter/ organic anion transmembrane transporter/ sugar:hydrogen symporter | chr2:12673383-12676049 REVERSE	-1.16551
34.7	transport.phosphate	at2g38060	Transcript	Symbols: PHT4;2 | PHT4;2 (PHOSPHATE TRANSPORTER 4;2); carbohydrate transmembrane transporter/ inorganic phosphate transmembrane transporter/ organic anion transmembrane transporter/ sugar:hydrogen symporter | chr2:15922557-15925623 REVERSE	5.26053
34.7	transport.phosphate	at3g26570	Transcript	Symbols: PHT2;1, ORF02 | PHT2;1 (PHOSPHATE TRANSPORTER 2;1); low affinity phosphate transmembrane transporter | chr3:9756225-9758633 FORWARD	-1.27189
34.7	transport.phosphate	at4g25350	Transcript	Symbols: SHB1 | SHB1 (SHORT HYPOCOTYL UNDER BLUE1) | chr4:12963382-12966448 REVERSE	4.05855
34.7	transport.phosphate	at5g44370	Transcript	Symbols: PHT4;6 | PHT4;6 (PHOSPHATE TRANSPORTER 4;6); carbohydrate transmembrane transporter/ inorganic phosphate transmembrane transporter/ organic anion transmembrane transporter/ sugar:hydrogen symporter | chr5:17874885-17877564 REVERSE	2.80377
Sugar transport (25 genes)
34.2	transport.sugars	at1g08890	Transcript	sugar transporter family protein | chr1:2848348-2852270 FORWARD	2.0983
34.2	transport.sugars	at1g08920	Transcript	sugar transporter, putative | chr1:2867259-2870656 FORWARD	3.0379
34.2	transport.sugars	at1g08930	Transcript	Symbols: ERD6 | ERD6 (EARLY RESPONSE TO DEHYDRATION 6); carbohydrate transmembrane transporter/ sugar transmembrane transporter/ sugar:hydrogen symporter | chr1:2873465-2877223 FORWARD	3.47176
34.2	transport.sugars	at1g11260	Transcript	Symbols: STP1, ATSTP1 | STP1 (SUGAR TRANSPORTER 1); carbohydrate transmembrane transporter/ sugar:hydrogen symporter | chr1:3777328-3780337 FORWARD	3.61808
34.2	transport.sugars	at1g20840	Transcript	Symbols: TMT1 | TMT1 (TONOPLAST MONOSACCHARIDE TRANSPORTER1); carbohydrate transmembrane transporter/ nucleoside transmembrane transporter/ sugar:hydrogen symporter | chr1:7244939-7248143 REVERSE	1.38894
34.2	transport.sugars	at1g21070	Transcript	transporter-related | chr1:7375869-7378147 REVERSE	1.48844
34.2	transport.sugars	at1g30220	Transcript	Symbols: ATINT2, INT2 | INT2 (INOSITOL TRANSPORTER 2); carbohydrate transmembrane transporter/ sugar:hydrogen symporter | chr1:10632821-10635471 REVERSE	-2.44949
34.2	transport.sugars	at1g75220	Transcript	integral membrane protein, putative | chr1:28229157-28232831 REVERSE	2.8008
34.2	transport.sugars	at1g77210	Transcript	sugar transporter, putative | chr1:29008939-29011090 REVERSE	-1.34807
34.2	transport.sugars	at1g79410	Transcript	Symbols: AtOCT5 | AtOCT5 (Arabidopsis thaliana ORGANIC CATION/CARNITINE TRANSPORTER5); carbohydrate transmembrane transporter/ sugar:hydrogen symporter | chr1:29867880-29869633 REVERSE	3.24101
34.2	transport.sugars	at2g20780	Transcript	mannitol transporter, putative | chr2:8947242-8949413 REVERSE	1.62859
34.2	transport.sugars	at3g18830	Transcript	Symbols: ATPLT5 | ATPLT5 (POLYOL TRANSPORTER 5); D-ribose transmembrane transporter/ D-xylose transmembrane transporter/ carbohydrate transmembrane transporter/ galactose transmembrane transporter/ glucose transmembrane transporter/ glycerol transmembrane transporter/ mann | chr3:6488862-6491273 REVERSE	2.71214
34.2	transport.sugars	at3g19930	Transcript	Symbols: STP4, ATSTP4 | STP4 (SUGAR TRANSPORTER 4); carbohydrate transmembrane transporter/ monosaccharide transmembrane transporter/ sucrose:hydrogen symporter/ sugar:hydrogen symporter | chr3:6934773-6937120 FORWARD	2.69347
34.2	transport.sugars	at4g02050	Transcript	sugar transporter, putative | chr4:898307-900870 REVERSE	-2.02037
34.2	transport.sugars	at4g04750	Transcript	carbohydrate transmembrane transporter/ sugar:hydrogen symporter | chr4:2417888-2422624 FORWARD	-2.37945
34.2	transport.sugars	at4g35300	Transcript	Symbols: TMT2 | TMT2 (TONOPLAST MONOSACCHARIDE TRANSPORTER2); carbohydrate transmembrane transporter/ nucleoside transmembrane transporter/ sugar:hydrogen symporter | chr4:16796256-16799553 REVERSE	-1.67385
34.2	transport.sugars	at4g36670	Transcript	mannitol transporter, putative | chr4:17287499-17289590 REVERSE	6.81723
34.2	transport.sugars	at5g13740	Transcript	Symbols: ZIF1 | ZIF1 (ZINC INDUCED FACILITATOR 1); carbohydrate transmembrane transporter/ sugar:hydrogen symporter/ tetracycline:hydrogen antiporter | chr5:4432306-4436668 FORWARD	-1.65027
34.2	transport.sugars	at5g26340	Transcript	Symbols: MSS1, STP13 | MSS1; carbohydrate transmembrane transporter/ hexose:hydrogen symporter/ high-affinity hydrogen:glucose symporter/ sugar:hydrogen symporter | chr5:9243511-9247066 REVERSE	5.89269
34.2	transport.sugars	at5g27360	Transcript	Symbols: SFP2 | SFP2; carbohydrate transmembrane transporter/ sugar:hydrogen symporter | chr5:9657026-9662559 FORWARD	-2.30513
34.2	transport.sugars	at5g41760	Transcript	nucleotide-sugar transporter family protein | chr5:16706880-16709484 FORWARD	-1.70758
34.2.1	transport.sugars.sucrose	at1g09960	Transcript	Symbols: SUT4, ATSUT4, suc4 | SUT4 (SUCROSE TRANSPORTER 4); carbohydrate transmembrane transporter/ sucrose transmembrane transporter/ sucrose:hydrogen symporter/ sugar:hydrogen symporter | chr1:3244213-3247200 FORWARD	2.45743
34.2.1	transport.sugars.sucrose	at1g66570	Transcript	Symbols: ATSUC7 | ATSUC7 (Sucrose-proton symporter 7); carbohydrate transmembrane transporter/ sucrose:hydrogen symporter/ sugar:hydrogen symporter | chr1:24835251-24837322 REVERSE	0
34.2.1	transport.sugars.sucrose	at1g71880	Transcript	Symbols: SUC1, ATSUC1 | SUC1 (Sucrose-proton symporter 1); carbohydrate transmembrane transporter/ sucrose:hydrogen symporter/ sugar:hydrogen symporter | chr1:27054180-27056341 FORWARD	1.68935
34.2.1	transport.sugars.sucrose	at2g02860	Transcript	Symbols: SUT2, ATSUC3, SUC3, ATSUT2 | SUT2 (SUCROSE TRANSPORTER 2); carbohydrate transmembrane transporter/ sucrose transmembrane transporter/ sucrose:hydrogen symporter/ sugar:hydrogen symporter | chr2:828352-832455 REVERSE	3.29713
Nitrate transport (5 genes)
34.4	transport.nitrate	at1g12110	Transcript	Symbols: NRT1.1, CHL1-1, NRT1, B-1, ATNRT1, CHL1 | NRT1.1; nitrate transmembrane transporter/ transporter | chr1:4105233-4109545 FORWARD	1.04051
34.4	transport.nitrate	at3g45060	Transcript	Symbols: ATNRT2.6, NRT2.6 | ATNRT2.6; nitrate transmembrane transporter | chr3:16477561-16479482 REVERSE	6.2778
34.4	transport.nitrate	at5g14570	Transcript	Symbols: ATNRT2.7 | ATNRT2.7 (Arabidopsis thaliana high affinity nitrate transporter 2.7); nitrate transmembrane transporter | chr5:4695084-4697078 REVERSE	1.04214
34.4	transport.nitrate	at5g50200	Transcript	Symbols: WR3 | WR3 (WOUND-RESPONSIVE 3); nitrate transmembrane transporter | chr5:20436180-20437726 FORWARD	3.86011
34.4	transport.nitrate	at5g60780	Transcript	Symbols: ATNRT2.3, NRT2.3 | ATNRT2.3; nitrate transmembrane transporter | chr5:24450839-24452756 FORWARD	0
Ammonium transport (3 genes)
34.5	transport.ammonium	at1g64780	Transcript	Symbols: ATAMT1;2, AMT1;2 | ATAMT1;2 (AMMONIUM TRANSPORTER 1;2); ammonium transmembrane transporter | chr1:24060770-24062630 REVERSE	-2.8025
34.5	transport.ammonium	at1g72660	Transcript	developmentally regulated GTP-binding protein, putative | chr1:27353791-27356670 FORWARD	-1.40896
34.5	transport.ammonium	at2g38290	Transcript	Symbols: ATAMT2, AMT2;1 | ATAMT2 (AMMONIUM TRANSPORTER 2); ammonium transmembrane transporter/ high affinity secondary active ammonium transmembrane transporter | chr2:16039475-16042383 REVERSE	4.24373
Calcium transport (10 genes)
34.21	transport.calcium	at1g27770	Transcript	Symbols: ACA1, PEA1 | ACA1 (AUTO-INHIBITED CA2+-ATPASE 1); calcium channel/ calcium-transporting ATPase/ calmodulin binding | chr1:9671638-9676157 REVERSE	1.72234
34.21	transport.calcium	at1g54110	Transcript	cation exchanger, putative (CAX10) | chr1:20199418-20201729 FORWARD	-1.77564
34.21	transport.calcium	at2g38170	Transcript	Symbols: CAX1, ATCAX1, RCI4 | CAX1 (cation exchanger 1); calcium ion transmembrane transporter/ calcium:cation antiporter/ calcium:hydrogen antiporter | chr2:15990045-15993278 REVERSE	-1.40148
34.21	transport.calcium	at3g13320	Transcript	Symbols: CAX2, atcax2 | CAX2 (CATION EXCHANGER 2); calcium:cation antiporter/ calcium:hydrogen antiporter | chr3:4314529-4318351 FORWARD	1.8174
34.21	transport.calcium	at3g14070	Transcript	Symbols: CAX9, CCX3, ATCCX3 | CAX9 (CATION EXCHANGER 9); cation transmembrane transporter/ cation:cation antiporter/ manganese ion transmembrane transporter/ potassium ion transmembrane transporter/ sodium ion transmembrane transporter | chr3:4661143-4663074 REVERSE	1.15945
34.21	transport.calcium	at3g51860	Transcript	Symbols: CAX3, ATHCX1, CAX1-LIKE, ATCAX3 | CAX3 (CATION EXCHANGER 3); calcium:cation antiporter/ calcium:hydrogen antiporter/ cation:cation antiporter | chr3:19239427-19242913 FORWARD	-1.45811
34.21	transport.calcium	at3g54900	Transcript	Symbols: CXIP1, ATGRXCP | CXIP1 (CAX INTERACTING PROTEIN 1); antiporter/ glutathione disulfide oxidoreductase | chr3:20341588-20342393 REVERSE	-1.24533
34.21	transport.calcium	at5g17850	Transcript	cation exchanger, putative (CAX8) | chr5:5899253-5900932 FORWARD	4.99267
34.21	transport.calcium	at5g17860	Transcript	Symbols: CAX7 | CAX7 (calcium exchanger 7); calcium:sodium antiporter/ cation:cation antiporter | chr5:5902394-5904380 REVERSE	2.99729
34.21	transport.calcium	at5g57110	Transcript	Symbols: ACA8, AT-ACA8 | ACA8 (AUTOINHIBITED CA2+ -ATPASE, ISOFORM 8); calcium-transporting ATPase/ calmodulin binding / protein self-association | chr5:23109438-23117544 REVERSE	2.63503
Nucleic Acid transport (11 genes)
34.1	transport.nucleotides	at1g19770	Transcript	Symbols: ATPUP14 | ATPUP14; purine transmembrane transporter | chr1:6832347-6833837 FORWARD	1.10478
34.1	transport.nucleotides	at1g30840	Transcript	Symbols: ATPUP4 | ATPUP4; purine transmembrane transporter | chr1:10974447-10976036 FORWARD	-3.49682
34.1	transport.nucleotides	at1g57943	Transcript	Symbols: ATPUP17 | ATPUP17; purine transmembrane transporter | chr1:21437602-21438889 REVERSE	2.50504
34.1	transport.nucleotides	at1g57990	Transcript	Symbols: ATPUP18 | ATPUP18; purine transmembrane transporter | chr1:21441505-21442920 REVERSE	3.5863
34.1	transport.nucleotides	at2g24220	Transcript	Symbols: ATPUP5 | ATPUP5; purine transmembrane transporter | chr2:10300116-10301787 FORWARD	-1.28499
34.1	transport.nucleotides	at4g08700	Transcript	Symbols: ATPUP13 | ATPUP13; purine transmembrane transporter | chr4:5565853-5567458 REVERSE	-2.49189
34.1	transport.nucleotides	at4g18190	Transcript	Symbols: ATPUP6 | ATPUP6; purine transmembrane transporter | chr4:10067810-10069338 FORWARD	0
34.1	transport.nucleotides	at4g18195	Transcript	Symbols: ATPUP8, PUP8 | PUP8 (ARABIDOPSIS THALIANA PURINE PERMEASE 8); purine transmembrane transporter | chr4:10069694-10071115 FORWARD	3.51812
34.1	transport.nucleotides	at4g18210	Transcript	Symbols: ATPUP10 | ATPUP10; purine transmembrane transporter | chr4:10076079-10077748 FORWARD	1.44449
34.1	transport.nucleotides	at4g18220	Transcript	purine permease family protein | chr4:10078768-10080109 FORWARD	-2.94475
34.1	transport.nucleotides	at5g03555	Transcript	permease, cytosine/purines, uracil, thiamine, allantoin family protein | chr5:898241-900159 REVERSE	-1.51273
Aqua Porins (5 genes)
34.19.1	transport.Major Intrinsic Proteins.PIP	at3g61430	Transcript	Symbols: PIP1A, ATPIP1, PIP1, PIP1;1 | PIP1A (PLASMA MEMBRANE INTRINSIC PROTEIN 1A); water channel | chr3:22733474-22735335 FORWARD	-1.16123
34.19.1	transport.Major Intrinsic Proteins.PIP	at4g23400	Transcript	Symbols: PIP1D, PIP1;5 | PIP1;5 (PLASMA MEMBRANE INTRINSIC PROTEIN 1;5); water channel | chr4:12220743-12222371 FORWARD	-1.99335
34.19.1	transport.Major Intrinsic Proteins.PIP	at4g35100	Transcript	Symbols: PIP3, PIP3A, PIP2;7, SIMIP | PIP3 (PLASMA MEMBRANE INTRINSIC PROTEIN 3); water channel | chr4:16708598-16710248 FORWARD	-1.17104
34.19.2	transport.Major Intrinsic Proteins.TIP	at2g36830	Transcript	Symbols: GAMMA-TIP, TIP1;1, GAMMA-TIP1 | GAMMA-TIP (GAMMA TONOPLAST INTRINSIC PROTEIN); water channel | chr2:15445425-15446574 FORWARD	1.56974
34.19.3	transport.Major Intrinsic Proteins.NIP	at4g18910	Transcript	Symbols: NIP1;2, NLM2 | NIP1;2 (NOD26-LIKE INTRINSIC PROTEIN 1;2); arsenite transmembrane transporter/ water channel | chr4:10366059-10368381 FORWARD	1.17258
Potassium transport (14 genes)
34.15	transport.potassium	at1g60160	Transcript	potassium transporter family protein | chr1:22188114-22191395 REVERSE	-1.14744
34.15	transport.potassium	at1g70300	Transcript	Symbols: KUP6 | KUP6; potassium ion transmembrane transporter | chr1:26477880-26481630 REVERSE	1.064
34.15	transport.potassium	at2g24240	Transcript	potassium channel tetramerisation domain-containing protein | chr2:10310648-10312328 FORWARD	3.02036
34.15	transport.potassium	at2g26650	Transcript	Symbols: AKT1, ATAKT1 | AKT1 (ARABIDOPSIS K TRANSPORTER 1); cyclic nucleotide binding / inward rectifier potassium channel | chr2:11331850-11336607 REVERSE	2.91772
34.15	transport.potassium	at2g40540	Transcript	Symbols: KT2, ATKT2, SHY3, KUP2, ATKUP2, TRK2 | KT2 (POTASSIUM TRANSPORTER 2); potassium ion transmembrane transporter | chr2:16930864-16934588 FORWARD	-1.60677
34.15	transport.potassium	at4g01840	Transcript	Symbols: KCO5, ATTPK5, ATKCO5, TPK5 | KCO5 (CA2+ ACTIVATED OUTWARD RECTIFYING K+ CHANNEL 5); outward rectifier potassium channel | chr4:793261-795139 FORWARD	-2.31065
34.15	transport.potassium	at4g04850	Transcript	Symbols: KEA3, ATKEA3 | KEA3; potassium ion transmembrane transporter/ potassium:hydrogen antiporter | chr4:2452883-2457767 FORWARD	-1.09602
34.15	transport.potassium	at4g18160	Transcript	Symbols: KCO6, ATTPK3, ATKCO6, TPK3 | KCO6; outward rectifier potassium channel | chr4:10055696-10057736 FORWARD	1.18438
34.15	transport.potassium	at4g19960	Transcript	potassium ion transmembrane transporter | chr4:10813585-10817070 FORWARD	1.71628
34.15	transport.potassium	at4g22200	Transcript	Symbols: AKT2/3, AKT3, AKT2 | AKT2/3 (ARABIDOPSIS POTASSIUM TRANSPORT 2/3); cyclic nucleotide binding / inward rectifier potassium channel/ protein binding | chr4:11746513-11750698 REVERSE	-1.73521
34.15	transport.potassium	at4g32650	Transcript	Symbols: ATKC1, KAT3 | ATKC1 (ARABIDOPSIS THALIANA K+ RECTIFYING CHANNEL 1); cyclic nucleotide binding / inward rectifier potassium channel | chr4:15751322-15754845 REVERSE	1.9854
34.15	transport.potassium	at5g11800	Transcript	Symbols: KEA6, ATKEA6 | KEA6; potassium ion transmembrane transporter/ potassium:hydrogen antiporter | chr5:3803336-3808207 REVERSE	0.97169
34.15	transport.potassium	at5g14880	Transcript	potassium transporter, putative | chr5:4814244-4817667 FORWARD	-2.15965
34.15	transport.potassium	at5g51710	Transcript	Symbols: KEA5, ATKEA5 | KEA5; potassium ion transmembrane transporter/ potassium:hydrogen antiporter | chr5:21004278-21008718 REVERSE	1.2048
Amino acid transport (20 genes)
34.3	transport.amino acids	at1g47670	Transcript	amino acid transporter family protein | chr1:17536667-17539538 REVERSE	-1.9013
34.3	transport.amino acids	at1g58030	Transcript	Symbols: CAT2 | CAT2 (CATIONIC AMINO ACID TRANSPORTER 2); amino acid transmembrane transporter | chr1:21464001-21468420 REVERSE	-0.8889
34.3	transport.amino acids	at1g80510	Transcript	amino acid transporter family protein | chr1:30272849-30274793 FORWARD	1.34741
34.3	transport.amino acids	at2g36590	Transcript	Symbols: ProT3, ATPROT3 | ProT3 (PROLINE TRANSPORTER 3); L-proline transmembrane transporter/ amino acid transmembrane transporter | chr2:15343006-15345337 REVERSE	5.03985
34.3	transport.amino acids	at2g39130	Transcript	amino acid transporter family protein | chr2:16322956-16327266 REVERSE	1.12611
34.3	transport.amino acids	at2g39890	Transcript	Symbols: PROT1, ATPROT1 | PROT1 (PROLINE TRANSPORTER 1); L-proline transmembrane transporter/ amino acid transmembrane transporter | chr2:16655679-16658331 FORWARD	-1.75785
34.3	transport.amino acids	at2g40420	Transcript	amino acid transporter family protein | chr2:16877223-16879214 FORWARD	-0.95182
34.3	transport.amino acids	at3g19553	Transcript	amino acid permease family protein | chr3:6790742-6792919 REVERSE	1.27742
34.3	transport.amino acids	at3g28960	Transcript	amino acid transporter family protein | chr3:10984245-10985767 REVERSE	-3.10477
34.3	transport.amino acids	at3g54830	Transcript	amino acid transporter family protein | chr3:20311901-20315030 REVERSE	-1.70855
34.3	transport.amino acids	at3g55740	Transcript	Symbols: PROT2, ATPROT2 | PROT2 (PROLINE TRANSPORTER 2); L-proline transmembrane transporter/ amino acid transmembrane transporter | chr3:20695499-20698265 FORWARD	1.40204
34.3	transport.amino acids	at3g56200	Transcript	amino acid transporter family protein | chr3:20850029-20852027 FORWARD	0.90783
34.3	transport.amino acids	at4g21120	Transcript	Symbols: AAT1, CAT1 | AAT1 (AMINO ACID TRANSPORTER 1); L-glutamate transmembrane transporter/ L-lysine transmembrane transporter/ arginine transmembrane transporter/ cationic amino acid transmembrane transporter | chr4:11270045-11273973 FORWARD	5.90471
34.3	transport.amino acids	at4g35180	Transcript	Symbols: LHT7 | LHT7 (Lys/His transporter 7); amino acid transmembrane transporter | chr4:16738339-16740465 REVERSE	5.12185
34.3	transport.amino acids	at5g01240	Transcript	amino acid permease, putative | chr5:97894-101835 FORWARD	-1.91049
34.3	transport.amino acids	at5g15240	Transcript	amino acid transporter family protein | chr5:4947667-4950340 FORWARD	2.94614
34.3	transport.amino acids	at5g40780	Transcript	Symbols: LTH1 | LHT1; amino acid transmembrane transporter | chr5:16323651-16327281 FORWARD	4.70785
34.3	transport.amino acids	at5g41800	Transcript	amino acid transporter family protein | chr5:16733773-16735991 FORWARD	3.7418
34.3	transport.amino acids	at5g63850	Transcript	Symbols: AAP4 | AAP4; acidic amino acid transmembrane transporter/ amino acid transmembrane transporter/ neutral amino acid transmembrane transporter/ primary active transmembrane transporter | chr5:25551055-25553520 FORWARD	1.60703
34.3	transport.amino acids	at5g65990	Transcript	amino acid transporter family protein | chr5:26394882-26396513 FORWARD	-1.42008
