# Supplementary material for: Nitric Oxide Mediated Transcriptome Profiling Reveals Activation of Multiple Regulatory Pathways in Arabidopsis thaliana
Source: Front Plant Sci. 2016 Jun 29;7:975. doi: 10.3389/fpls.2016.00975 (PMC4926318; doi:10.3389/fpls.2016.00975)
Supplement: Supplementary file 7 [file Table7.XLSX]

## Sheet: Sheet1
Supplementary Table S7. Leaf transcriptome of Arabidopsis infiltrated with 1mM CysNO. List of Differentially expressed TF groups (Refer to Supplementary Figure S5)
MapMan Analysis
Transcription Factors (604)
Bind Code	Bin Name	ID	Type	Description	Log2(Val_2/Val_1)
27.3	RNA.regulation of transcription	at1g21600	Transcript	Symbols: PTAC6 | PTAC6 (PLASTID TRANSCRIPTIONALLY ACTIVE6) | chr1:7571185-7573846 REVERSE	-1.8878
27.3	RNA.regulation of transcription	at1g25280	Transcript	Symbols: AtTLP10 | AtTLP10 (TUBBY LIKE PROTEIN 10); phosphoric diester hydrolase/ transcription factor | chr1:8863777-8866805 FORWARD	0.93118
27.3	RNA.regulation of transcription	at1g74850	Transcript	Symbols: PTAC2 | PTAC2 (PLASTID TRANSCRIPTIONALLY ACTIVE2) | chr1:28118849-28122314 REVERSE	-1.65614
27.3.1	RNA.regulation of transcription.ABI3/VP1-related B3-domain-containing transcription factor family	at2g46870	Transcript	Symbols: NGA1 | NGA1 (NGATHA1); transcription factor | chr2:19260918-19262404 FORWARD	-1.57851
27.3.2	RNA.regulation of transcription.Alfin-like	at5g26210	Transcript	Symbols: AL4 | AL4 (ALFIN-LIKE 4); DNA binding / methylated histone residue binding | chr5:9158318-9160383 REVERSE	-1.43087
AP2/EREBP	44 (7.28%)	7.28477
27.3.3	RNA.regulation of transcription.AP2/EREBP, APETALA2/Ethylene-responsive element binding protein family	at1g01250	Transcript	AP2 domain-containing transcription factor, putative | chr1:104491-105330 REVERSE	-1.54224
27.3.3	RNA.regulation of transcription.AP2/EREBP, APETALA2/Ethylene-responsive element binding protein family	at1g12610	Transcript	Symbols: DDF1 | DDF1 (DWARF AND DELAYED FLOWERING 1); DNA binding / sequence-specific DNA binding / transcription factor | chr1:4289944-4291017 REVERSE	6.24422
27.3.3	RNA.regulation of transcription.AP2/EREBP, APETALA2/Ethylene-responsive element binding protein family	at1g13260	Transcript	Symbols: RAV1 | RAV1; DNA binding / transcription factor/ transcription repressor | chr1:4542168-4543742 FORWARD	0.9134
27.3.3	RNA.regulation of transcription.AP2/EREBP, APETALA2/Ethylene-responsive element binding protein family	at1g19210	Transcript	AP2 domain-containing transcription factor, putative | chr1:6626822-6627530 REVERSE	2.2442
27.3.3	RNA.regulation of transcription.AP2/EREBP, APETALA2/Ethylene-responsive element binding protein family	at1g22190	Transcript	AP2 domain-containing transcription factor, putative | chr1:7835782-7837288 FORWARD	1.71595
27.3.3	RNA.regulation of transcription.AP2/EREBP, APETALA2/Ethylene-responsive element binding protein family	at1g22810	Transcript	AP2 domain-containing transcription factor, putative | chr1:8074231-8075037 REVERSE	9.96553
27.3.3	RNA.regulation of transcription.AP2/EREBP, APETALA2/Ethylene-responsive element binding protein family	at1g25560	Transcript	Symbols: TEM1 | TEM1 (TEMPRANILLO 1); transcription factor | chr1:8981677-8983041 REVERSE	2.85066
27.3.3	RNA.regulation of transcription.AP2/EREBP, APETALA2/Ethylene-responsive element binding protein family	at1g33760	Transcript	AP2 domain-containing transcription factor, putative | chr1:12237878-12238598 FORWARD	2.26426
27.3.3	RNA.regulation of transcription.AP2/EREBP, APETALA2/Ethylene-responsive element binding protein family	at1g43160	Transcript	Symbols: RAP2.6 | RAP2.6 (related to AP2 6); DNA binding / transcription factor | chr1:16263813-16264818 FORWARD	9.70626
27.3.3	RNA.regulation of transcription.AP2/EREBP, APETALA2/Ethylene-responsive element binding protein family	at1g53910	Transcript	Symbols: RAP2.12 | RAP2.12; DNA binding / transcription factor | chr1:20135112-20136970 FORWARD	1.47352
27.3.3	RNA.regulation of transcription.AP2/EREBP, APETALA2/Ethylene-responsive element binding protein family	at1g63040	Transcript	a pseudogene member of the DREB subfamily A-4 of ERF/AP2 transcription factor family. The translated product contains one AP2 domain. There are 17 members in this subfamily including TINY. | chr1:23371327-23372073 FORWARD	3.63328
27.3.3	RNA.regulation of transcription.AP2/EREBP, APETALA2/Ethylene-responsive element binding protein family	at1g64380	Transcript	AP2 domain-containing transcription factor, putative | chr1:23890646-23892173 REVERSE	3.93765
27.3.3	RNA.regulation of transcription.AP2/EREBP, APETALA2/Ethylene-responsive element binding protein family	at1g71520	Transcript	AP2 domain-containing transcription factor, putative | chr1:26938525-26939106 FORWARD	10.8359
27.3.3	RNA.regulation of transcription.AP2/EREBP, APETALA2/Ethylene-responsive element binding protein family	at1g78080	Transcript	Symbols: RAP2.4 | RAP2.4 (related to AP2 4); DNA binding / transcription factor | chr1:29364249-29366073 FORWARD	2.29091
27.3.3	RNA.regulation of transcription.AP2/EREBP, APETALA2/Ethylene-responsive element binding protein family	at2g20880	Transcript	AP2 domain-containing transcription factor, putative | chr2:8985973-8987263 FORWARD	6.89291
27.3.3	RNA.regulation of transcription.AP2/EREBP, APETALA2/Ethylene-responsive element binding protein family	at2g22200	Transcript	AP2 domain-containing transcription factor | chr2:9443128-9444423 REVERSE	2.51967
27.3.3	RNA.regulation of transcription.AP2/EREBP, APETALA2/Ethylene-responsive element binding protein family	at2g23340	Transcript	AP2 domain-containing transcription factor, putative | chr2:9937998-9938875 FORWARD	1.99354		AP2/EREBP	44
27.3.3	RNA.regulation of transcription.AP2/EREBP, APETALA2/Ethylene-responsive element binding protein family	at2g24681	Transcript	AP2/B3-like transcriptional factor family protein; FUNCTIONS IN: DNA binding; INVOLVED IN: regulation of transcription, DNA-dependent; CONTAINS InterPro DOMAIN/s: Transcriptional factor B3 (InterPro:IPR003340); BEST Arabidopsis thaliana protein match is: transcriptional factor B3 family protein (TAIR:AT2G24680.1).	-1.34089			7.28477
27.3.3	RNA.regulation of transcription.AP2/EREBP, APETALA2/Ethylene-responsive element binding protein family	at2g25820	Transcript	transcription factor | chr2:11014890-11015800 FORWARD	2.29257
27.3.3	RNA.regulation of transcription.AP2/EREBP, APETALA2/Ethylene-responsive element binding protein family	at2g28550	Transcript	Symbols: RAP2.7, TOE1 | RAP2.7 (RELATED TO AP2.7); DNA binding / transcription factor | chr2:12225951-12228543 REVERSE	1.18932
27.3.3	RNA.regulation of transcription.AP2/EREBP, APETALA2/Ethylene-responsive element binding protein family	at2g33710	Transcript	AP2 domain-containing transcription factor family protein | chr2:14258509-14260733 REVERSE	5.33284
27.3.3	RNA.regulation of transcription.AP2/EREBP, APETALA2/Ethylene-responsive element binding protein family	at2g40340	Transcript	AP2 domain-containing transcription factor, putative (DRE2B) | chr2:16848438-16850487 REVERSE	7.70854
27.3.3	RNA.regulation of transcription.AP2/EREBP, APETALA2/Ethylene-responsive element binding protein family	at2g41710	Transcript	ovule development protein, putative | chr2:17400022-17403050 REVERSE	-1.24205
27.3.3	RNA.regulation of transcription.AP2/EREBP, APETALA2/Ethylene-responsive element binding protein family	at2g46310	Transcript	Symbols: CRF5 | CRF5 (CYTOKININ RESPONSE FACTOR 5); DNA binding / transcription factor | chr2:19011503-19012857 FORWARD	1.36091
27.3.3	RNA.regulation of transcription.AP2/EREBP, APETALA2/Ethylene-responsive element binding protein family	at2g47520	Transcript	AP2 domain-containing transcription factor, putative | chr2:19502802-19503569 REVERSE	5.41981
27.3.3	RNA.regulation of transcription.AP2/EREBP, APETALA2/Ethylene-responsive element binding protein family	at3g11020	Transcript	Symbols: DREB2B, DREB2 | DREB2B (DRE/CRT-BINDING PROTEIN 2B); DNA binding / transcription activator/ transcription factor | chr3:3455355-3457214 FORWARD	3.39953
27.3.3	RNA.regulation of transcription.AP2/EREBP, APETALA2/Ethylene-responsive element binding protein family	at3g61630	Transcript	Symbols: CRF6 | CRF6 (CYTOKININ RESPONSE FACTOR 6); DNA binding / transcription factor | chr3:22805180-22806527 FORWARD	2.06075
27.3.3	RNA.regulation of transcription.AP2/EREBP, APETALA2/Ethylene-responsive element binding protein family	at4g06746	Transcript	Symbols: RAP2.9 | RAP2.9 (related to AP2 9); DNA binding / transcription factor | chr4:4073962-4074545 REVERSE	5.10365
27.3.3	RNA.regulation of transcription.AP2/EREBP, APETALA2/Ethylene-responsive element binding protein family	at4g23750	Transcript	Symbols: CRF2 | CRF2 (CYTOKININ RESPONSE FACTOR 2); DNA binding / transcription factor | chr4:12376194-12378024 FORWARD	-1.51883
27.3.3	RNA.regulation of transcription.AP2/EREBP, APETALA2/Ethylene-responsive element binding protein family	at4g25480	Transcript	Symbols: DREB1A, CBF3, ATCBF3 | DREB1A (DEHYDRATION RESPONSE ELEMENT B1A); DNA binding / transcription activator/ transcription factor | chr4:13018214-13019121 REVERSE	2.84438
27.3.3	RNA.regulation of transcription.AP2/EREBP, APETALA2/Ethylene-responsive element binding protein family	at4g27950	Transcript	Symbols: CRF4 | CRF4 (CYTOKININ RESPONSE FACTOR 4); DNA binding / transcription factor | chr4:13909569-13910859 REVERSE	7.03719
27.3.3	RNA.regulation of transcription.AP2/EREBP, APETALA2/Ethylene-responsive element binding protein family	at4g28140	Transcript	AP2 domain-containing transcription factor, putative | chr4:13974691-13975908 REVERSE	8.20867
27.3.3	RNA.regulation of transcription.AP2/EREBP, APETALA2/Ethylene-responsive element binding protein family	at4g32800	Transcript	AP2 domain-containing transcription factor TINY, putative | chr4:15819524-15820871 FORWARD	5.3769
27.3.3	RNA.regulation of transcription.AP2/EREBP, APETALA2/Ethylene-responsive element binding protein family	at4g36900	Transcript	Symbols: RAP2.10 | RAP2.10 (related to AP2 10); DNA binding / transcription factor | chr4:17388814-17389837 FORWARD	3.71084
27.3.3	RNA.regulation of transcription.AP2/EREBP, APETALA2/Ethylene-responsive element binding protein family	at5g05410	Transcript	Symbols: DREB2A, DREB2 | DREB2A; DNA binding / transcription activator/ transcription factor | chr5:1602205-1603911 FORWARD	4.64178
27.3.3	RNA.regulation of transcription.AP2/EREBP, APETALA2/Ethylene-responsive element binding protein family	at5g07310	Transcript	AP2 domain-containing transcription factor, putative | chr5:2305684-2306660 FORWARD	0
27.3.3	RNA.regulation of transcription.AP2/EREBP, APETALA2/Ethylene-responsive element binding protein family	at5g11590	Transcript	Symbols: TINY2 | TINY2 (TINY2); DNA binding / transcription factor | chr5:3727534-3728726 REVERSE	-1.79205
27.3.3	RNA.regulation of transcription.AP2/EREBP, APETALA2/Ethylene-responsive element binding protein family	at5g13330	Transcript	Symbols: Rap2.6L | Rap2.6L (related to AP2 6L); DNA binding / transcription factor | chr5:4272060-4274660 FORWARD	5.60361
27.3.3	RNA.regulation of transcription.AP2/EREBP, APETALA2/Ethylene-responsive element binding protein family	at5g25810	Transcript	Symbols: tny | tny (TINY); DNA binding / transcription factor | chr5:8986771-8987787 REVERSE	3.75816
27.3.3	RNA.regulation of transcription.AP2/EREBP, APETALA2/Ethylene-responsive element binding protein family	at5g51990	Transcript	Symbols: CBF4, DREB1D | CBF4 (C- REPEAT-BINDING FACTOR 4); DNA binding / transcription activator/ transcription factor | chr5:21117113-21117787 REVERSE	4.82046
27.3.3	RNA.regulation of transcription.AP2/EREBP, APETALA2/Ethylene-responsive element binding protein family	at5g52020	Transcript	AP2 domain-containing protein | chr5:21123958-21124948 REVERSE	5.84949
27.3.3	RNA.regulation of transcription.AP2/EREBP, APETALA2/Ethylene-responsive element binding protein family	at5g53290	Transcript	Symbols: CRF3 | CRF3 (CYTOKININ RESPONSE FACTOR 3); DNA binding / transcription factor | chr5:21617813-21619267 REVERSE	7.4745
27.3.3	RNA.regulation of transcription.AP2/EREBP, APETALA2/Ethylene-responsive element binding protein family	at5g61890	Transcript	AP2 domain-containing transcription factor family protein | chr5:24852639-24853910 REVERSE	6.09195
27.3.3	RNA.regulation of transcription.AP2/EREBP, APETALA2/Ethylene-responsive element binding protein family	at5g64750	Transcript	Symbols: ABR1 | ABR1 (ABA REPRESSOR1); DNA binding / transcription factor | chr5:25891506-25893888 FORWARD	9.68623
ARF	8 (1.3%)	1.3245
27.3.4	RNA.regulation of transcription.ARF, Auxin Response Factor family	at1g19850	Transcript	Symbols: MP, ARF5, IAA24 | MP (MONOPTEROS); transcription factor | chr1:6886879-6891374 FORWARD	2.1352
27.3.4	RNA.regulation of transcription.ARF, Auxin Response Factor family	at1g30330	Transcript	Symbols: ARF6 | ARF6 (AUXIN RESPONSE FACTOR 6); transcription factor | chr1:10685822-10690036 REVERSE	2.08082		ARF	8
27.3.4	RNA.regulation of transcription.ARF, Auxin Response Factor family	at2g28350	Transcript	Symbols: ARF10 | ARF10 (AUXIN RESPONSE FACTOR 10); miRNA binding / transcription factor | chr2:12114331-12116848 FORWARD	-1.9152			1.3245
27.3.4	RNA.regulation of transcription.ARF, Auxin Response Factor family	at2g33860	Transcript	Symbols: ETT, ARF3 | ETT (ETTIN); DNA binding / transcription factor | chr2:14325269-14328978 REVERSE	-2.35466
27.3.4	RNA.regulation of transcription.ARF, Auxin Response Factor family	at2g46530	Transcript	Symbols: ARF11 | ARF11 (AUXIN RESPONSE FACTOR 11); transcription factor | chr2:19105112-19108331 FORWARD	-1.84986
27.3.4	RNA.regulation of transcription.ARF, Auxin Response Factor family	at4g23980	Transcript	Symbols: ARF9 | ARF9 (AUXIN RESPONSE FACTOR 9); transcription factor | chr4:12451277-12455014 FORWARD	-1.52214
27.3.4	RNA.regulation of transcription.ARF, Auxin Response Factor family	at5g37020	Transcript	Symbols: ARF8, ATARF8 | ARF8 (AUXIN RESPONSE FACTOR 8); transcription factor | chr5:14630028-14634387 FORWARD	-2.60959
27.3.4	RNA.regulation of transcription.ARF, Auxin Response Factor family	at5g60450	Transcript	Symbols: ARF4 | ARF4 (AUXIN RESPONSE FACTOR 4); transcription factor | chr5:24308322-24312698 REVERSE	-1.41957
27.3.5	RNA.regulation of transcription.ARR	at1g19050	Transcript	Symbols: ARR7 | ARR7 (RESPONSE REGULATOR 7); transcription regulator/ two-component response regulator | chr1:6577833-6579178 REVERSE	2.04581
27.3.5	RNA.regulation of transcription.ARR	at2g01760	Transcript	Symbols: ARR14 | ARR14 (ARABIDOPSIS RESPONSE REGULATOR 14); transcription factor/ two-component response regulator | chr2:332967-334696 FORWARD	-3.39379
27.3.5	RNA.regulation of transcription.ARR	at2g40670	Transcript	Symbols: ARR16, RR16 | ARR16 (ARABIDOPSIS RESPONSE REGULATOR 16); transcription regulator/ two-component response regulator | chr2:16970258-16971207 FORWARD	-2.32763
27.3.5	RNA.regulation of transcription.ARR	at2g41310	Transcript	Symbols: ATRR3, ARR8 | ATRR3 (RESPONSE REGULATOR 3); transcription regulator/ two-component response regulator | chr2:17221933-17224427 FORWARD	-1.94214
27.3.5	RNA.regulation of transcription.ARR	at3g57040	Transcript	Symbols: ARR9, ATRR4 | ARR9 (RESPONSE REGULATOR 9); transcription regulator/ two-component response regulator | chr3:21109614-21111432 FORWARD	-2.66651
BHLH	55 (9.1%)	9.10596
27.3.6	RNA.regulation of transcription.bHLH,Basic Helix-Loop-Helix family	at1g01260	Transcript	basic helix-loop-helix (bHLH) family protein | chr1:109032-111609 FORWARD	2.09512
27.3.6	RNA.regulation of transcription.bHLH,Basic Helix-Loop-Helix family	at1g05805	Transcript	basic helix-loop-helix (bHLH) family protein | chr1:1744773-1747693 FORWARD	2.11724
27.3.6	RNA.regulation of transcription.bHLH,Basic Helix-Loop-Helix family	at1g12540	Transcript	basic helix-loop-helix (bHLH) family protein | chr1:4273137-4274206 FORWARD	0
27.3.6	RNA.regulation of transcription.bHLH,Basic Helix-Loop-Helix family	at1g12860	Transcript	Symbols: SCRM2, ICE2 | SCRM2 (SCREAM 2); DNA binding / transcription factor | chr1:4382223-4386392 FORWARD	-2.44007
27.3.6	RNA.regulation of transcription.bHLH,Basic Helix-Loop-Helix family	at1g18400	Transcript	Symbols: BEE1 | BEE1 (BR Enhanced Expression 1); transcription factor | chr1:6331398-6333743 FORWARD	-2.66016
27.3.6	RNA.regulation of transcription.bHLH,Basic Helix-Loop-Helix family	at1g51070	Transcript	basic helix-loop-helix (bHLH) family protein | chr1:18927887-18929762 FORWARD	-1.39205		bHLH	55
27.3.6	RNA.regulation of transcription.bHLH,Basic Helix-Loop-Helix family	at1g51140	Transcript	basic helix-loop-helix (bHLH) family protein | chr1:18943457-18945753 REVERSE	-1.26884			9.10596
27.3.6	RNA.regulation of transcription.bHLH,Basic Helix-Loop-Helix family	at1g59640	Transcript	Symbols: ZCW32, BPEP | ZCW32; DNA binding / transcription factor | chr1:21909180-21911201 REVERSE	1.48953
27.3.6	RNA.regulation of transcription.bHLH,Basic Helix-Loop-Helix family	at1g61660	Transcript	basic helix-loop-helix (bHLH) family protein | chr1:22753715-22756295 REVERSE	1.22161
27.3.6	RNA.regulation of transcription.bHLH,Basic Helix-Loop-Helix family	at1g62975	Transcript	basic helix-loop-helix (bHLH) family protein (bHLH125) | chr1:23328850-23330776 FORWARD	4.45281
27.3.6	RNA.regulation of transcription.bHLH,Basic Helix-Loop-Helix family	at1g64625	Transcript	transcription factor | chr1:24016656-24019271 FORWARD	-4.24715
27.3.6	RNA.regulation of transcription.bHLH,Basic Helix-Loop-Helix family	at1g68920	Transcript	basic helix-loop-helix (bHLH) family protein | chr1:25915012-25917906 FORWARD	-1.37637
27.3.6	RNA.regulation of transcription.bHLH,Basic Helix-Loop-Helix family	at1g72210	Transcript	basic helix-loop-helix (bHLH) family protein (bHLH096) | chr1:27179790-27182430 FORWARD	5.15709
27.3.6	RNA.regulation of transcription.bHLH,Basic Helix-Loop-Helix family	at1g73830	Transcript	Symbols: BEE3 | BEE3 (BR ENHANCED EXPRESSION 3); DNA binding / transcription factor | chr1:27759975-27761447 FORWARD	-4.50709
27.3.6	RNA.regulation of transcription.bHLH,Basic Helix-Loop-Helix family	at2g18300	Transcript	basic helix-loop-helix (bHLH) family protein | chr2:7952667-7954567 REVERSE	-3.4142
27.3.6	RNA.regulation of transcription.bHLH,Basic Helix-Loop-Helix family	at2g20180	Transcript	Symbols: PIL5 | PIL5 (PHYTOCHROME INTERACTING FACTOR 3-LIKE 5); DNA binding / phytochrome binding / transcription factor | chr2:8704024-8706547 REVERSE	-2.45774
27.3.6	RNA.regulation of transcription.bHLH,Basic Helix-Loop-Helix family	at2g22760	Transcript	basic helix-loop-helix (bHLH) family protein | chr2:9677880-9679364 FORWARD	10.1887
27.3.6	RNA.regulation of transcription.bHLH,Basic Helix-Loop-Helix family	at2g22770	Transcript	Symbols: NAI1 | NAI1; DNA binding / transcription factor | chr2:9684725-9686595 FORWARD	7.31806
27.3.6	RNA.regulation of transcription.bHLH,Basic Helix-Loop-Helix family	at2g31210	Transcript	basic helix-loop-helix (bHLH) family protein | chr2:13296143-13298277 FORWARD	6.76376
27.3.6	RNA.regulation of transcription.bHLH,Basic Helix-Loop-Helix family	at2g41240	Transcript	Symbols: BHLH100 | BHLH100 (BASIC HELIX-LOOP-HELIX PROTEIN 100); DNA binding / transcription factor | chr2:17198331-17199320 REVERSE	-2.61255
27.3.6	RNA.regulation of transcription.bHLH,Basic Helix-Loop-Helix family	at2g42300	Transcript	basic helix-loop-helix (bHLH) family protein | chr2:17621156-17624841 FORWARD	-2.63892
27.3.6	RNA.regulation of transcription.bHLH,Basic Helix-Loop-Helix family	at2g46510	Transcript	Symbols: ATAIB | ATAIB (ABA-INDUCIBLE BHLH-TYPE TRANSCRIPTION FACTOR); DNA binding / transcription factor | chr2:19090953-19093315 REVERSE	2.69307
27.3.6	RNA.regulation of transcription.bHLH,Basic Helix-Loop-Helix family	at3g05800	Transcript	transcription factor | chr3:1727306-1728296 FORWARD	3.27705
27.3.6	RNA.regulation of transcription.bHLH,Basic Helix-Loop-Helix family	at3g06590	Transcript	transcription factor | chr3:2054423-2055414 REVERSE	-1.18911
27.3.6	RNA.regulation of transcription.bHLH,Basic Helix-Loop-Helix family	at3g07340	Transcript	basic helix-loop-helix (bHLH) family protein | chr3:2340899-2343470 REVERSE	-1.34465
27.3.6	RNA.regulation of transcription.bHLH,Basic Helix-Loop-Helix family	at3g26744	Transcript	Symbols: ICE1, ATICE1, SCRM | ICE1 (INDUCER OF CBF EXPRESSION 1); DNA binding / transcription activator/ transcription factor | chr3:9832689-9835087 REVERSE	-1.18744
27.3.6	RNA.regulation of transcription.bHLH,Basic Helix-Loop-Helix family	at3g47640	Transcript	basic helix-loop-helix (bHLH) family protein | chr3:17567597-17569315 FORWARD	-2.26946
27.3.6	RNA.regulation of transcription.bHLH,Basic Helix-Loop-Helix family	at3g56970	Transcript	Symbols: BHLH038, ORG2 | BHLH038; DNA binding / transcription factor | chr3:21084110-21085150 REVERSE	-2.75764
27.3.6	RNA.regulation of transcription.bHLH,Basic Helix-Loop-Helix family	at3g56980	Transcript	Symbols: BHLH039, ORG3 | BHLH039; DNA binding / transcription factor | chr3:21086546-21087494 REVERSE	-3.19198
27.3.6	RNA.regulation of transcription.bHLH,Basic Helix-Loop-Helix family	at3g61950	Transcript	basic helix-loop-helix (bHLH) family protein | chr3:22939546-22941451 FORWARD	-3.89039
27.3.6	RNA.regulation of transcription.bHLH,Basic Helix-Loop-Helix family	at4g00050	Transcript	Symbols: UNE10 | UNE10 (unfertilized embryo sac 10); DNA binding / transcription factor | chr4:17792-20066 FORWARD	-2.0568
27.3.6	RNA.regulation of transcription.bHLH,Basic Helix-Loop-Helix family	at4g00480	Transcript	Symbols: ATMYC1, myc1 | myc-related transcription factor (MYC1) | chr4:216812-219743 REVERSE	-3.49551
27.3.6	RNA.regulation of transcription.bHLH,Basic Helix-Loop-Helix family	at4g00870	Transcript	basic helix-loop-helix (bHLH) family protein | chr4:362169-363691 REVERSE	-2.61454
27.3.6	RNA.regulation of transcription.bHLH,Basic Helix-Loop-Helix family	at4g01460	Transcript	basic helix-loop-helix (bHLH) family protein | chr4:620759-622945 FORWARD	-3.09952
27.3.6	RNA.regulation of transcription.bHLH,Basic Helix-Loop-Helix family	at4g09180	Transcript	basic helix-loop-helix (bHLH) family protein | chr4:5847401-5849724 FORWARD	-1.22983
27.3.6	RNA.regulation of transcription.bHLH,Basic Helix-Loop-Helix family	at4g17880	Transcript	basic helix-loop-helix (bHLH) family protein | chr4:9933366-9935586 REVERSE	-2.99849
27.3.6	RNA.regulation of transcription.bHLH,Basic Helix-Loop-Helix family	at4g20970	Transcript	basic helix-loop-helix (bHLH) family protein | chr4:11215259-11216212 FORWARD	4.39214
27.3.6	RNA.regulation of transcription.bHLH,Basic Helix-Loop-Helix family	at4g29930	Transcript	basic helix-loop-helix (bHLH) family protein | chr4:14644009-14645505 FORWARD	8.39629
27.3.6	RNA.regulation of transcription.bHLH,Basic Helix-Loop-Helix family	at4g30980	Transcript	basic helix-loop-helix (bHLH) family protein | chr4:15079243-15081657 REVERSE	-2.17091
27.3.6	RNA.regulation of transcription.bHLH,Basic Helix-Loop-Helix family	at4g36540	Transcript	Symbols: BEE2 | BEE2 (BR Enhanced Expression 2); DNA binding / transcription factor | chr4:17243583-17245296 FORWARD	-4.1675
27.3.6	RNA.regulation of transcription.bHLH,Basic Helix-Loop-Helix family	at4g37850	Transcript	basic helix-loop-helix (bHLH) family protein | chr4:17796093-17797900 REVERSE	7.35975
27.3.6	RNA.regulation of transcription.bHLH,Basic Helix-Loop-Helix family	at5g04150	Transcript	Symbols: BHLH101 | BHLH101; DNA binding / transcription factor | chr5:1138559-1139476 REVERSE	-3.28499
27.3.6	RNA.regulation of transcription.bHLH,Basic Helix-Loop-Helix family	at5g09460	Transcript	transcription factor/ transcription regulator | chr5:2943738-2946839 REVERSE	-3.16956
27.3.6	RNA.regulation of transcription.bHLH,Basic Helix-Loop-Helix family	at5g10570	Transcript	basic helix-loop-helix (bHLH) family protein | chr5:3341357-3342992 FORWARD	-2.26201
27.3.6	RNA.regulation of transcription.bHLH,Basic Helix-Loop-Helix family	at5g39860	Transcript	Symbols: PRE1 | PRE1 (PACLOBUTRAZOL RESISTANCE1); DNA binding / transcription factor | chr5:15957417-15958455 FORWARD	-3.63548
27.3.6	RNA.regulation of transcription.bHLH,Basic Helix-Loop-Helix family	at5g41315	Transcript	Symbols: GL3, MYC6.2 | GL3 (GLABROUS 3); protein binding / transcription factor | chr5:16529455-16532879 FORWARD	3.75663
27.3.6	RNA.regulation of transcription.bHLH,Basic Helix-Loop-Helix family	at5g43650	Transcript	basic helix-loop-helix (bHLH) family protein | chr5:17533193-17534796 REVERSE	4.92228
27.3.6	RNA.regulation of transcription.bHLH,Basic Helix-Loop-Helix family	at5g46690	Transcript	Symbols: bHLH071 | bHLH071 (beta HLH protein 71); DNA binding / transcription factor | chr5:18945615-18947637 FORWARD	-3.29205
27.3.6	RNA.regulation of transcription.bHLH,Basic Helix-Loop-Helix family	at5g46830	Transcript	basic helix-loop-helix (bHLH) family protein | chr5:19002719-19004254 FORWARD	-1.94791
27.3.6	RNA.regulation of transcription.bHLH,Basic Helix-Loop-Helix family	at5g48560	Transcript	basic helix-loop-helix (bHLH) family protein | chr5:19684006-19687151 FORWARD	2.34726
27.3.6	RNA.regulation of transcription.bHLH,Basic Helix-Loop-Helix family	at5g56960	Transcript	basic helix-loop-helix (bHLH) family protein | chr5:23038703-23041174 REVERSE	4.63033
27.3.6	RNA.regulation of transcription.bHLH,Basic Helix-Loop-Helix family	at5g57150	Transcript	basic helix-loop-helix (bHLH) family protein | chr5:23152319-23155066 FORWARD	2.74345
27.3.6	RNA.regulation of transcription.bHLH,Basic Helix-Loop-Helix family	at5g62610	Transcript	basic helix-loop-helix (bHLH) family protein | chr5:25132899-25134788 REVERSE	-1.03027
27.3.6	RNA.regulation of transcription.bHLH,Basic Helix-Loop-Helix family	at5g64340	Transcript	Symbols: SAC51 | SAC51 (SUPPRESSOR OF ACAULIS 51); transcription factor/ transcription regulator | chr5:25730335-25733313 REVERSE	-1.71734
27.3.6	RNA.regulation of transcription.bHLH,Basic Helix-Loop-Helix family	at5g65640	Transcript	Symbols: bHLH093 | bHLH093 (beta HLH protein 93); DNA binding / transcription factor | chr5:26237055-26239084 FORWARD	-1.31447
Zinc Finger	70 (11.7%)	11.755
27.3.7	RNA.regulation of transcription.C2C2(Zn) CO-like, Constans-like zinc finger family	at1g25440	Transcript	zinc finger (B-box type) family protein | chr1:8933716-8935460 REVERSE	-3.01205
27.3.7	RNA.regulation of transcription.C2C2(Zn) CO-like, Constans-like zinc finger family	at1g68190	Transcript	zinc finger (B-box type) family protein | chr1:25559246-25561212 FORWARD	-2.49338
27.3.7	RNA.regulation of transcription.C2C2(Zn) CO-like, Constans-like zinc finger family	at1g68520	Transcript	zinc finger (B-box type) family protein | chr1:25709114-25710907 REVERSE	-2.49443
27.3.7	RNA.regulation of transcription.C2C2(Zn) CO-like, Constans-like zinc finger family	at1g73870	Transcript	zinc finger (B-box type) family protein | chr1:27779166-27780676 FORWARD	-3.47467
27.3.7	RNA.regulation of transcription.C2C2(Zn) CO-like, Constans-like zinc finger family	at1g78600	Transcript	Symbols: LZF1, STH3 | LZF1 (LIGHT-REGULATED ZINC FINGER PROTEIN 1); transcription factor/ zinc ion binding | chr1:29567187-29568859 FORWARD	2.18511
27.3.7	RNA.regulation of transcription.C2C2(Zn) CO-like, Constans-like zinc finger family	at2g33500	Transcript	zinc finger (B-box type) family protein | chr2:14187987-14190254 REVERSE	-1.96312
27.3.7	RNA.regulation of transcription.C2C2(Zn) CO-like, Constans-like zinc finger family	at2g47890	Transcript	zinc finger (B-box type) family protein | chr2:19607996-19609645 FORWARD	2.62918
27.3.7	RNA.regulation of transcription.C2C2(Zn) CO-like, Constans-like zinc finger family	at4g38960	Transcript	zinc finger (B-box type) family protein | chr4:18161353-18163303 FORWARD	-2.35808		Zinc Finger	142
27.3.7	RNA.regulation of transcription.C2C2(Zn) CO-like, Constans-like zinc finger family	at5g57660	Transcript	Symbols: ATCOL5, COL5 | zinc finger (B-box type) family protein | chr5:23355464-23356989 FORWARD	1.11403			23.5099
27.3.8	RNA.regulation of transcription.C2C2(Zn) DOF zinc finger family	at1g26790	Transcript	Dof-type zinc finger domain-containing protein | chr1:9273857-9275312 REVERSE	-2.45819
27.3.8	RNA.regulation of transcription.C2C2(Zn) DOF zinc finger family	at1g28310	Transcript	Dof-type zinc finger domain-containing protein | chr1:9911898-9913698 REVERSE	-1.63219
27.3.8	RNA.regulation of transcription.C2C2(Zn) DOF zinc finger family	at1g29160	Transcript	Dof-type zinc finger domain-containing protein | chr1:10183797-10184324 REVERSE	3.65121
27.3.8	RNA.regulation of transcription.C2C2(Zn) DOF zinc finger family	at1g47655	Transcript	Dof-type zinc finger domain-containing protein | chr1:17525365-17526306 FORWARD	-3.79179
27.3.8	RNA.regulation of transcription.C2C2(Zn) DOF zinc finger family	at1g69570	Transcript	Dof-type zinc finger domain-containing protein | chr1:26161528-26163496 REVERSE	2.16597
27.3.8	RNA.regulation of transcription.C2C2(Zn) DOF zinc finger family	at2g28510	Transcript	Dof-type zinc finger domain-containing protein | chr2:12199098-12200765 REVERSE	1.20938
27.3.8	RNA.regulation of transcription.C2C2(Zn) DOF zinc finger family	at2g34140	Transcript	Dof-type zinc finger domain-containing protein | chr2:14413758-14414765 REVERSE	3.94276
27.3.8	RNA.regulation of transcription.C2C2(Zn) DOF zinc finger family	at3g21270	Transcript	Symbols: ADOF2 | ADOF2; DNA binding / transcription factor | chr3:7474679-7475757 FORWARD	-1.33607
27.3.8	RNA.regulation of transcription.C2C2(Zn) DOF zinc finger family	at3g50410	Transcript	Symbols: OBP1 | OBP1 (OBF BINDING PROTEIN 1); DNA binding / protein binding / transcription factor | chr3:18709748-18710760 FORWARD	2.65423
27.3.8	RNA.regulation of transcription.C2C2(Zn) DOF zinc finger family	at4g00950	Transcript	Symbols: MEE47 | MEE47 (maternal effect embryo arrest 47); transcription factor | chr4:405673-407142 REVERSE	-3.4336
27.3.8	RNA.regulation of transcription.C2C2(Zn) DOF zinc finger family	at4g24060	Transcript	Dof-type zinc finger domain-containing protein | chr4:12503782-12505646 FORWARD	1.89833
27.3.8	RNA.regulation of transcription.C2C2(Zn) DOF zinc finger family	at4g38000	Transcript	Dof-type zinc finger domain-containing protein | chr4:17858351-17859325 FORWARD	3.68925
27.3.8	RNA.regulation of transcription.C2C2(Zn) DOF zinc finger family	at5g60200	Transcript	Dof-type zinc finger domain-containing protein | chr5:24240975-24242523 FORWARD	1.49871
27.3.9	RNA.regulation of transcription.C2C2(Zn) GATA transcription factor family	at3g16870	Transcript	zinc finger (GATA type) family protein | chr3:5763586-5764654 REVERSE	2.68382
27.3.9	RNA.regulation of transcription.C2C2(Zn) GATA transcription factor family	at3g51080	Transcript	zinc finger (GATA type) family protein | chr3:18973213-18974892 FORWARD	-2.29079
27.3.9	RNA.regulation of transcription.C2C2(Zn) GATA transcription factor family	at3g54810	Transcript	Symbols: BME3-ZF, BME3 | zinc finger (GATA type) family protein | chr3:20296232-20298691 FORWARD	1.93609
27.3.9	RNA.regulation of transcription.C2C2(Zn) GATA transcription factor family	at3g60530	Transcript	zinc finger (GATA type) family protein | chr3:22373215-22374387 FORWARD	-1.85253
27.3.9	RNA.regulation of transcription.C2C2(Zn) GATA transcription factor family	at4g32890	Transcript	zinc finger (GATA type) family protein | chr4:15875470-15876762 FORWARD	-3.50605
27.3.9	RNA.regulation of transcription.C2C2(Zn) GATA transcription factor family	at4g34680	Transcript	GATA transcription factor 3, putative (GATA-3) | chr4:16553408-16554740 FORWARD	-2.51213
27.3.9	RNA.regulation of transcription.C2C2(Zn) GATA transcription factor family	at5g47140	Transcript	zinc finger (GATA type) family protein | chr5:19144635-19147489 FORWARD	-1.29515
27.3.9	RNA.regulation of transcription.C2C2(Zn) GATA transcription factor family	at5g56860	Transcript	Symbols: GNC | GNC (GATA, nitrate-inducible, carbon metabolism-involved); transcription factor | chr5:22989265-22991467 REVERSE	-2.40762
27.3.11	RNA.regulation of transcription.C2H2 zinc finger family	at1g04990	Transcript	zinc finger (CCCH-type) family protein | chr1:1419141-1421639 REVERSE	1.57919
27.3.11	RNA.regulation of transcription.C2H2 zinc finger family	at1g08290	Transcript	zinc finger (C2H2 type) protein (WIP3) | chr1:2609996-2613242 REVERSE	4.13925
27.3.11	RNA.regulation of transcription.C2H2 zinc finger family	at1g25250	Transcript	Symbols: AtIDD16 | AtIDD16 (Arabidopsis thaliana Indeterminate(ID)-Domain 16); nucleic acid binding / transcription factor/ zinc ion binding | chr1:8849549-8851612 FORWARD	3.36916
27.3.11	RNA.regulation of transcription.C2H2 zinc finger family	at1g27730	Transcript	Symbols: STZ, ZAT10 | STZ (salt tolerance zinc finger); nucleic acid binding / transcription factor/ transcription repressor/ zinc ion binding | chr1:9648141-9649073 REVERSE	1.25503
27.3.11	RNA.regulation of transcription.C2H2 zinc finger family	at1g29600	Transcript	zinc finger (CCCH-type) family protein | chr1:10344046-10345651 FORWARD	-2.42062
27.3.11	RNA.regulation of transcription.C2H2 zinc finger family	at1g34370	Transcript	Symbols: STOP1 | STOP1 (sensitive to proton rhizotoxicity 1); nucleic acid binding / transcription factor/ zinc ion binding | chr1:12550446-12552629 FORWARD	1.81814
27.3.11	RNA.regulation of transcription.C2H2 zinc finger family	at1g43850	Transcript	Symbols: SEU | SEU (seuss); DNA binding / protein binding / protein heterodimerization/ transcription cofactor | chr1:16617152-16622049 FORWARD	-0.91446
27.3.11	RNA.regulation of transcription.C2H2 zinc finger family	at1g66140	Transcript	Symbols: ZFP4 | ZFP4 (ZINC FINGER PROTEIN 4); nucleic acid binding / transcription factor/ zinc ion binding | chr1:24619837-24622004 REVERSE	-2.83975
27.3.11	RNA.regulation of transcription.C2H2 zinc finger family	at1g68130	Transcript	Symbols: AtIDD14 | AtIDD14 (Arabidopsis thaliana Indeterminate(ID)-Domain 14); nucleic acid binding / transcription factor/ zinc ion binding | chr1:25532244-25534586 FORWARD	-1.32518
27.3.11	RNA.regulation of transcription.C2H2 zinc finger family	at1g75710	Transcript	zinc finger (C2H2 type) family protein | chr1:28428706-28431249 FORWARD	-2.24189
27.3.11	RNA.regulation of transcription.C2H2 zinc finger family	at2g02070	Transcript	Symbols: AtIDD5 | AtIDD5 (Arabidopsis thaliana Indeterminate(ID)-Domain 5); nucleic acid binding / transcription factor/ zinc ion binding | chr2:505487-509425 FORWARD	-1.98134
27.3.11	RNA.regulation of transcription.C2H2 zinc finger family	at2g02080	Transcript	Symbols: AtIDD4 | AtIDD4 (Arabidopsis thaliana Indeterminate(ID)-Domain 4); transcription factor | chr2:518159-521707 REVERSE	-1.21491
27.3.11	RNA.regulation of transcription.C2H2 zinc finger family	at2g28200	Transcript	nucleic acid binding / transcription factor/ zinc ion binding | chr2:12024149-12025306 FORWARD	-3.23512
27.3.11	RNA.regulation of transcription.C2H2 zinc finger family	at2g37430	Transcript	zinc finger (C2H2 type) family protein (ZAT11) | chr2:15706357-15707224 FORWARD	5.4549
27.3.11	RNA.regulation of transcription.C2H2 zinc finger family	at2g41940	Transcript	Symbols: ZFP8 | ZFP8 (ZINC FINGER PROTEIN 8); nucleic acid binding / transcription factor/ zinc ion binding | chr2:17507509-17508616 FORWARD	-2.53298
27.3.11	RNA.regulation of transcription.C2H2 zinc finger family	at3g13810	Transcript	Symbols: AtIDD11 | AtIDD11 (Arabidopsis thaliana Indeterminate(ID)-Domain 11); nucleic acid binding / transcription factor/ zinc ion binding | chr3:4544490-4547410 FORWARD	-1.52637
27.3.11	RNA.regulation of transcription.C2H2 zinc finger family	at3g19580	Transcript	Symbols: AZF2 | AZF2 (ARABIDOPSIS ZINC-FINGER PROTEIN 2); DNA binding / nucleic acid binding / transcription factor/ transcription repressor/ zinc ion binding | chr3:6803166-6804233 REVERSE	1.49942
27.3.11	RNA.regulation of transcription.C2H2 zinc finger family	at3g28210	Transcript	Symbols: PMZ | PMZ; zinc ion binding | chr3:10520509-10521532 FORWARD	6.75719
27.3.11	RNA.regulation of transcription.C2H2 zinc finger family	at3g46090	Transcript	Symbols: ZAT7 | ZAT7; nucleic acid binding / transcription factor/ zinc ion binding | chr3:16926216-16926850 REVERSE	1.38978
27.3.11	RNA.regulation of transcription.C2H2 zinc finger family	at3g52800	Transcript	zinc finger (AN1-like) family protein | chr3:19569311-19570682 FORWARD	1.30091
27.3.11	RNA.regulation of transcription.C2H2 zinc finger family	at3g53600	Transcript	zinc finger (C2H2 type) family protein | chr3:19875532-19876059 FORWARD	8.79631
27.3.11	RNA.regulation of transcription.C2H2 zinc finger family	at3g57670	Transcript	Symbols: NTT | NTT (NO TRANSMITTING TRACT); nucleic acid binding / transcription factor/ zinc ion binding | chr3:21370903-21373446 FORWARD	-2.35129
27.3.11	RNA.regulation of transcription.C2H2 zinc finger family	at4g17810	Transcript	nucleic acid binding / transcription factor/ zinc ion binding | chr4:9906848-9907657 FORWARD	-2.42594
27.3.11	RNA.regulation of transcription.C2H2 zinc finger family	at5g03150	Transcript	Symbols: JKD | JKD (JACKDAW); nucleic acid binding / protein binding / protein homodimerization/ transcription factor/ zinc ion binding | chr5:745644-749007 FORWARD	-4.84552
27.3.11	RNA.regulation of transcription.C2H2 zinc finger family	at5g04340	Transcript	Symbols: C2H2, CZF2, ZAT6 | ZAT6 (ZINC FINGER OF ARABIDOPSIS THALIANA 6); nucleic acid binding / transcription factor/ zinc ion binding | chr5:1216131-1217106 REVERSE	3.59494
27.3.11	RNA.regulation of transcription.C2H2 zinc finger family	at5g10970	Transcript	zinc finger (C2H2 type) family protein | chr5:3469268-3470086 FORWARD	-3.52852
27.3.11	RNA.regulation of transcription.C2H2 zinc finger family	at5g16540	Transcript	Symbols: ZFN3 | ZFN3 (ZINC FINGER NUCLEASE 3); DNA binding / nuclease/ nucleic acid binding | chr5:5403188-5405154 FORWARD	-1.76449
27.3.11	RNA.regulation of transcription.C2H2 zinc finger family	at5g18550	Transcript	nucleic acid binding / zinc ion binding | chr5:6160178-6163130 FORWARD	1.11323
27.3.11	RNA.regulation of transcription.C2H2 zinc finger family	at5g22480	Transcript	zinc finger (ZPR1-type) family protein | chr5:7451505-7456685 REVERSE	1.03362
27.3.11	RNA.regulation of transcription.C2H2 zinc finger family	at5g43170	Transcript	Symbols: AZF3 | AZF3 (ARABIDOPSIS ZINC-FINGER PROTEIN 3); DNA binding / nucleic acid binding / transcription factor/ transcription repressor/ zinc ion binding | chr5:17330945-17331646 REVERSE	1.89937
27.3.11	RNA.regulation of transcription.C2H2 zinc finger family	at5g52010	Transcript	zinc finger (C2H2 type) family protein | chr5:21121483-21122985 REVERSE	-1.00375
27.3.12	RNA.regulation of transcription.C3H zinc finger family	at2g19810	Transcript	zinc finger (CCCH-type) family protein | chr2:8550313-8551858 FORWARD	1.22561
27.3.12	RNA.regulation of transcription.C3H zinc finger family	at2g25900	Transcript	Symbols: ATCTH | ATCTH; transcription factor | chr2:11041718-11043171 FORWARD	-1.71747
27.3.12	RNA.regulation of transcription.C3H zinc finger family	at2g35430	Transcript	zinc finger (CCCH-type) family protein | chr2:14900872-14902385 REVERSE	-1.72958
27.3.12	RNA.regulation of transcription.C3H zinc finger family	at2g40140	Transcript	Symbols: CZF1, ZFAR1, SZF2, ATSZF2 | CZF1; transcription factor | chr2:16772073-16774657 FORWARD	1.6876
27.3.12	RNA.regulation of transcription.C3H zinc finger family	at3g02830	Transcript	Symbols: ZFN1 | ZFN1 (ZINC FINGER PROTEIN 1); DNA binding / nuclease/ nucleic acid binding | chr3:613802-616144 FORWARD	-1.28729
27.3.12	RNA.regulation of transcription.C3H zinc finger family	at3g19360	Transcript	zinc finger (CCCH-type) family protein | chr3:6707241-6709028 FORWARD	1.35431
27.3.12	RNA.regulation of transcription.C3H zinc finger family	at3g55980	Transcript	Symbols: SZF1, ATSZF1 | SZF1 (SALT-INDUCIBLE ZINC FINGER 1); transcription factor | chr3:20776295-20778842 FORWARD	1.24177
27.3.12	RNA.regulation of transcription.C3H zinc finger family	at4g38890	Transcript	dihydrouridine synthase family protein | chr4:18135800-18139100 REVERSE	-1.18787
27.3.12	RNA.regulation of transcription.C3H zinc finger family	at5g43630	Transcript	Symbols: TZP | TZP; DNA binding / nucleic acid binding / zinc ion binding | chr5:17526751-17530516 FORWARD	-0.92229
27.3.12	RNA.regulation of transcription.C3H zinc finger family	at5g58620	Transcript	zinc finger (CCCH-type) family protein | chr5:23693340-23696222 FORWARD	2.67386
27.3.14	RNA.regulation of transcription.CCAAT box binding factor family, HAP2	at1g30500	Transcript	Symbols: NF-YA7 | NF-YA7 (NUCLEAR FACTOR Y, SUBUNIT A7); specific transcriptional repressor/ transcription factor | chr1:10804450-10806319 REVERSE	-1.87128
27.3.15	RNA.regulation of transcription.CCAAT box binding factor family, HAP3	at4g14540	Transcript	Symbols: NF-YB3 | NF-YB3 (NUCLEAR FACTOR Y, SUBUNIT B3); transcription factor | chr4:8344616-8345218 FORWARD	-3.96951
27.3.15	RNA.regulation of transcription.CCAAT box binding factor family, HAP3	at5g47640	Transcript	Symbols: NF-YB2 | NF-YB2 (NUCLEAR FACTOR Y, SUBUNIT B2); transcription factor | chr5:19309227-19310272 FORWARD	-1.0629
27.3.16	RNA.regulation of transcription.CCAAT box binding factor family, HAP5	at5g38140	Transcript	Symbols: NF-YC12 | NF-YC12 (NUCLEAR FACTOR Y, SUBUNIT C12); DNA binding / transcription factor | chr5:15220208-15222272 REVERSE	-1.7857
27.3.17	RNA.regulation of transcription.CPP(Zn),CPP1-related transcription factor family	at2g20110	Transcript	tesmin/TSO1-like CXC domain-containing protein | chr2:8684496-8687218 FORWARD	3.01084
27.3.17	RNA.regulation of transcription.CPP(Zn),CPP1-related transcription factor family	at3g22760	Transcript	Symbols: SOL1 | SOL1; transcription factor | chr3:8044455-8047530 FORWARD	-1.93741
27.3.17	RNA.regulation of transcription.CPP(Zn),CPP1-related transcription factor family	at3g22780	Transcript	Symbols: TSO1, ATTSO1 | TSO1 (CHINESE FOR 'UGLY'); transcription factor | chr3:8048802-8052260 FORWARD	-1.4262
27.3.17	RNA.regulation of transcription.CPP(Zn),CPP1-related transcription factor family	at5g25790	Transcript	transcription factor | chr5:8977100-8979259 REVERSE	1.86672
27.3.18	RNA.regulation of transcription.E2F/DP transcription factor family	at5g22220	Transcript	Symbols: E2F1, E2FB, ATE2FB | E2F1; DNA binding / protein binding / transcription factor | chr5:7360535-7364454 FORWARD	1.64909
27.3.19	RNA.regulation of transcription.EIN3-like(EIL) transcription factor family	at1g73730	Transcript	Symbols: EIL3, SLIM1 | EIL3 (ETHYLENE-INSENSITIVE3-LIKE3); DNA binding / transcription factor | chr1:27730031-27732514 REVERSE	1.08228
27.3.19	RNA.regulation of transcription.EIN3-like(EIL) transcription factor family	at2g27050	Transcript	Symbols: EIL1 | EIL1 (ETHYLENE-INSENSITIVE3-LIKE 1); transcription factor/ transcription regulator | chr2:11545753-11548293 FORWARD	-1.6628
27.3.19	RNA.regulation of transcription.EIN3-like(EIL) transcription factor family	at3g20770	Transcript	Symbols: EIN3 | EIN3 (ETHYLENE-INSENSITIVE3); transcription factor | chr3:7260432-7263352 REVERSE	1.06869
27.3.20	RNA.regulation of transcription.G2-like transcription factor family, GARP	at1g14600	Transcript	DNA binding / transcription factor | chr1:5001011-5003370 REVERSE	-1.80603
27.3.20	RNA.regulation of transcription.G2-like transcription factor family, GARP	at1g25550	Transcript	myb family transcription factor | chr1:8976434-8978093 FORWARD	1.98702
27.3.20	RNA.regulation of transcription.G2-like transcription factor family, GARP	at1g32240	Transcript	Symbols: KAN2 | KAN2 (KANADI 2); DNA binding / transcription factor | chr1:11625700-11630626 REVERSE	-1.72306
27.3.20	RNA.regulation of transcription.G2-like transcription factor family, GARP	at1g69580	Transcript	transcription factor | chr1:26171943-26173612 FORWARD	1.82765
27.3.20	RNA.regulation of transcription.G2-like transcription factor family, GARP	at3g10760	Transcript	myb family transcription factor | chr3:3369580-3371227 FORWARD	-1.22029
27.3.20	RNA.regulation of transcription.G2-like transcription factor family, GARP	at3g25790	Transcript	myb family transcription factor | chr3:9413127-9415003 FORWARD	0
27.3.20	RNA.regulation of transcription.G2-like transcription factor family, GARP	at3g46640	Transcript	Symbols: PCL1, LUX | PCL1 (PHYTOCLOCK 1); DNA binding / transcription factor | chr3:17183090-17184464 FORWARD	4.40865
27.3.20	RNA.regulation of transcription.G2-like transcription factor family, GARP	at4g35940	Transcript	unknown protein | chr4:17021672-17023764 FORWARD	1.57675
27.3.20	RNA.regulation of transcription.G2-like transcription factor family, GARP	at4g37180	Transcript	myb family transcription factor | chr4:17504564-17506367 FORWARD	1.00162
27.3.20	RNA.regulation of transcription.G2-like transcription factor family, GARP	at5g18240	Transcript	Symbols: MYR1, ATMYR1 | MYR1 (MYb-related protein 1); transcription factor | chr5:6028285-6030802 REVERSE	-1.85858
27.3.20	RNA.regulation of transcription.G2-like transcription factor family, GARP	at5g42630	Transcript	Symbols: KAN4, ATS | ATS (ABERRANT TESTA SHAPE); DNA binding / transcription factor | chr5:17073779-17075856 REVERSE	0
27.3.20	RNA.regulation of transcription.G2-like transcription factor family, GARP	at5g44190	Transcript	Symbols: GLK2, ATGLK2, GPRI2 | GLK2 (GOLDEN2-LIKE 2); DNA binding / transcription factor/ transcription regulator | chr5:17798369-17800824 FORWARD	-1.51957
27.3.21	RNA.regulation of transcription.GRAS transcription factor family	at2g29065	Transcript	GRAS family transcription factor; CONTAINS InterPro DOMAIN/s: Transcription factor GRAS (InterPro:IPR005202); BEST Arabidopsis thaliana protein match is: GRAS family transcription factor (TAIR:AT1G07520.1).	1.40259
27.3.21	RNA.regulation of transcription.GRAS transcription factor family	at4g17230	Transcript	Symbols: SCL13 | SCL13 (Scarecrow-like 13); transcription factor | chr4:9660985-9663774 REVERSE	4.81633
27.3.21	RNA.regulation of transcription.GRAS transcription factor family	at5g17490	Transcript	Symbols: RGL3 | RGL3 (RGA-LIKE PROTEIN 3); transcription factor | chr5:5764063-5766077 REVERSE	5.03895
HB	19 (3.14%)	3.1457
27.3.22	RNA.regulation of transcription.HB,Homeobox transcription factor family	at1g19700	Transcript	Symbols: BEL10, BLH10 | BEL10 (BEL1-LIKE HOMEODOMAIN 10); DNA binding / transcription factor | chr1:6809744-6812657 REVERSE	-1.94792
27.3.22	RNA.regulation of transcription.HB,Homeobox transcription factor family	at1g26960	Transcript	Symbols: AtHB23 | AtHB23 (ARABIDOPSIS THALIANA HOMEOBOX PROTEIN 23); DNA binding / transcription factor | chr1:9355920-9357460 FORWARD	-1.45675
27.3.22	RNA.regulation of transcription.HB,Homeobox transcription factor family	at1g52150	Transcript	Symbols: ATHB-15, ATHB15, CNA, ICU4 | ATHB-15; DNA binding / transcription factor | chr1:19409711-19414678 REVERSE	-1.48817
27.3.22	RNA.regulation of transcription.HB,Homeobox transcription factor family	at1g69780	Transcript	Symbols: ATHB13 | ATHB13; DNA binding / sequence-specific DNA binding / transcription factor | chr1:26258939-26260751 FORWARD	-3.20378
27.3.22	RNA.regulation of transcription.HB,Homeobox transcription factor family	at1g75410	Transcript	Symbols: BLH3 | BLH3 (BEL1-LIKE HOMEODOMAIN 3); DNA binding / transcription factor | chr1:28299792-28302603 REVERSE	-1.01693
27.3.22	RNA.regulation of transcription.HB,Homeobox transcription factor family	at2g22430	Transcript	Symbols: ATHB6 | ATHB6; DNA binding / protein binding / sequence-specific DNA binding / transcription activator/ transcription factor | chr2:9526095-9527830 REVERSE	1.32581
27.3.22	RNA.regulation of transcription.HB,Homeobox transcription factor family	at2g27990	Transcript	Symbols: BLH8, PNF | BLH8 (BEL1-LIKE HOMEODOMAIN 8); DNA binding / transcription factor | chr2:11921433-11924698 REVERSE	-3.46935		HB	38
27.3.22	RNA.regulation of transcription.HB,Homeobox transcription factor family	at2g34710	Transcript	Symbols: PHB, ATHB14, ATHB-14, PHB-1D | PHB (PHABULOSA); DNA binding / transcription factor | chr2:14639323-14644273 REVERSE	-2.29204			6.29139
27.3.22	RNA.regulation of transcription.HB,Homeobox transcription factor family	at2g46680	Transcript	Symbols: ATHB-7, ATHB7 | ATHB-7 (ARABIDOPSIS THALIANA HOMEOBOX 7); transcription activator/ transcription factor | chr2:19165403-19166949 REVERSE	1.59937
27.3.22	RNA.regulation of transcription.HB,Homeobox transcription factor family	at3g01470	Transcript	Symbols: ATHB-1, ATHB1, HD-ZIP-1, HAT5 | ATHB-1 (ARABIDOPSIS THALIANA HOMEOBOX 1); DNA binding / protein homodimerization/ sequence-specific DNA binding / transcription activator/ transcription factor | chr3:182396-184403 REVERSE	-1.26241
27.3.22	RNA.regulation of transcription.HB,Homeobox transcription factor family	at3g60390	Transcript	Symbols: HAT3 | HAT3 (HOMEOBOX-LEUCINE ZIPPER PROTEIN 3); transcription factor | chr3:22320595-22322586 REVERSE	-2.34967
27.3.22	RNA.regulation of transcription.HB,Homeobox transcription factor family	at3g61890	Transcript	Symbols: ATHB-12, ATHB12 | ATHB-12 (ARABIDOPSIS THALIANA HOMEOBOX 12); transcription activator/ transcription factor | chr3:22914154-22915325 REVERSE	1.33282
27.3.22	RNA.regulation of transcription.HB,Homeobox transcription factor family	at4g00730	Transcript	Symbols: ANL2, AHDP | ANL2 (ANTHOCYANINLESS 2); transcription factor/ transcription regulator | chr4:299359-304508 REVERSE	-0.93374
27.3.22	RNA.regulation of transcription.HB,Homeobox transcription factor family	at4g17460	Transcript	Symbols: HAT1 | HAT1; DNA binding / transcription factor | chr4:9739663-9741146 FORWARD	-2.81042
27.3.22	RNA.regulation of transcription.HB,Homeobox transcription factor family	at4g21750	Transcript	Symbols: ATML1 | ATML1 (MERISTEM LAYER 1); DNA binding / sequence-specific DNA binding / transcription factor | chr4:11556059-11560733 FORWARD	-1.23362
27.3.22	RNA.regulation of transcription.HB,Homeobox transcription factor family	at4g34610	Transcript	Symbols: BLH6 | BLH6 (BELL1-LIKE HOMEODOMAIN 6); DNA binding / transcription factor | chr4:16530346-16533034 REVERSE	-2.30996
27.3.22	RNA.regulation of transcription.HB,Homeobox transcription factor family	at4g35550	Transcript	Symbols: HB-4, WOX13, ATWOX13 | WOX13 (WUSCHEL-RELATED HOMEOBOX 13); DNA binding / transcription factor | chr4:16875521-16877306 REVERSE	1.95886
27.3.22	RNA.regulation of transcription.HB,Homeobox transcription factor family	at5g11060	Transcript	Symbols: KNAT4 | KNAT4 (KNOTTED1-LIKE HOMEOBOX GENE 4); transcription activator/ transcription factor | chr5:3510118-3513305 FORWARD	-1.30209
27.3.22	RNA.regulation of transcription.HB,Homeobox transcription factor family	at5g47370	Transcript	Symbols: HAT2 | HAT2; DNA binding / transcription factor/ transcription repressor | chr5:19216312-19217909 REVERSE	-1.53635
27.3.23	RNA.regulation of transcription.HSF,Heat-shock transcription factor family	at1g77570	Transcript	DNA binding / transcription factor | chr1:29143350-29144003 FORWARD	5.0974
27.3.23	RNA.regulation of transcription.HSF,Heat-shock transcription factor family	at2g26150	Transcript	Symbols: ATHSFA2, HSFA2 | ATHSFA2; DNA binding / transcription factor | chr2:11135682-11137396 FORWARD	2.08903
27.3.23	RNA.regulation of transcription.HSF,Heat-shock transcription factor family	at3g02990	Transcript	Symbols: ATHSFA1E, HSFA1E | ATHSFA1E; DNA binding / transcription factor | chr3:673472-676403 FORWARD	1.61529
27.3.23	RNA.regulation of transcription.HSF,Heat-shock transcription factor family	at3g24520	Transcript	Symbols: AT-HSFC1, HSFC1 | AT-HSFC1; DNA binding / transcription factor | chr3:8941066-8942874 FORWARD	2.39532
27.3.23	RNA.regulation of transcription.HSF,Heat-shock transcription factor family	at4g17600	Transcript	Symbols: LIL3:1 | LIL3:1; transcription factor | chr4:9803705-9804872 FORWARD	-1.69871
27.3.23	RNA.regulation of transcription.HSF,Heat-shock transcription factor family	at4g17750	Transcript	Symbols: HSF1, HSFA1A, ATHSF1, ATHSFA1A | HSF1 (HEAT SHOCK FACTOR 1); DNA binding / protein binding / transcription factor | chr4:9869818-9871603 REVERSE	1.06529
27.3.23	RNA.regulation of transcription.HSF,Heat-shock transcription factor family	at5g45710	Transcript	Symbols: AT-HSFA4C, RHA1, HSFA4C | RHA1 (ROOT HANDEDNESS 1); DNA binding / transcription factor | chr5:18540850-18542863 FORWARD	1.48002
27.3.24	RNA.regulation of transcription.MADS box transcription factor family	at1g59930	Transcript	unknown protein | chr1:22061083-22061481 REVERSE	-2.03786
27.3.24	RNA.regulation of transcription.MADS box transcription factor family	at4g24540	Transcript	Symbols: AGL24 | AGL24 (AGAMOUS-LIKE 24); protein binding / protein heterodimerization/ protein homodimerization/ sequence-specific DNA binding / transcription factor | chr4:12670965-12674072 REVERSE	-1.89393
MYB	53 (8.7%)	8.77483
27.3.25	RNA.regulation of transcription.MYB domain transcription factor family	at1g09710	Transcript	DNA binding | chr1:3140872-3144370 FORWARD	-2.07049
27.3.25	RNA.regulation of transcription.MYB domain transcription factor family	at1g13880	Transcript	ELM2 domain-containing protein | chr1:4748873-4751212 FORWARD	0.92127
27.3.25	RNA.regulation of transcription.MYB domain transcription factor family	at1g16490	Transcript	Symbols: ATMYB58, MYB58 | MYB58 (MYB DOMAIN PROTEIN 58); DNA binding / transcription activator/ transcription factor | chr1:5629655-5630995 REVERSE	-2.81301
27.3.25	RNA.regulation of transcription.MYB domain transcription factor family	at1g18710	Transcript	Symbols: AtMYB47 | AtMYB47 (myb domain protein 47); DNA binding / transcription factor | chr1:6450594-6453114 FORWARD	2.95228
27.3.25	RNA.regulation of transcription.MYB domain transcription factor family	at1g22640	Transcript	Symbols: ATMYB3, MYB3 | MYB3 (MYB DOMAIN PROTEIN 3); DNA binding / transcription factor | chr1:8006195-8007428 FORWARD	7.12171
27.3.25	RNA.regulation of transcription.MYB domain transcription factor family	at1g48000	Transcript	Symbols: MYB112, AtMYB112 | MYB112 (myb domain protein 112); DNA binding / transcription factor | chr1:17704179-17706460 REVERSE	3.44679
27.3.25	RNA.regulation of transcription.MYB domain transcription factor family	at1g57560	Transcript	Symbols: AtMYB50 | AtMYB50 (myb domain protein 50); DNA binding / transcription factor | chr1:21316828-21318064 FORWARD	4.57551
27.3.25	RNA.regulation of transcription.MYB domain transcription factor family	at1g74080	Transcript	Symbols: ATMYB122, MYB122 | MYB122 (MYB DOMAIN PROTEIN 122); DNA binding / transcription factor | chr1:27855699-27857534 FORWARD	0
27.3.25	RNA.regulation of transcription.MYB domain transcription factor family	at1g74430	Transcript	Symbols: MYB95, ATMYB95, ATMYBCP66 | MYB95 (myb domain protein 95); DNA binding / transcription factor | chr1:27975179-27977434 FORWARD	3.83033
27.3.25	RNA.regulation of transcription.MYB domain transcription factor family	at1g79180	Transcript	Symbols: ATMYB63, MYB63 | MYB63 (MYB DOMAIN PROTEIN 63); DNA binding / transcription activator/ transcription factor | chr1:29786495-29787802 FORWARD	2.58865
27.3.25	RNA.regulation of transcription.MYB domain transcription factor family	at2g03470	Transcript	myb family transcription factor / ELM2 domain-containing protein | chr2:1045456-1047684 REVERSE	1.42268
27.3.25	RNA.regulation of transcription.MYB domain transcription factor family	at2g16720	Transcript	Symbols: MYB7, ATMYB7, ATY49 | MYB7 (MYB DOMAIN PROTEIN 7); DNA binding / transcription factor | chr2:7255529-7256580 REVERSE	3.45299
27.3.25	RNA.regulation of transcription.MYB domain transcription factor family	at2g37630	Transcript	Symbols: ATPHAN, AS1, ATMYB91, MYB91 | AS1 (ASYMMETRIC LEAVES 1); DNA binding / protein homodimerization/ transcription factor | chr2:15781615-15783433 REVERSE	-3.12303
27.3.25	RNA.regulation of transcription.MYB domain transcription factor family	at2g47190	Transcript	Symbols: ATMYB2, MYB2 | MYB2 (MYB DOMAIN PROTEIN 2); DNA binding / calmodulin binding / transcription activator/ transcription factor | chr2:19376202-19377531 FORWARD	4.57644
27.3.25	RNA.regulation of transcription.MYB domain transcription factor family	at3g05380	Transcript	Symbols: ALY2, ATALY2 | DNA binding / nucleic acid binding / transcription factor | chr3:1539582-1546396 FORWARD	2.37216
27.3.25	RNA.regulation of transcription.MYB domain transcription factor family	at3g06490	Transcript	Symbols: MYB108, AtMYB108, BOS1 | MYB108 (myb domain protein 108); DNA binding / transcription factor | chr3:2004144-2006624 FORWARD	7.15948
27.3.25	RNA.regulation of transcription.MYB domain transcription factor family	at3g09370	Transcript	Symbols: MYB3R-3 | MYB3R-3 (myb domain protein 3R-3); DNA binding / transcription factor | chr3:2879366-2882267 FORWARD	1.09487
27.3.25	RNA.regulation of transcription.MYB domain transcription factor family	at3g23250	Transcript	Symbols: MYB15, ATY19, ATMYB15 | MYB15 (MYB DOMAIN PROTEIN 15); DNA binding / transcription factor | chr3:8309209-8310826 FORWARD	6.56559
27.3.25	RNA.regulation of transcription.MYB domain transcription factor family	at3g28910	Transcript	Symbols: ATMYB30, MYB30 | MYB30 (MYB DOMAIN PROTEIN 30); DNA binding / transcription factor | chr3:10911157-10913190 FORWARD	1.16059
27.3.25	RNA.regulation of transcription.MYB domain transcription factor family	at3g46130	Transcript	Symbols: MYB111, ATMYB48, PFG3, ATMYB48-3 | MYB111 (MYB DOMAIN PROTEIN 111); DNA binding / transcription factor | chr3:16945433-16946376 FORWARD	-4.80639
27.3.25	RNA.regulation of transcription.MYB domain transcription factor family	at4g01680	Transcript	Symbols: MYB55 | MYB55 (myb domain protein 55); DNA binding / transcription factor | chr4:716021-717415 REVERSE	-2.26416
27.3.25	RNA.regulation of transcription.MYB domain transcription factor family	at4g05100	Transcript	Symbols: AtMYB74 | AtMYB74 (myb domain protein 74); DNA binding / transcription factor | chr4:2618454-2619887 FORWARD	7.66846
27.3.25	RNA.regulation of transcription.MYB domain transcription factor family	at4g21440	Transcript	Symbols: ATMYB102, ATM4 | ATMYB102 (ARABIDOPSIS MYB-LIKE 102); DNA binding / transcription factor | chr4:11418246-11419760 REVERSE	6.21508
27.3.25	RNA.regulation of transcription.MYB domain transcription factor family	at4g34990	Transcript	Symbols: AtMYB32 | AtMYB32 (myb domain protein 32); DNA binding / transcription factor | chr4:16661329-16662367 REVERSE	1.62433
27.3.25	RNA.regulation of transcription.MYB domain transcription factor family	at4g37260	Transcript	Symbols: MYB73, ATMYB73 | MYB73 (MYB DOMAIN PROTEIN 73); DNA binding / transcription factor | chr4:17540490-17541799 FORWARD	3.25983
27.3.25	RNA.regulation of transcription.MYB domain transcription factor family	at4g38620	Transcript	Symbols: ATMYB4, MYB4 | MYB4; DNA binding / transcription factor | chr4:18053551-18054999 FORWARD	1.2154
27.3.25	RNA.regulation of transcription.MYB domain transcription factor family	at5g07690	Transcript	Symbols: MYB29, ATMYB29, PMG2 | ATMYB29 (ARABIDOPSIS THALIANA MYB DOMAIN PROTEIN 29); DNA binding / transcription factor | chr5:2446764-2448543 FORWARD	-0.88788
27.3.25	RNA.regulation of transcription.MYB domain transcription factor family	at5g11510	Transcript	Symbols: MYB3R-4, AtMYB3R4 | MYB3R-4 (myb domain protein 3R-4); DNA binding / transcription coactivator/ transcription factor | chr5:3679808-3684877 FORWARD	2.59787
27.3.25	RNA.regulation of transcription.MYB domain transcription factor family	at5g15310	Transcript	Symbols: ATMYB16, ATMIXTA | ATMYB16 (MYB DOMAIN PROTEIN 16); DNA binding / transcription factor | chr5:4974671-4976227 FORWARD	-1.58954
27.3.25	RNA.regulation of transcription.MYB domain transcription factor family	at5g16600	Transcript	Symbols: MYB43, AtMYB43 | MYB43 (myb domain protein 43); DNA binding / transcription factor | chr5:5438291-5440245 FORWARD	-3.30539
27.3.25	RNA.regulation of transcription.MYB domain transcription factor family	at5g40350	Transcript	Symbols: MYB24, AtMYB24 | MYB24 (myb domain protein 24); DNA binding / transcription factor | chr5:16138544-16141134 REVERSE	6.64752
27.3.25	RNA.regulation of transcription.MYB domain transcription factor family	at5g42630	Transcript	Symbols: KAN4, ATS | ATS (ABERRANT TESTA SHAPE); DNA binding / transcription factor | chr5:17073779-17075856 REVERSE	0
27.3.25	RNA.regulation of transcription.MYB domain transcription factor family	at5g55020	Transcript	Symbols: ATMYB120, MYB120 | MYB120 (MYB DOMAIN PROTEIN 120); DNA binding / transcription factor | chr5:22324599-22326248 REVERSE	6.54086
27.3.25	RNA.regulation of transcription.MYB domain transcription factor family	at5g61420	Transcript	Symbols: MYB28, HAG1 | MYB28 (myb domain protein 28); DNA binding / transcription factor | chr5:24689151-24690797 REVERSE	-2.99295		MYBs	53
27.3.25	RNA.regulation of transcription.MYB domain transcription factor family	at5g62470	Transcript	Symbols: MYB96 | MYB96 (myb domain protein 96); DNA binding / transcription factor | chr5:25078991-25081101 REVERSE	2.82315			8.77483
27.3.25	RNA.regulation of transcription.MYB domain transcription factor family	at5g67300	Transcript	Symbols: ATMYBR1, ATMYB44, MYBR1 | MYBR1 (MYB DOMAIN PROTEIN R1); DNA binding / transcription factor | chr5:26854022-26856006 FORWARD	3.64575
27.3.26	RNA.regulation of transcription.MYB-related transcription factor family	at1g01060	Transcript	Symbols: LHY, LHY1 | LHY (LATE ELONGATED HYPOCOTYL); DNA binding / transcription factor | chr1:33666-37840 REVERSE	-1.57629
27.3.26	RNA.regulation of transcription.MYB-related transcription factor family	at1g01520	Transcript	myb family transcription factor | chr1:190596-192139 FORWARD	-2.43741
27.3.26	RNA.regulation of transcription.MYB-related transcription factor family	at1g18330	Transcript	Symbols: EPR1 | EPR1 (EARLY-PHYTOCHROME-RESPONSIVE1); DNA binding / transcription factor | chr1:6305971-6308010 REVERSE	-2.15447
27.3.26	RNA.regulation of transcription.MYB-related transcription factor family	at1g19000	Transcript	myb family transcription factor | chr1:6560795-6562786 REVERSE	-1.7614
27.3.26	RNA.regulation of transcription.MYB-related transcription factor family	at1g49010	Transcript	myb family transcription factor | chr1:18132645-18133925 FORWARD	-4.12299
27.3.26	RNA.regulation of transcription.MYB-related transcription factor family	at1g49950	Transcript	Symbols: TRB1, ATTRB1 | DNA-binding protein, putative | chr1:18494115-18497187 REVERSE	1.33471
27.3.26	RNA.regulation of transcription.MYB-related transcription factor family	at1g70000	Transcript	DNA-binding family protein | chr1:26363278-26364699 REVERSE	-1.08293
27.3.26	RNA.regulation of transcription.MYB-related transcription factor family	at1g74840	Transcript	myb family transcription factor | chr1:28115897-28117405 REVERSE	-1.13162
27.3.26	RNA.regulation of transcription.MYB-related transcription factor family	at1g75250	Transcript	Symbols: ATRL6 | ATRL6 (ARABIDOPSIS RAD-LIKE 6); transcription factor | chr1:28245073-28245453 REVERSE	-1.34562
27.3.26	RNA.regulation of transcription.MYB-related transcription factor family	at2g30420	Transcript	Symbols: ETC2 | ETC2; DNA binding / transcription factor | chr2:12960827-12962162 REVERSE	-3.11701
27.3.26	RNA.regulation of transcription.MYB-related transcription factor family	at2g38090	Transcript	myb family transcription factor | chr2:15944711-15947085 FORWARD	-1.99154
27.3.26	RNA.regulation of transcription.MYB-related transcription factor family	at2g46830	Transcript	Symbols: CCA1 | CCA1 (CIRCADIAN CLOCK ASSOCIATED 1); DNA binding / transcription activator/ transcription factor/ transcription repressor | chr2:19245672-19248909 FORWARD	-1.6265
27.3.26	RNA.regulation of transcription.MYB-related transcription factor family	at3g16350	Transcript	myb family transcription factor | chr3:5547718-5549660 FORWARD	1.78488
27.3.26	RNA.regulation of transcription.MYB-related transcription factor family	at5g04760	Transcript	myb family transcription factor | chr5:1373530-1374787 REVERSE	1.35085
27.3.26	RNA.regulation of transcription.MYB-related transcription factor family	at5g37260	Transcript	Symbols: RVE2, CIR1 | RVE2 (REVEILLE 2); DNA binding / transcription factor | chr5:14751344-14753088 REVERSE	1.8139
27.3.26	RNA.regulation of transcription.MYB-related transcription factor family	at5g53200	Transcript	Symbols: TRY | TRY (TRIPTYCHON); DNA binding / transcription factor | chr5:21582774-21584145 FORWARD	-2.83392
27.3.26	RNA.regulation of transcription.MYB-related transcription factor family	at5g56840	Transcript	DNA-binding family protein | chr5:22980693-22982342 FORWARD	4.66473
27.3.27	RNA.regulation of transcription.NAC domain transcription factor family	at1g19040	Transcript	transcription factor | chr1:6576895-6577413 FORWARD	5.99465
27.3.27	RNA.regulation of transcription.NAC domain transcription factor family	at2g33480	Transcript	Symbols: ANAC041 | ANAC041 (Arabidopsis NAC domain containing protein 41); transcription factor | chr2:14181186-14182402 FORWARD	-1.25841
27.3.27	RNA.regulation of transcription.NAC domain transcription factor family	at3g04070	Transcript	Symbols: anac047 | anac047 (Arabidopsis NAC domain containing protein 47); transcription factor | chr3:1061526-1063103 REVERSE	3.92049
27.3.27	RNA.regulation of transcription.NAC domain transcription factor family	at3g13000	Transcript	transcription factor | chr3:4157968-4162065 REVERSE	-2.71222
27.3.27	RNA.regulation of transcription.NAC domain transcription factor family	at3g15500	Transcript	Symbols: ATNAC3, ANAC055 | ANAC055 (ARABIDOPSIS NAC DOMAIN CONTAINING PROTEIN 55); transcription factor | chr3:5234617-5236088 FORWARD	5.63867
27.3.27	RNA.regulation of transcription.NAC domain transcription factor family	at3g15510	Transcript	Symbols: ATNAC2, ANAC056, NARS1 | ATNAC2 (ARABIDOPSIS NAC DOMAIN CONTAINING PROTEIN 2); transcription factor | chr3:5243510-5245382 FORWARD	0.98848
27.3.27	RNA.regulation of transcription.NAC domain transcription factor family	at5g24590	Transcript	Symbols: ANAC091, TIP | TIP (TCV-INTERACTING PROTEIN); transcription coactivator/ transcription factor | chr5:8416662-8418933 REVERSE	2.05915
27.3.29	RNA.regulation of transcription.TCP transcription factor family	at1g35560	Transcript	TCP family transcription factor, putative | chr1:13115826-13117235 REVERSE	-1.70142
27.3.29	RNA.regulation of transcription.TCP transcription factor family	at1g58100	Transcript	TCP family transcription factor, putative | chr1:21512384-21514013 REVERSE	1.37333
27.3.29	RNA.regulation of transcription.TCP transcription factor family	at1g69690	Transcript	TCP family transcription factor, putative | chr1:26216224-26217851 FORWARD	-1.31127
27.3.29	RNA.regulation of transcription.TCP transcription factor family	at2g31070	Transcript	Symbols: TCP10 | TCP10 (TCP DOMAIN PROTEIN 10); transcription factor | chr2:13220478-13222609 REVERSE	-0.90757
27.3.29	RNA.regulation of transcription.TCP transcription factor family	at3g02150	Transcript	Symbols: PTF1, TFPD | PTF1 (PLASTID TRANSCRIPTION FACTOR 1); transcription factor | chr3:391057-392741 FORWARD	3.32411
27.3.29	RNA.regulation of transcription.TCP transcription factor family	at3g27010	Transcript	Symbols: AT-TCP20, PCF1, TCP20 | AT-TCP20; transcription factor | chr3:9957376-9958898 REVERSE	1.30708
27.3.29	RNA.regulation of transcription.TCP transcription factor family	at4g18390	Transcript	TCP family transcription factor, putative | chr4:10162953-10165562 REVERSE	-1.18202
27.3.29	RNA.regulation of transcription.TCP transcription factor family	at5g23280	Transcript	TCP family transcription factor, putative | chr5:7842971-7844275 FORWARD	-1.98956
27.3.30	RNA.regulation of transcription.Trihelix, Triple-Helix transcription factor family	at1g11850	Transcript	unknown protein | chr1:3999202-3999876 FORWARD	-4.18487
27.3.30	RNA.regulation of transcription.Trihelix, Triple-Helix transcription factor family	at1g33240	Transcript	Symbols: AT-GTL1, AT-GTL2 | AT-GTL1 (GT2-LIKE 1); DNA binding / transcription factor | chr1:12051471-12054546 REVERSE	-2.57163
27.3.30	RNA.regulation of transcription.Trihelix, Triple-Helix transcription factor family	at2g35640	Transcript	hydroxyproline-rich glycoprotein family protein | chr2:14982835-14984182 FORWARD	2.08504
27.3.30	RNA.regulation of transcription.Trihelix, Triple-Helix transcription factor family	at2g38250	Transcript	DNA-binding protein-related | chr2:16018357-16019500 FORWARD	5.56518
27.3.30	RNA.regulation of transcription.Trihelix, Triple-Helix transcription factor family	at2g44730	Transcript	transcription factor | chr2:18437333-18438565 REVERSE	1.85315
27.3.30	RNA.regulation of transcription.Trihelix, Triple-Helix transcription factor family	at3g01560	Transcript	proline-rich family protein | chr3:219582-221879 FORWARD	0.9307
27.3.30	RNA.regulation of transcription.Trihelix, Triple-Helix transcription factor family	at3g10040	Transcript	transcription factor | chr3:3096415-3098071 REVERSE	-3.02475
27.3.30	RNA.regulation of transcription.Trihelix, Triple-Helix transcription factor family	at3g14180	Transcript	transcription factor | chr3:4707113-4708848 REVERSE	1.21533
27.3.30	RNA.regulation of transcription.Trihelix, Triple-Helix transcription factor family	at3g54390	Transcript	transcription factor | chr3:20137741-20139142 REVERSE	-1.3713
27.3.30	RNA.regulation of transcription.Trihelix, Triple-Helix transcription factor family	at4g17050	Transcript	Symbols: UGLYAH | UGLYAH (UREIDOGLYCINE AMINOHYDROLASE); transcription factor | chr4:9589567-9592587 FORWARD	-1.12901
27.3.30	RNA.regulation of transcription.Trihelix, Triple-Helix transcription factor family	at5g01380	Transcript	transcription factor | chr5:155639-157601 REVERSE	7.40458
27.3.30	RNA.regulation of transcription.Trihelix, Triple-Helix transcription factor family	at5g05550	Transcript	transcription factor | chr5:1639032-1640606 REVERSE	-1.94505
27.3.30	RNA.regulation of transcription.Trihelix, Triple-Helix transcription factor family	at5g14540	Transcript	proline-rich family protein | chr5:4687147-4689674 REVERSE	0.91088
27.3.30	RNA.regulation of transcription.Trihelix, Triple-Helix transcription factor family	at5g28300	Transcript	trihelix DNA-binding protein, putative | chr5:10292651-10295283 REVERSE	1.465
WRKY	34 (5.6%)	5.62914
27.3.32	RNA.regulation of transcription.WRKY domain transcription factor family	at1g13960	Transcript	Symbols: WRKY4 | WRKY4; DNA binding / transcription factor | chr1:4776605-4779400 FORWARD	1.89024
27.3.32	RNA.regulation of transcription.WRKY domain transcription factor family	at1g18860	Transcript	Symbols: WRKY61, ATWRKY61 | WRKY61; transcription factor | chr1:6509492-6511227 FORWARD	6.22418
27.3.32	RNA.regulation of transcription.WRKY domain transcription factor family	at1g29280	Transcript	Symbols: WRKY65, ATWRKY65 | WRKY65; transcription factor | chr1:10236367-10237467 FORWARD	2.85769
27.3.32	RNA.regulation of transcription.WRKY domain transcription factor family	at1g62300	Transcript	Symbols: WRKY6, ATWRKY6 | WRKY6; transcription factor | chr1:23016683-23019279 REVERSE	4.754
27.3.32	RNA.regulation of transcription.WRKY domain transcription factor family	at1g66600	Transcript	Symbols: WRKY63, ATWRKY63 | WRKY63; transcription factor | chr1:24848320-24849364 FORWARD	5.58519
27.3.32	RNA.regulation of transcription.WRKY domain transcription factor family	at1g69810	Transcript	Symbols: WRKY36, ATWRKY36 | WRKY36; transcription factor | chr1:26277238-26279118 REVERSE	2.88944
27.3.32	RNA.regulation of transcription.WRKY domain transcription factor family	at1g80840	Transcript	Symbols: WRKY40, ATWRKY40 | WRKY40; transcription factor | chr1:30383691-30385499 FORWARD	4.20799
27.3.32	RNA.regulation of transcription.WRKY domain transcription factor family	at2g03340	Transcript	Symbols: WRKY3 | WRKY3; transcription factor | chr2:1014350-1017148 REVERSE	-1.00286
27.3.32	RNA.regulation of transcription.WRKY domain transcription factor family	at2g23320	Transcript	Symbols: WRKY15 | WRKY15; calmodulin binding / transcription factor | chr2:9924933-9926372 FORWARD	3.37758
27.3.32	RNA.regulation of transcription.WRKY domain transcription factor family	at2g24570	Transcript	Symbols: WRKY17, ATWRKY17 | WRKY17; calmodulin binding / transcription factor | chr2:10437398-10439298 REVERSE	1.70969
27.3.32	RNA.regulation of transcription.WRKY domain transcription factor family	at2g30250	Transcript	Symbols: WRKY25, ATWRKY25 | WRKY25; transcription factor | chr2:12903236-12905198 REVERSE	4.11204
27.3.32	RNA.regulation of transcription.WRKY domain transcription factor family	at2g38470	Transcript	Symbols: WRKY33, ATWRKY33 | WRKY33; transcription factor | chr2:16108361-16110766 FORWARD	3.64176		WRKY	34
27.3.32	RNA.regulation of transcription.WRKY domain transcription factor family	at2g40740	Transcript	Symbols: WRKY55, ATWRKY55 | WRKY55; transcription factor | chr2:16997177-16999277 FORWARD	4.10152			5.62914
27.3.32	RNA.regulation of transcription.WRKY domain transcription factor family	at2g46400	Transcript	Symbols: WRKY46, ATWRKY46 | WRKY46; transcription factor | chr2:19043414-19044826 REVERSE	1.20081
27.3.32	RNA.regulation of transcription.WRKY domain transcription factor family	at2g47260	Transcript	Symbols: WRKY23, ATWRKY23 | WRKY23; transcription factor | chr2:19404820-19407084 REVERSE	2.69192
27.3.32	RNA.regulation of transcription.WRKY domain transcription factor family	at3g04670	Transcript	Symbols: WRKY39, ATWRKY39 | WRKY39; calmodulin binding / transcription factor | chr3:1266295-1268287 REVERSE	2.54924
27.3.32	RNA.regulation of transcription.WRKY domain transcription factor family	at3g56400	Transcript	Symbols: WRKY70, ATWRKY70 | WRKY70; transcription factor/ transcription repressor | chr3:20908928-20910481 REVERSE	-1.9376
27.3.32	RNA.regulation of transcription.WRKY domain transcription factor family	at3g58710	Transcript	Symbols: WRKY69, ATWRKY69 | WRKY69; transcription factor | chr3:21715007-21716916 FORWARD	2.0557
27.3.32	RNA.regulation of transcription.WRKY domain transcription factor family	at4g01250	Transcript	Symbols: WRKY22, AtWRKY22 | WRKY22; transcription factor | chr4:522604-524216 REVERSE	4.93476
27.3.32	RNA.regulation of transcription.WRKY domain transcription factor family	at4g01720	Transcript	Symbols: WRKY47, AtWRKY47 | WRKY47; transcription factor | chr4:744921-748554 FORWARD	1.99187
27.3.32	RNA.regulation of transcription.WRKY domain transcription factor family	at4g18170	Transcript	Symbols: WRKY28, ATWRKY28 | WRKY28; transcription factor | chr4:10061373-10062841 FORWARD	7.00802
27.3.32	RNA.regulation of transcription.WRKY domain transcription factor family	at4g23550	Transcript	Symbols: WRKY29, ATWRKY29 | WRKY29; transcription factor | chr4:12291820-12293096 FORWARD	2.32228
27.3.32	RNA.regulation of transcription.WRKY domain transcription factor family	at4g23810	Transcript	Symbols: WRKY53, ATWRKY53 | WRKY53; DNA binding / protein binding / transcription activator/ transcription factor | chr4:12392370-12393982 REVERSE	3.60665
27.3.32	RNA.regulation of transcription.WRKY domain transcription factor family	at4g24240	Transcript	Symbols: WRKY7, ATWRKY7 | WRKY7; calmodulin binding / transcription factor | chr4:12571766-12573725 FORWARD	1.36002
27.3.32	RNA.regulation of transcription.WRKY domain transcription factor family	at4g31550	Transcript	Symbols: WRKY11, ATWRKY11 | WRKY11; calmodulin binding / transcription factor | chr4:15289947-15291539 REVERSE	3.43986
27.3.32	RNA.regulation of transcription.WRKY domain transcription factor family	at4g31800	Transcript	Symbols: WRKY18, ATWRKY18 | WRKY18; transcription factor | chr4:15383201-15385029 FORWARD	6.46361
27.3.32	RNA.regulation of transcription.WRKY domain transcription factor family	at4g31805	Transcript	WRKY family transcription factor | chr4:15385280-15386982 FORWARD	4.603
27.3.32	RNA.regulation of transcription.WRKY domain transcription factor family	at5g01900	Transcript	Symbols: WRKY62, ATWRKY62 | WRKY62; transcription factor | chr5:351008-352069 REVERSE	7.48636
27.3.32	RNA.regulation of transcription.WRKY domain transcription factor family	at5g07100	Transcript	Symbols: WRKY26 | WRKY26; transcription factor | chr5:2204248-2205811 FORWARD	3.14063
27.3.32	RNA.regulation of transcription.WRKY domain transcription factor family	at5g13080	Transcript	Symbols: WRKY75, ATWRKY75 | WRKY75; transcription factor | chr5:4149740-4151150 REVERSE	4.80542
27.3.32	RNA.regulation of transcription.WRKY domain transcription factor family	at5g24110	Transcript	Symbols: WRKY30, ATWRKY30 | WRKY30; transcription factor | chr5:8153115-8154709 REVERSE	5.1544
27.3.32	RNA.regulation of transcription.WRKY domain transcription factor family	at5g46350	Transcript	Symbols: WRKY8, ATWRKY8 | WRKY8; transcription factor | chr5:18801218-18804043 REVERSE	1.90719
27.3.32	RNA.regulation of transcription.WRKY domain transcription factor family	at5g49520	Transcript	Symbols: WRKY48, ATWRKY48 | WRKY48; transcription factor | chr5:20090776-20093346 FORWARD	6.45144
27.3.32	RNA.regulation of transcription.WRKY domain transcription factor family	at5g64810	Transcript	Symbols: WRKY51, ATWRKY51 | WRKY51; transcription factor | chr5:25908413-25909803 FORWARD	2.35965
27.3.34	RNA.regulation of transcription.Orphan family	at3g16000	Transcript	Symbols: MFP1 | MFP1 (MAR BINDING FILAMENT-LIKE PROTEIN 1); DNA binding | chr3:5430889-5433817 REVERSE	-1.39743
27.3.34	RNA.regulation of transcription.Orphan family	at4g18460	Transcript	D-Tyr-tRNA(Tyr) deacylase family protein | chr4:10195537-10196796 REVERSE	-1.6128
27.3.34	RNA.regulation of transcription.Orphan family	at5g57180	Transcript	Symbols: CIA2 | CIA2 (CHLOROPLAST IMPORT APPARATUS 2); transcription regulator | chr5:23168018-23170999 FORWARD	-2.95266
bZIP	25 (4.13%)	4.13907
27.3.35	RNA.regulation of transcription.bZIP transcription factor family	at1g42990	Transcript	Symbols: ATBZIP60, BZIP60 | ATBZIP60 (BASIC REGION/LEUCINE ZIPPER MOTIF 60); DNA binding / transcription factor | chr1:16135852-16137463 REVERSE	2.07643
27.3.35	RNA.regulation of transcription.bZIP transcription factor family	at1g77920	Transcript	bZIP family transcription factor | chr1:29298243-29300863 FORWARD	1.34069
27.3.35	RNA.regulation of transcription.bZIP transcription factor family	at2g22850	Transcript	Symbols: AtbZIP6 | AtbZIP6 (Arabidopsis thaliana basic leucine-zipper 6); DNA binding / transcription factor | chr2:9732475-9733342 REVERSE	2.26902
27.3.35	RNA.regulation of transcription.bZIP transcription factor family	at2g36270	Transcript	Symbols: ABI5, GIA1 | ABI5 (ABA INSENSITIVE 5); DNA binding / transcription activator/ transcription factor | chr2:15204764-15207528 REVERSE	3.24839
27.3.35	RNA.regulation of transcription.bZIP transcription factor family	at2g40950	Transcript	Symbols: BZIP17 | BZIP17; DNA binding / transcription activator/ transcription factor | chr2:17087620-17090424 REVERSE	0.84358
27.3.35	RNA.regulation of transcription.bZIP transcription factor family	at2g42380	Transcript	Symbols: ATBZIP34, BZIP34 | bZIP transcription factor family protein | chr2:17646900-17648945 REVERSE	-1.94028
27.3.35	RNA.regulation of transcription.bZIP transcription factor family	at2g46270	Transcript	Symbols: GBF3 | GBF3 (G-BOX BINDING FACTOR 3); sequence-specific DNA binding / transcription factor | chr2:19000191-19003403 FORWARD	2.80777
27.3.35	RNA.regulation of transcription.bZIP transcription factor family	at3g10800	Transcript	Symbols: BZIP28 | BZIP28; DNA binding / transcription factor | chr3:3379254-3381621 FORWARD	1.62024
27.3.35	RNA.regulation of transcription.bZIP transcription factor family	at3g54620	Transcript	Symbols: ATBZIP25, BZO2H4, BZIP25 | BZIP25 (BASIC LEUCINE ZIPPER 25); protein heterodimerization/ transcription factor | chr3:20217897-20220410 REVERSE	1.94788
27.3.35	RNA.regulation of transcription.bZIP transcription factor family	at3g58120	Transcript	Symbols: ATBZIP61, BZIP61 | BZIP61; DNA binding / transcription activator/ transcription factor | chr3:21520974-21523327 REVERSE	-1.74018
27.3.35	RNA.regulation of transcription.bZIP transcription factor family	at3g62420	Transcript	Symbols: ATBZIP53 | ATBZIP53 (BASIC REGION/LEUCINE ZIPPER MOTIF 53); DNA binding / protein heterodimerization/ sequence-specific DNA binding / transcription factor | chr3:23091586-23092850 REVERSE	1.38603
27.3.35	RNA.regulation of transcription.bZIP transcription factor family	at4g36730	Transcript	Symbols: GBF1 | GBF1; sequence-specific DNA binding / transcription factor | chr4:17309612-17312488 REVERSE	1.15966
27.3.35	RNA.regulation of transcription.bZIP transcription factor family	at4g37730	Transcript	Symbols: AtbZIP7 | AtbZIP7 (Arabidopsis thaliana basic leucine-zipper 7); DNA binding / transcription factor | chr4:17723666-17724915 FORWARD	2.11823
27.3.35	RNA.regulation of transcription.bZIP transcription factor family	at5g04840	Transcript	bZIP protein | chr5:1405294-1407934 FORWARD	1.79519
27.3.35	RNA.regulation of transcription.bZIP transcription factor family	at5g06950	Transcript	Symbols: AHBP-1B, TGA2 | AHBP-1B; DNA binding / transcription activator/ transcription factor/ transcription repressor | chr5:2151025-2154553 FORWARD	-1.19953
27.3.35	RNA.regulation of transcription.bZIP transcription factor family	at5g11260	Transcript	Symbols: HY5, TED 5 | HY5 (ELONGATED HYPOCOTYL 5); DNA binding / double-stranded DNA binding / transcription factor | chr5:3593380-3594992 REVERSE	-2.22716
27.3.35	RNA.regulation of transcription.bZIP transcription factor family	at5g15830	Transcript	Symbols: AtbZIP3 | AtbZIP3 (Arabidopsis thaliana basic leucine-zipper 3); DNA binding / transcription factor | chr5:5168543-5169361 FORWARD	-3.74044
27.3.35	RNA.regulation of transcription.bZIP transcription factor family	at5g28770	Transcript	Symbols: BZO2H3 | BZO2H3; DNA binding / protein heterodimerization/ transcription factor | chr5:10796459-10798222 REVERSE	-1.05453
27.3.35	RNA.regulation of transcription.bZIP transcription factor family	at5g44080	Transcript	bZIP transcription factor family protein | chr5:17738652-17739873 REVERSE	0.88578
27.3.36	RNA.regulation of transcription.Argonaute	at2g27040	Transcript	Symbols: AGO4, OCP11 | AGO4 (ARGONAUTE 4); nucleic acid binding | chr2:11536534-11542357 REVERSE	-1.66744
27.3.37	RNA.regulation of transcription.AS2,Lateral Organ Boundaries Gene Family	at1g31320	Transcript	Symbols: LBD4 | LBD4 (LOB DOMAIN-CONTAINING PROTEIN 4) | chr1:11213017-11214382 FORWARD	-2.75559
27.3.37	RNA.regulation of transcription.AS2,Lateral Organ Boundaries Gene Family	at3g02550	Transcript	Symbols: LBD41 | LBD41 (LOB DOMAIN-CONTAINING PROTEIN 41) | chr3:536505-537998 REVERSE	1.72558
27.3.37	RNA.regulation of transcription.AS2,Lateral Organ Boundaries Gene Family	at3g11090	Transcript	Symbols: LBD21 | LBD21 (LOB DOMAIN-CONTAINING PROTEIN 21) | chr3:3475002-3475604 FORWARD	-3.95739
27.3.37	RNA.regulation of transcription.AS2,Lateral Organ Boundaries Gene Family	at3g49940	Transcript	Symbols: LBD38 | LBD38 (LOB DOMAIN-CONTAINING PROTEIN 38) | chr3:18514343-18515475 FORWARD	2.52138
27.3.39	RNA.regulation of transcription.AtSR Transcription Factor family	at2g22300	Transcript	Symbols: CAMTA3, SR1 | SR1 (SIGNAL RESPONSIVE 1); calmodulin binding / transcription regulator | chr2:9471388-9476646 FORWARD	1.66088
Aux/IAA	14 (2.317%)	2.31788
27.3.40	RNA.regulation of transcription.Aux/IAA family	at1g04100	Transcript	Symbols: IAA10 | IAA10; transcription factor | chr1:1059506-1061191 FORWARD	1.32715
27.3.40	RNA.regulation of transcription.Aux/IAA family	at1g04250	Transcript	Symbols: AXR3, IAA17 | AXR3 (AUXIN RESISTANT 3); transcription factor | chr1:1136258-1138613 FORWARD	-1.70527
27.3.40	RNA.regulation of transcription.Aux/IAA family	at1g04550	Transcript	Symbols: IAA12, BDL | IAA12 (AUXIN-INDUCED PROTEIN 12); transcription factor/ transcription repressor | chr1:1240375-1242121 FORWARD	-2.54698
27.3.40	RNA.regulation of transcription.Aux/IAA family	at1g51950	Transcript	Symbols: IAA18 | IAA18 (INDOLE-3-ACETIC ACID INDUCIBLE 18); transcription factor | chr1:19305315-19307510 FORWARD	3.1078
27.3.40	RNA.regulation of transcription.Aux/IAA family	at1g52830	Transcript	Symbols: IAA6, SHY1 | IAA6 (INDOLE-3-ACETIC ACID 6); transcription factor | chr1:19672496-19673644 REVERSE	3.34308
27.3.40	RNA.regulation of transcription.Aux/IAA family	at2g22670	Transcript	Symbols: IAA8 | IAA8; transcription factor | chr2:9636440-9638683 FORWARD	-1.1808		Aux/IAA	28
27.3.40	RNA.regulation of transcription.Aux/IAA family	at2g33310	Transcript	Symbols: IAA13 | IAA13; transcription factor | chr2:14114281-14115969 REVERSE	-2.32176			4.63576
27.3.40	RNA.regulation of transcription.Aux/IAA family	at3g04730	Transcript	Symbols: IAA16 | IAA16; transcription factor | chr3:1288612-1290602 REVERSE	1.00095
27.3.40	RNA.regulation of transcription.Aux/IAA family	at3g15540	Transcript	Symbols: IAA19, MSG2 | IAA19 (INDOLE-3-ACETIC ACID INDUCIBLE 19); transcription factor | chr3:5264024-5265678 FORWARD	1.41826
27.3.40	RNA.regulation of transcription.Aux/IAA family	at3g16500	Transcript	Symbols: PAP1, IAA26 | PAP1 (PHYTOCHROME-ASSOCIATED PROTEIN 1); transcription factor | chr3:5612500-5614410 REVERSE	1.29983
27.3.40	RNA.regulation of transcription.Aux/IAA family	at3g23030	Transcript	Symbols: IAA2 | IAA2 (INDOLE-3-ACETIC ACID INDUCIBLE 2); transcription factor | chr3:8180768-8181800 REVERSE	1.3924
27.3.40	RNA.regulation of transcription.Aux/IAA family	at4g14550	Transcript	Symbols: IAA14, SLR | IAA14 (INDOLE-3-ACETIC ACID INDUCIBLE 14); protein binding / transcription factor/ transcription repressor | chr4:8347822-8350019 REVERSE	-3.51079
27.3.40	RNA.regulation of transcription.Aux/IAA family	at4g32280	Transcript	Symbols: IAA29 | IAA29 (INDOLE-3-ACETIC ACID INDUCIBLE 29); transcription factor | chr4:15583387-15584769 FORWARD	-4.88034
27.3.40	RNA.regulation of transcription.Aux/IAA family	at5g43700	Transcript	Symbols: ATAUX2-11, IAA4 | ATAUX2-11 (AUXIN INDUCIBLE 2-11); DNA binding / transcription factor | chr5:17550233-17551581 FORWARD	-3.17171
27.3.41	RNA.regulation of transcription.B3 transcription factor family	at1g49480	Transcript	Symbols: RTV1 | RTV1 (related to vernalization1 1); DNA binding / transcription factor | chr1:18314178-18316645 REVERSE	-1.19085
27.3.41	RNA.regulation of transcription.B3 transcription factor family	at2g24645	Transcript	Transcriptional factor B3 family protein; FUNCTIONS IN: DNA binding; INVOLVED IN: regulation of transcription, DNA-dependent; CONTAINS InterPro DOMAIN/s: Transcriptional factor B3 (InterPro:IPR003340); BEST Arabidopsis thaliana protein match is: Transcriptional factor B3 family protein (TAIR:AT4G00260.1).	-3.03102
27.3.41	RNA.regulation of transcription.B3 transcription factor family	at2g24650	Transcript	DNA binding / transcription factor | chr2:10480728-10487571 REVERSE	-1.4728
27.3.41	RNA.regulation of transcription.B3 transcription factor family	at4g31650	Transcript	transcriptional factor B3 family protein | chr4:15331140-15333321 FORWARD	-2.06309
27.3.41	RNA.regulation of transcription.B3 transcription factor family	at4g34400	Transcript	DNA binding / transcription factor | chr4:16445208-16447773 FORWARD	4.5987
27.3.42	RNA.regulation of transcription.Bromodomain proteins	at1g76380	Transcript	DNA-binding bromodomain-containing protein | chr1:28651154-28654577 REVERSE	2.66134
27.3.42	RNA.regulation of transcription.Bromodomain proteins	at2g42150	Transcript	DNA-binding bromodomain-containing protein | chr2:17572369-17574679 FORWARD	3.36974
27.3.42	RNA.regulation of transcription.Bromodomain proteins	at2g44430	Transcript	DNA-binding bromodomain-containing protein | chr2:18333547-18336364 FORWARD	1.36192
27.3.42	RNA.regulation of transcription.Bromodomain proteins	at3g60110	Transcript	DNA binding | chr3:22197826-22201451 FORWARD	1.64478
27.3.44	RNA.regulation of transcription.Chromatin Remodeling Factors	at1g05120	Transcript	SNF2 domain-containing protein / helicase domain-containing protein / RING finger domain-containing protein | chr1:1471406-1476078 REVERSE	2.19265
27.3.44	RNA.regulation of transcription.Chromatin Remodeling Factors	at1g11100	Transcript	SNF2 domain-containing protein / helicase domain-containing protein / zinc finger protein-related | chr1:3703691-3709302 REVERSE	4.44084
27.3.44	RNA.regulation of transcription.Chromatin Remodeling Factors	at1g49520	Transcript	SWIB complex BAF60b domain-containing protein | chr1:18329696-18331869 FORWARD	1.92408
27.3.44	RNA.regulation of transcription.Chromatin Remodeling Factors	at1g61140	Transcript	Symbols: EDA16 | EDA16 (embryo sac development arrest 16); ATP binding / DNA binding / helicase/ nucleic acid binding / protein binding / zinc ion binding | chr1:22534717-22540850 REVERSE	1.59674
27.3.44	RNA.regulation of transcription.Chromatin Remodeling Factors	at4g34430	Transcript	Symbols: CHB3, ATSWI3D | CHB3; DNA binding / transcription factor/ zinc ion binding | chr4:16460920-16465323 FORWARD	1.03512
27.3.44	RNA.regulation of transcription.Chromatin Remodeling Factors	at5g66750	Transcript	Symbols: DDM1, CHR01, CHR1, CHA1, SOM4, SOM1, ATDDM1 | CHR1 (CHROMATIN REMODELING 1); ATPase/ helicase | chr5:26648951-26653073 FORWARD	-1.58688
27.3.46	RNA.regulation of transcription.DNA methyltransferases	at4g14140	Transcript	Symbols: MET2, DMT02, DMT2, MET02 | DMT2 (DNA METHYLTRANSFERASE 2); DNA (cytosine-5-)-methyltransferase/ DNA binding / protein binding | chr4:8146345-8152131 FORWARD	-1.78549
27.3.46	RNA.regulation of transcription.DNA methyltransferases	at4g19020	Transcript	Symbols: CMT2 | CMT2 (chromomethylase 2); DNA binding / chromatin binding | chr4:10414526-10421209 FORWARD	1.68944
27.3.48	RNA.regulation of transcription.FHA transcription factor	at2g45460	Transcript	forkhead-associated domain-containing protein / FHA domain-containing protein | chr2:18736839-18741690 REVERSE	-1.25237
27.3.49	RNA.regulation of transcription.GeBP like	at1g44810	Transcript	transcription regulator | chr1:16923543-16924821 FORWARD	-1.247
27.3.49	RNA.regulation of transcription.GeBP like	at1g61730	Transcript	DNA-binding storekeeper protein-related | chr1:22793219-22794703 REVERSE	2.11633
27.3.49	RNA.regulation of transcription.GeBP like	at3g04930	Transcript	transcription regulator | chr3:1362914-1364799 FORWARD	0.96111
27.3.49	RNA.regulation of transcription.GeBP like	at4g00238	Transcript	DNA-binding storekeeper protein-related | chr4:103823-105217 REVERSE	-2.14393
27.3.49	RNA.regulation of transcription.GeBP like	at4g25210	Transcript	transcription regulator | chr4:12918328-12919742 FORWARD	1.48939
27.3.49	RNA.regulation of transcription.GeBP like	at5g28040	Transcript	transcription regulator | chr5:10037269-10039001 REVERSE	1.13957
27.3.50	RNA.regulation of transcription.General Transcription	at1g07470	Transcript	transcription factor IIA large subunit, putative / TFIIA large subunit, putative | chr1:2291457-2294588 FORWARD	0.91134
27.3.50	RNA.regulation of transcription.General Transcription	at3g52270	Transcript	ATP binding / RNA polymerase II transcription factor | chr3:19387180-19388944 REVERSE	-1.33632
27.3.50	RNA.regulation of transcription.General Transcription	at4g10920	Transcript	Symbols: KELP | KELP; DNA binding / transcription coactivator/ transcription regulator | chr4:6697674-6699199 REVERSE	-1.05467
27.3.50	RNA.regulation of transcription.General Transcription	at5g23710	Transcript	DNA binding / DNA-directed RNA polymerase | chr5:7996456-7997479 REVERSE	1.54204
27.3.50	RNA.regulation of transcription.General Transcription	at5g41580	Transcript	zinc ion binding | chr5:16626337-16630783 REVERSE	1.26071
27.3.52	RNA.regulation of transcription.Global transcription factor group	at1g73150	Transcript	Symbols: GTE3 | GTE3 (GLOBAL TRANSCRIPTION FACTOR GROUP E 3); DNA binding / histone binding | chr1:27504112-27506112 REVERSE	1.08883
27.3.52	RNA.regulation of transcription.Global transcription factor group	at3g01770	Transcript	Symbols: ATBET10 | ATBET10 (Arabidopsis thaliana BROMODOMAIN AND EXTRATERMINAL DOMAIN PROTEIN 10); DNA binding | chr3:275411-278785 REVERSE	-1.10165
27.3.52	RNA.regulation of transcription.Global transcription factor group	at5g46550	Transcript	DNA-binding bromodomain-containing protein | chr5:18884309-18886939 REVERSE	-1.20843
27.3.52	RNA.regulation of transcription.Global transcription factor group	at5g65630	Transcript	Symbols: GTE7 | GTE7 (Global transcription factor group E 7); DNA binding | chr5:26225832-26228449 REVERSE	1.91438
27.3.53	RNA.regulation of transcription.High mobility group (HMG) family	at2g34450	Transcript	high mobility group (HMG1/2) family protein | chr2:14527736-14529492 REVERSE	-1.54786
27.3.53	RNA.regulation of transcription.High mobility group (HMG) family	at4g11080	Transcript	high mobility group (HMG1/2) family protein | chr4:6760867-6763272 REVERSE	2.00722
27.3.54	RNA.regulation of transcription.Histone acetyltransferases	at4g16420	Transcript	Symbols: ADA2B, PRZ1 | ADA2B (HOMOLOG OF YEAST ADA2 2B); DNA binding / transcription coactivator/ transcription factor | chr4:9262621-9266086 REVERSE	-1.44884
27.3.55	RNA.regulation of transcription.HDA	at5g67320	Transcript	Symbols: HOS15 | HOS15 (high expression of osmotically responsive genes 15) | chr5:26857154-26861119 FORWARD	1.81211
27.3.57	RNA.regulation of transcription.JUMONJI family	at1g11950	Transcript	transcription factor | chr1:4034587-4038310 REVERSE	2.86726
27.3.57	RNA.regulation of transcription.JUMONJI family	at1g78280	Transcript	transferase, transferring glycosyl groups | chr1:29452555-29457373 FORWARD	3.73717
27.3.57	RNA.regulation of transcription.JUMONJI family	at5g46910	Transcript	transcription factor jumonji (jmj) family protein | chr5:19047780-19050880 FORWARD	4.94694
27.3.59	RNA.regulation of transcription.Methyl binding domain proteins	at1g15340	Transcript	Symbols: MBD10 | MBD10; DNA binding / methyl-CpG binding | chr1:5275677-5277689 REVERSE	-0.86451
27.3.59	RNA.regulation of transcription.Methyl binding domain proteins	at3g15790	Transcript	Symbols: MBD11, ATMBD11 | MBD11; DNA binding / methyl-CpG binding | chr3:5343016-5344700 FORWARD	1.0927
27.3.59	RNA.regulation of transcription.Methyl binding domain proteins	at3g46580	Transcript	Symbols: MBD05, MBD5, ATMBD5 | MBD5 (METHYL-CPG-BINDING DOMAIN PROTEIN 5); DNA binding / methyl-CpG binding | chr3:17148342-17149589 FORWARD	-2.61754
27.3.60	RNA.regulation of transcription.NIN-like bZIP-related family	at1g64530	Transcript	RWP-RK domain-containing protein | chr1:23959661-23963081 FORWARD	-1.05488
27.3.60	RNA.regulation of transcription.NIN-like bZIP-related family	at4g35270	Transcript	RWP-RK domain-containing protein | chr4:16777338-16780824 REVERSE	-3.28661
27.3.60	RNA.regulation of transcription.NIN-like bZIP-related family	at4g35590	Transcript	RWP-RK domain-containing protein | chr4:16892909-16894865 FORWARD	2.86898
27.3.62	RNA.regulation of transcription.Nucleosome/chromatin assembly factor group	at1g20693	Transcript	Symbols: HMGB2, HMG BETA 1, NFD2, NFD02 | HMGB2 (HIGH MOBILITY GROUP B 2); DNA binding / chromatin binding / structural constituent of chromatin / transcription factor | chr1:7176775-7178820 FORWARD	-2.36657
27.3.62	RNA.regulation of transcription.Nucleosome/chromatin assembly factor group	at1g76110	Transcript	high mobility group (HMG1/2) family protein / ARID/BRIGHT DNA-binding domain-containing protein | chr1:28555042-28557586 REVERSE	-3.11137
27.3.62	RNA.regulation of transcription.Nucleosome/chromatin assembly factor group	at2g17560	Transcript	Symbols: HMGB4, NFD4, NFD04 | HMGB4 (HIGH MOBILITY GROUP B 4); DNA binding / chromatin binding / structural constituent of chromatin / transcription factor | chr2:7642165-7643667 REVERSE	1.2155
27.3.62	RNA.regulation of transcription.Nucleosome/chromatin assembly factor group	at5g08630	Transcript	DDT domain-containing protein | chr5:2798281-2803171 REVERSE	1.20687
27.3.62	RNA.regulation of transcription.Nucleosome/chromatin assembly factor group	at5g23420	Transcript	Symbols: HMGB6 | HMGB6; transcription factor | chr5:7888513-7890180 REVERSE	-2.9401
27.3.63	RNA.regulation of transcription.PHD finger transcription factor	at1g05380	Transcript	DNA binding | chr1:1576863-1582614 FORWARD	0.95983
27.3.63	RNA.regulation of transcription.PHD finger transcription factor	at2g36720	Transcript	PHD finger transcription factor, putative | chr2:15393071-15399418 FORWARD	-1.04514
27.3.64	RNA.regulation of transcription.PHOR1	at1g66160	Transcript	Symbols: ATCMPG1, CMPG1 | U-box domain-containing protein | chr1:24637196-24638608 FORWARD	3.94668
27.3.64	RNA.regulation of transcription.PHOR1	at2g35930	Transcript	Symbols: PUB23 | PUB23 (PLANT U-BOX 23); ubiquitin-protein ligase | chr2:15082855-15084473 REVERSE	5.84852
27.3.64	RNA.regulation of transcription.PHOR1	at3g11840	Transcript	Symbols: PUB24 | PUB24 (PLANT U-BOX 24); binding / ubiquitin-protein ligase | chr3:3736400-3738257 REVERSE	3.74774
27.3.64	RNA.regulation of transcription.PHOR1	at3g49810	Transcript	U-box domain-containing protein | chr3:18474537-18476834 REVERSE	1.10475
27.3.64	RNA.regulation of transcription.PHOR1	at3g52450	Transcript	Symbols: PUB22 | PUB22 (PLANT U-BOX 22); ubiquitin-protein ligase | chr3:19440739-19442383 REVERSE	5.83978
27.3.64	RNA.regulation of transcription.PHOR1	at5g09800	Transcript	U-box domain-containing protein | chr5:3043012-3044413 REVERSE	2.42594
27.3.64	RNA.regulation of transcription.PHOR1	at5g37490	Transcript	U-box domain-containing protein | chr5:14887478-14889151 FORWARD	4.00996
27.3.64	RNA.regulation of transcription.PHOR1	at5g64660	Transcript	Symbols: ATCMPG2, CMPG2 | U-box domain-containing protein | chr5:25841913-25843452 REVERSE	2.79538
27.3.65	RNA.regulation of transcription.Polycomb Group (PcG)	at4g02020	Transcript	Symbols: EZA1, SWN, SDG10 | SWN (SWINGER); transcription factor | chr4:886600-891955 FORWARD	-1.45122
27.3.66	RNA.regulation of transcription.Psudo ARR transcription factor family	at5g24470	Transcript	Symbols: APRR5, PRR5 | APRR5 (ARABIDOPSIS PSEUDO-RESPONSE REGULATOR 5); transcription regulator/ two-component response regulator | chr5:8355951-8358873 REVERSE	4.76144
27.3.66	RNA.regulation of transcription.Psudo ARR transcription factor family	at5g61380	Transcript	Symbols: TOC1, APRR1, PRR1 | TOC1 (TIMING OF CAB EXPRESSION 1); transcription regulator/ two-component response regulator | chr5:24675064-24678550 FORWARD	2.5981
Putative	27 (4.47%)	4.4702
27.3.67	RNA.regulation of transcription.putative transcription regulator	at1g04020	Transcript	Symbols: ATBARD1, BARD1 | BARD1 (BREAST CANCER ASSOCIATED RING 1); DNA binding / transcription coactivator | chr1:1036537-1040224 FORWARD	-3.01192
27.3.67	RNA.regulation of transcription.putative transcription regulator	at1g07370	Transcript	Symbols: PCNA1 | PCNA1 (PROLIFERATING CELLULAR NUCLEAR ANTIGEN); DNA binding / DNA polymerase processivity factor/ protein binding | chr1:2263140-2264551 FORWARD	-2.63352
27.3.67	RNA.regulation of transcription.putative transcription regulator	at1g10200	Transcript	Symbols: WLIM1 | WLIM1; transcription factor/ zinc ion binding | chr1:3346390-3347885 REVERSE	-1.69231
27.3.67	RNA.regulation of transcription.putative transcription regulator	at1g15910	Transcript	XH/XS domain-containing protein / XS zinc finger domain-containing protein | chr1:5465336-5469125 FORWARD	-1.18559
27.3.67	RNA.regulation of transcription.putative transcription regulator	at1g19340	Transcript	methyltransferase MT-A70 family protein | chr1:6684751-6687116 FORWARD	-2.17284
27.3.67	RNA.regulation of transcription.putative transcription regulator	at1g66170	Transcript	Symbols: MMD1 | MMD1 (MALE MEIOCYTE DEATH 1); DNA binding / protein binding / zinc ion binding | chr1:24638685-24641494 REVERSE	5.65582
27.3.67	RNA.regulation of transcription.putative transcription regulator	at1g67590	Transcript	remorin family protein | chr1:25333058-25334647 REVERSE	-3.28293
27.3.67	RNA.regulation of transcription.putative transcription regulator	at1g68580	Transcript	agenet domain-containing protein / bromo-adjacent homology (BAH) domain-containing protein | chr1:25752735-25756076 FORWARD	1.37595
27.3.67	RNA.regulation of transcription.putative transcription regulator	at1g77250	Transcript	PHD finger family protein | chr1:29020265-29023474 REVERSE	1.93809
27.3.67	RNA.regulation of transcription.putative transcription regulator	at2g18090	Transcript	PHD finger family protein / SWIB complex BAF60b domain-containing protein / GYF domain-containing protein | chr2:7864314-7867766 FORWARD	2.61535
27.3.67	RNA.regulation of transcription.putative transcription regulator	at2g42190	Transcript	unknown protein | chr2:17582869-17584194 FORWARD	-2.23583
27.3.67	RNA.regulation of transcription.putative transcription regulator	at3g26910	Transcript	hydroxyproline-rich glycoprotein family protein | chr3:9915128-9918743 REVERSE	4.47365
27.3.67	RNA.regulation of transcription.putative transcription regulator	at3g43240	Transcript	ARID/BRIGHT DNA-binding domain-containing protein | chr3:15209936-15214742 REVERSE	1.62273
27.3.67	RNA.regulation of transcription.putative transcription regulator	at3g52170	Transcript	DNA binding | chr3:19346799-19349513 REVERSE	-1.43009
27.3.67	RNA.regulation of transcription.putative transcription regulator	at3g61310	Transcript	DNA-binding family protein | chr3:22690596-22692834 REVERSE	-1.5465
27.3.67	RNA.regulation of transcription.putative transcription regulator	at4g02820	Transcript	pentatricopeptide (PPR) repeat-containing protein | chr4:1258568-1260665 FORWARD	-1.12622
27.3.67	RNA.regulation of transcription.putative transcription regulator	at4g10600	Transcript	PHD finger family protein | chr4:6547786-6548864 REVERSE	-2.55857
27.3.67	RNA.regulation of transcription.putative transcription regulator	at4g17950	Transcript	DNA-binding family protein | chr4:9966990-9969232 REVERSE	1.36034
27.3.67	RNA.regulation of transcription.putative transcription regulator	at4g28830	Transcript	methyltransferase/ nucleic acid binding | chr4:14232446-14234042 FORWARD	-1.68209
27.3.67	RNA.regulation of transcription.putative transcription regulator	at5g04290	Transcript	Symbols: KTF1 | KTF1 (KOW DOMAIN-CONTAINING TRANSCRIPTION FACTOR 1); nucleotide binding | chr5:1196069-1202653 FORWARD	-1.19355
27.3.67	RNA.regulation of transcription.putative transcription regulator	at5g05140	Transcript	transcription elongation factor-related | chr5:1519913-1522667 FORWARD	3.66446
27.3.67	RNA.regulation of transcription.putative transcription regulator	at5g05660	Transcript	Symbols: ATNFXL2 | ATNFXL2; protein binding / transcription factor/ zinc ion binding | chr5:1690851-1695467 REVERSE	1.16434
27.3.67	RNA.regulation of transcription.putative transcription regulator	at5g23920	Transcript	unknown protein | chr5:8073224-8074170 REVERSE	-3.69122
27.3.67	RNA.regulation of transcription.putative transcription regulator	at5g27120	Transcript	SAR DNA-binding protein, putative | chr5:9540925-9543871 FORWARD	1.02007
27.3.67	RNA.regulation of transcription.putative transcription regulator	at5g27610	Transcript	Symbols: ATALY1, ALY1 | DNA binding / transcription factor | chr5:9764135-9769903 FORWARD	3.23744
27.3.67	RNA.regulation of transcription.putative transcription regulator	at5g46640	Transcript	DNA-binding family protein | chr5:18924477-18926575 FORWARD	-2.04397
27.3.67	RNA.regulation of transcription.putative transcription regulator	at5g47430	Transcript	zinc ion binding | chr5:19235631-19241221 REVERSE	1.19622
27.3.68	RNA.regulation of transcription.PWWP domain protein	at5g40340	Transcript	PWWP domain-containing protein | chr5:16131654-16134916 REVERSE	1.67987
27.3.69	RNA.regulation of transcription.SET-domain transcriptional regulator family	at1g26761	Transcript	unknown protein | chr1:9250224-9251644 REVERSE	-2.49298
27.3.69	RNA.regulation of transcription.SET-domain transcriptional regulator family	at2g18850	Transcript	FUNCTIONS IN: molecular_function unknown; INVOLVED IN: biological_process unknown; EXPRESSED IN: 22 plant structures; EXPRESSED DURING: 13 growth stages; CONTAINS InterPro DOMAIN/s: SET (InterPro:IPR001214); BEST Arabidopsis thaliana protein match is: SET domain-containing protein (TAIR:AT3G07670.1); Has 597 Blast hits to 594 proteins in 119 species: Archae - 0; Bacteria - 0; Metazoa - 207; Fungi…	-1.38815
27.3.69	RNA.regulation of transcription.SET-domain transcriptional regulator family	at2g19640	Transcript	Symbols: ASHR2 | ASHR2 (ASH1-RELATED PROTEIN 2) | chr2:8491388-8492920 FORWARD	1.46559
27.3.69	RNA.regulation of transcription.SET-domain transcriptional regulator family	at3g03750	Transcript	Symbols: SUVR3, SDG20 | SET domain-containing protein | chr3:939952-942094 FORWARD	1.30317
27.3.69	RNA.regulation of transcription.SET-domain transcriptional regulator family	at3g07670	Transcript	SET domain-containing protein | chr3:2451608-2454860 FORWARD	-1.24596
27.3.69	RNA.regulation of transcription.SET-domain transcriptional regulator family	at4g13460	Transcript	Symbols: SUVH9, SDG22, SET22 | SUVH9; histone-lysine N-methyltransferase/ zinc ion binding | chr4:7824034-7826960 REVERSE	-1.2825
27.3.69	RNA.regulation of transcription.SET-domain transcriptional regulator family	at4g30860	Transcript	Symbols: ASHR3, SDG4 | SDG4 (SET DOMAIN GROUP 4); histone methyltransferase | chr4:15024472-15027616 FORWARD	-2.42335
27.3.69	RNA.regulation of transcription.SET-domain transcriptional regulator family	at5g43990	Transcript	Symbols: SUVR2, SDG18 | SUVR2; histone-lysine N-methyltransferase/ zinc ion binding | chr5:17697889-17702005 FORWARD	-2.8591
27.3.69	RNA.regulation of transcription.SET-domain transcriptional regulator family	at5g53430	Transcript	Symbols: SDG29, SET29, ATX5 | SDG29 (SET DOMAIN GROUP 29); DNA binding / protein binding / zinc ion binding | chr5:21677146-21683494 FORWARD	-1.3713
27.3.70	RNA.regulation of transcription.Silencing Group	at3g17185	Transcript	Symbols: TASIR-ARF, TAS3, ATTAS3 | TAS3/TASIR-ARF (TRANS-ACTING SIRNA3); other RNA | chr3:5861491-5862437 FORWARD	-3.04977
27.3.71	RNA.regulation of transcription.SNF7	at1g17730	Transcript	Symbols: VPS46.1 | VPS46.1 (VACUOLAR PROTEIN SORTING 46.1) | chr1:6099089-6100315 FORWARD	1.0654
27.3.71	RNA.regulation of transcription.SNF7	at1g73030	Transcript	Symbols: VPS46.2 | VPS46.2 | chr1:27473826-27475122 FORWARD	1.55041
27.3.71	RNA.regulation of transcription.SNF7	at2g06530	Transcript	Symbols: VPS2.1 | VPS2.1 | chr2:2588545-2590453 REVERSE	1.68931
27.3.71	RNA.regulation of transcription.SNF7	at3g10640	Transcript	Symbols: VPS60.1 | VPS60.1 | chr3:3323310-3325039 REVERSE	1.95225
27.3.71	RNA.regulation of transcription.SNF7	at5g63880	Transcript	Symbols: VPS20.1 | VPS20.1 | chr5:25563733-25565498 FORWARD	2.11967
27.3.72	RNA.regulation of transcription.Transcriptional Adaptor Zinc Bundle (TAZ) domain family	at5g67480	Transcript	Symbols: BT4 | BT4 (BTB AND TAZ DOMAIN PROTEIN 4); protein binding / transcription regulator | chr5:26930940-26932756 REVERSE	5.38933
27.3.73	RNA.regulation of transcription.Zn-finger(CCHC)	at3g02820	Transcript	zinc knuckle (CCHC-type) family protein | chr3:611524-613448 FORWARD	-2.47904
27.3.73	RNA.regulation of transcription.Zn-finger(CCHC)	at4g19190	Transcript	zinc knuckle (CCHC-type) family protein | chr4:10493247-10496160 FORWARD	1.03186
27.3.73	RNA.regulation of transcription.Zn-finger(CCHC)	at5g07350	Transcript	tudor domain-containing protein / nuclease family protein | chr5:2319790-2325419 REVERSE	2.63682
27.3.73	RNA.regulation of transcription.Zn-finger(CCHC)	at5g61780	Transcript	tudor domain-containing protein / nuclease family protein | chr5:24821258-24826969 FORWARD	4.34367
27.3.80	RNA.regulation of transcription.zf-HD	at2g18350	Transcript	Symbols: AtHB24 | AtHB24 (ARABIDOPSIS THALIANA HOMEOBOX PROTEIN 24); DNA binding / transcription factor | chr2:7971017-7972081 REVERSE	1.56625
27.3.80	RNA.regulation of transcription.zf-HD	at5g15210	Transcript	Symbols: ATHB30, ZFHD3 | ATHB30 (ARABIDOPSIS THALIANA HOMEOBOX PROTEIN 30); DNA binding / transcription factor | chr5:4937579-4939007 REVERSE	-2.29544
27.3.83	RNA.regulation of transcription.GRF zinc finger family	at3g52910	Transcript	Symbols: AtGRF4 | AtGRF4 (GROWTH-REGULATING FACTOR 4); transcription activator | chr3:19616021-19618449 REVERSE	-4.95192
27.3.84	RNA.regulation of transcription.BBR/BPC	at1g14685	Transcript	Symbols: BPC2, BBR/BPC2, ATBPC2 | BPC2 (BASIC PENTACYSTEINE 2); DNA binding / transcription factor | chr1:5042588-5044294 FORWARD	1.16821
27.3.84	RNA.regulation of transcription.BBR/BPC	at2g01930	Transcript	Symbols: BPC1, BBR, ATBPC1 | BPC1 (BASIC PENTACYSTEINE1); DNA binding / specific transcriptional repressor/ transcription factor | chr2:427121-428839 REVERSE	1.47695
27.3.84	RNA.regulation of transcription.BBR/BPC	at4g38910	Transcript	Symbols: BPC5, BBR/BPC5, ATBPC5 | BPC5 (BASIC PENTACYSTEINE 5); DNA binding / transcription factor | chr4:18145239-18146928 REVERSE	-2.17112
27.3.85	RNA.regulation of transcription.sigma like plant	at1g08540	Transcript	Symbols: SIGB, SIG1, SIG2, SIGA, ATSIG1, ABC1, ATSIG2 | SIG2 (RNA POLYMERASE SIGMA SUBUNIT 2); DNA binding / DNA-directed RNA polymerase/ sigma factor/ transcription factor | chr1:2703336-2706845 FORWARD	-1.64315
27.3.85	RNA.regulation of transcription.sigma like plant	at1g64860	Transcript	Symbols: SIGA, SIG1, SIG2, SIGB, RPOD1 | SIGA (SIGMA FACTOR A); DNA binding / DNA-directed RNA polymerase/ sigma factor/ transcription factor | chr1:24097953-24100952 FORWARD	-2.23565
27.3.85	RNA.regulation of transcription.sigma like plant	at2g36990	Transcript	Symbols: SIGF, SIG6, ATSIG6, SOLDAT8 | SIGF (RNA POLYMERASE SIGMA-SUBUNIT F); DNA binding / DNA-directed RNA polymerase/ sigma factor/ transcription factor | chr2:15537258-15540139 REVERSE	-1.68954
27.3.85	RNA.regulation of transcription.sigma like plant	at3g53920	Transcript	Symbols: SIGC, SIG3 | SIGC (RNA POLYMERASE SIGMA-SUBUNIT C); DNA binding / DNA-directed RNA polymerase/ sigma factor/ transcription factor | chr3:19960869-19963949 REVERSE	-2.1917
27.3.85	RNA.regulation of transcription.sigma like plant	at5g13730	Transcript	Symbols: SIG4, SIGD | SIG4 (SIGMA FACTOR 4); DNA binding / DNA-directed RNA polymerase/ sigma factor/ transcription factor | chr5:4429110-4430837 REVERSE	-3.24409
27.3.85	RNA.regulation of transcription.sigma like plant	at5g24120	Transcript	Symbols: SIGE, SIG5, ATSIG5 | SIGE (SIGMA FACTOR E); DNA binding / DNA-directed RNA polymerase/ sigma factor/ transcription factor | chr5:8157551-8160229 REVERSE	-1.46216
27.3.86	RNA.regulation of transcription.BSD domain containing family	at1g10720	Transcript	BSD domain-containing protein | chr1:3562952-3564759 FORWARD	1.25786
Unclassified	78 (12.91%)	12.9139
27.3.99	RNA.regulation of transcription.unclassified	at1g07000	Transcript	Symbols: ATEXO70B2 | ATEXO70B2 (exocyst subunit EXO70 family protein B2); protein binding | chr1:2150194-2152325 REVERSE	3.11257
27.3.99	RNA.regulation of transcription.unclassified	at1g09415	Transcript	Symbols: NIMIN-3 | NIMIN-3 (NIM1-INTERACTING 3) | chr1:3037754-3038408 REVERSE	-1.78284
27.3.99	RNA.regulation of transcription.unclassified	at1g09750	Transcript	chloroplast nucleoid DNA-binding protein-related | chr1:3157501-3159148 FORWARD	-2.31921
27.3.99	RNA.regulation of transcription.unclassified	at1g09950	Transcript	transcription factor-related | chr1:3240606-3241632 REVERSE	4.43265
27.3.99	RNA.regulation of transcription.unclassified	at1g17040	Transcript	Symbols: SHA, ATSHA, STATLA | SHA (SH2 DOMAIN PROTEIN A); protein binding / signal transducer/ transcription factor | chr1:5824848-5828233 FORWARD	-2.21382
27.3.99	RNA.regulation of transcription.unclassified	at1g20110	Transcript	zinc finger (FYVE type) family protein | chr1:6971485-6974835 FORWARD	1.07302
27.3.99	RNA.regulation of transcription.unclassified	at1g21150	Transcript	mitochondrial transcription termination factor family protein / mTERF family protein | chr1:7406296-7407764 REVERSE	-3.9351
27.3.99	RNA.regulation of transcription.unclassified	at1g30320	Transcript	remorin family protein | chr1:10680246-10682954 FORWARD	5.50513
27.3.99	RNA.regulation of transcription.unclassified	at1g32130	Transcript	FUNCTIONS IN: molecular_function unknown; INVOLVED IN: biological_process unknown; LOCATED IN: cellular_component unknown; EXPRESSED IN: 25 plant structures; EXPRESSED DURING: 15 growth stages; CONTAINS InterPro DOMAIN/s: TFIIS N-terminal (InterPro:IPR017923), IWS1, C-terminal (InterPro:IPR008654); BEST Arabidopsis thaliana protein match is: IWS1 C-terminus family protein (TAIR:AT4G19000.1); Has …	1.00242
27.3.99	RNA.regulation of transcription.unclassified	at1g43000	Transcript	zinc-binding family protein | chr1:16140816-16141655 FORWARD	4.28449
27.3.99	RNA.regulation of transcription.unclassified	at1g43850	Transcript	Symbols: SEU | SEU (seuss); DNA binding / protein binding / protein heterodimerization/ transcription cofactor | chr1:16617152-16622049 FORWARD	-0.91446
27.3.99	RNA.regulation of transcription.unclassified	at1g56460	Transcript	PAPA-1-like family protein / zinc finger (HIT type) family protein | chr1:21146289-21149616 FORWARD	-1.3109
27.3.99	RNA.regulation of transcription.unclassified	at1g60560	Transcript	SWIM zinc finger family protein | chr1:22308572-22311350 REVERSE	-1.72972
27.3.99	RNA.regulation of transcription.unclassified	at1g61960	Transcript	mitochondrial transcription termination factor-related / mTERF-related | chr1:22902150-22903837 FORWARD	-1.49643
27.3.99	RNA.regulation of transcription.unclassified	at1g69420	Transcript	zinc finger (DHHC type) family protein | chr1:26093196-26096907 FORWARD	-1.2057
27.3.99	RNA.regulation of transcription.unclassified	at1g74120	Transcript	mitochondrial transcription termination factor-related / mTERF-related | chr1:27871274-27873260 REVERSE	-1.5217
27.3.99	RNA.regulation of transcription.unclassified	at1g76590	Transcript	zinc-binding family protein | chr1:28740691-28742207 FORWARD	3.78145
27.3.99	RNA.regulation of transcription.unclassified	at1g77930	Transcript	DNAJ heat shock N-terminal domain-containing protein | chr1:29301000-29302639 FORWARD	-1.01986
27.3.99	RNA.regulation of transcription.unclassified	at1g79220	Transcript	mitochondrial transcription termination factor family protein / mTERF family protein | chr1:29798935-29800525 FORWARD	-1.76359
27.3.99	RNA.regulation of transcription.unclassified	at2g02080	Transcript	Symbols: AtIDD4 | AtIDD4 (Arabidopsis thaliana Indeterminate(ID)-Domain 4); transcription factor | chr2:518159-521707 REVERSE	-1.21491
27.3.99	RNA.regulation of transcription.unclassified	at2g05160	Transcript	zinc finger (CCCH-type) family protein / RNA recognition motif (RRM)-containing protein | chr2:1858543-1861895 REVERSE	-3.82318
27.3.99	RNA.regulation of transcription.unclassified	at2g17870	Transcript	cold-shock DNA-binding family protein | chr2:7763975-7765230 REVERSE	1.27273
27.3.99	RNA.regulation of transcription.unclassified	at2g21840	Transcript	protein binding / zinc ion binding | chr2:9307060-9310058 REVERSE	2.81073
27.3.99	RNA.regulation of transcription.unclassified	at2g27580	Transcript	zinc finger (AN1-like) family protein | chr2:11776411-11777529 REVERSE	1.33319
27.3.99	RNA.regulation of transcription.unclassified	at2g32080	Transcript	Symbols: PUR ALPHA-1 | PUR ALPHA-1; nucleic acid binding | chr2:13642237-13644166 REVERSE	-1.00393
27.3.99	RNA.regulation of transcription.unclassified	at2g34620	Transcript	mitochondrial transcription termination factor-related / mTERF-related | chr2:14577174-14578288 FORWARD	-3.44731
27.3.99	RNA.regulation of transcription.unclassified	at2g36000	Transcript	mitochondrial transcription termination factor-related / mTERF-related | chr2:15117075-15118627 FORWARD	-2.68644
27.3.99	RNA.regulation of transcription.unclassified	at2g36320	Transcript	zinc finger (AN1-like) family protein | chr2:15228788-15230496 FORWARD	2.0173
27.3.99	RNA.regulation of transcription.unclassified	at2g41835	Transcript	zinc finger (C2H2 type, AN1-like) family protein | chr2:17457786-17459568 REVERSE	2.87694
27.3.99	RNA.regulation of transcription.unclassified	at2g43060	Transcript	transcription factor | chr2:17909185-17910082 FORWARD	-0.98071
27.3.99	RNA.regulation of transcription.unclassified	at3g06660	Transcript	PAPA-1-like family protein / zinc finger (HIT type) family protein | chr3:2102402-2104906 FORWARD	-1.68578
27.3.99	RNA.regulation of transcription.unclassified	at3g09210	Transcript	Symbols: PTAC13 | PTAC13 (PLASTID TRANSCRIPTIONALLY ACTIVE13); transcription elongation regulator | chr3:2825279-2826880 REVERSE	-1.16565
27.3.99	RNA.regulation of transcription.unclassified	at3g10815	Transcript	zinc finger (C3HC4-type RING finger) family protein | chr3:3384807-3386327 REVERSE	3.36656
27.3.99	RNA.regulation of transcription.unclassified	at3g18490	Transcript	aspartyl protease family protein | chr3:6348755-6350668 REVERSE	-2.06661
27.3.99	RNA.regulation of transcription.unclassified	at3g18620	Transcript	zinc finger (DHHC type) family protein | chr3:6408318-6411064 FORWARD	1.29857
27.3.99	RNA.regulation of transcription.unclassified	at3g25882	Transcript	Symbols: NIMIN-2 | NIMIN-2 (NIM1-INTERACTING 2) | chr3:9470417-9470950 REVERSE	2.84049
27.3.99	RNA.regulation of transcription.unclassified	at3g48440	Transcript	zinc finger (CCCH-type) family protein | chr3:17941402-17943576 FORWARD	1.68619
27.3.99	RNA.regulation of transcription.unclassified	at3g48550	Transcript	FUNCTIONS IN: molecular_function unknown; INVOLVED IN: biological_process unknown; LOCATED IN: cellular_component unknown; EXPRESSED IN: 20 plant structures; EXPRESSED DURING: 12 growth stages; BEST Arabidopsis thaliana protein match is: nucleic acid binding / transcription factor/ zinc ion binding (TAIR:AT2G01940.3); Has 40 Blast hits to 40 proteins in 6 species: Archae - 0; Bacteria - 0; Metazo…	-3.79433
27.3.99	RNA.regulation of transcription.unclassified	at3g48760	Transcript	zinc finger (DHHC type) family protein | chr3:18075794-18078291 FORWARD	1.96521
27.3.99	RNA.regulation of transcription.unclassified	at3g51180	Transcript	zinc finger (CCCH-type) family protein | chr3:19013390-19016185 FORWARD	1.46656
27.3.99	RNA.regulation of transcription.unclassified	at3g51950	Transcript	zinc finger (CCCH-type) family protein / RNA recognition motif (RRM)-containing protein | chr3:19277778-19281346 REVERSE	-2.75547
27.3.99	RNA.regulation of transcription.unclassified	at3g52150	Transcript	RNA recognition motif (RRM)-containing protein | chr3:19342024-19343466 FORWARD	-0.96416
27.3.99	RNA.regulation of transcription.unclassified	at3g54400	Transcript	aspartyl protease family protein | chr3:20140058-20142642 REVERSE	2.96008
27.3.99	RNA.regulation of transcription.unclassified	at3g55150	Transcript	Symbols: ATEXO70H1 | ATEXO70H1 (exocyst subunit EXO70 family protein H1); protein binding | chr3:20440550-20442604 REVERSE	4.97046
27.3.99	RNA.regulation of transcription.unclassified	at3g57480	Transcript	zinc finger (C2H2 type, AN1-like) family protein | chr3:21277936-21279354 REVERSE	1.91059
27.3.99	RNA.regulation of transcription.unclassified	at3g59080	Transcript	aspartyl protease family protein | chr3:21836579-21838620 FORWARD	2.98451
27.3.99	RNA.regulation of transcription.unclassified	at3g60800	Transcript	zinc finger (DHHC type) family protein | chr3:22467173-22469592 REVERSE	1.19085
27.3.99	RNA.regulation of transcription.unclassified	at3g62130	Transcript	epimerase-related | chr3:23004931-23007006 FORWARD	-1.17338
27.3.99	RNA.regulation of transcription.unclassified	at4g00380	Transcript	XH/XS domain-containing protein / XS zinc finger domain-containing protein | chr4:167959-170974 FORWARD	-2.79225
27.3.99	RNA.regulation of transcription.unclassified	at4g01335	Transcript	FUNCTIONS IN: molecular_function unknown; INVOLVED IN: biological_process unknown; LOCATED IN: endomembrane system; BEST Arabidopsis thaliana protein match is: CHP-rich zinc finger protein-related (TAIR:AT4G01340.1). | chr4:553393-554089 FORWARD	-2.94292
27.3.99	RNA.regulation of transcription.unclassified	at4g02990	Transcript	mitochondrial transcription termination factor family protein / mTERF family protein | chr4:1321859-1324004 FORWARD	-1.30223
27.3.99	RNA.regulation of transcription.unclassified	at4g11920	Transcript	Symbols: CCS52A2, FZR1 | CCS52A2; signal transducer | chr4:7160276-7163382 REVERSE	1.19708
27.3.99	RNA.regulation of transcription.unclassified	at4g12040	Transcript	zinc finger (AN1-like) family protein | chr4:7214703-7215989 FORWARD	2.3361
27.3.99	RNA.regulation of transcription.unclassified	at4g17900	Transcript	zinc-binding family protein | chr4:9945870-9948078 FORWARD	2.01933
27.3.99	RNA.regulation of transcription.unclassified	at4g19650	Transcript	FUNCTIONS IN: molecular_function unknown; INVOLVED IN: biological_process unknown; LOCATED IN: cellular_component unknown; CONTAINS InterPro DOMAIN/s: Mitochodrial transcription termination factor-related (InterPro:IPR003690); BEST Arabidopsis thaliana protein match is: mitochondrial transcription termination factor-related / mTERF-related (TAIR:AT5G45113.1); Has 110 Blast hits to 107 proteins in…	-1.51357
27.3.99	RNA.regulation of transcription.unclassified	at4g21790	Transcript	Symbols: TOM1, ATTOM1 | TOM1 (TOBAMOVIRUS MULTIPLICATION 1); protein binding | chr4:11569765-11572549 FORWARD	2.4952
27.3.99	RNA.regulation of transcription.unclassified	at4g22820	Transcript	zinc finger (AN1-like) family protein | chr4:11987705-11989006 REVERSE	1.37093
27.3.99	RNA.regulation of transcription.unclassified	at4g24630	Transcript	receptor/ zinc ion binding | chr4:12714624-12717111 FORWARD	-1.2373
27.3.99	RNA.regulation of transcription.unclassified	at4g30410	Transcript	transcription factor | chr4:14871109-14872176 REVERSE	-4.22033
27.3.99	RNA.regulation of transcription.unclassified	at4g39100	Transcript	Symbols: SHL1 | SHL1 (short life); transcription factor/ zinc-mediated transcriptional activator | chr4:18217939-18220282 REVERSE	-1.61233
27.3.99	RNA.regulation of transcription.unclassified	at5g01840	Transcript	Symbols: ATOFP1, OFP1 | OFP1 (OVATE FAMILY PROTEIN 1); protein binding / transcription repressor | chr5:324552-325516 FORWARD	3.46335
27.3.99	RNA.regulation of transcription.unclassified	at5g05070	Transcript	zinc ion binding | chr5:1496855-1498544 FORWARD	0
27.3.99	RNA.regulation of transcription.unclassified	at5g12440	Transcript	nucleic acid binding / nucleotide binding / zinc ion binding | chr5:4035294-4038795 REVERSE	-2.46856
27.3.99	RNA.regulation of transcription.unclassified	at5g16680	Transcript	PHD finger family protein | chr5:5467534-5473506 REVERSE	0.92526
27.3.99	RNA.regulation of transcription.unclassified	at5g23570	Transcript	Symbols: SGS3, ATSGS3 | SGS3 (SUPPRESSOR OF GENE SILENCING 3) | chr5:7943124-7946050 FORWARD	-1.6295
27.3.99	RNA.regulation of transcription.unclassified	at5g37540	Transcript	aspartyl protease family protein | chr5:14912835-14914431 FORWARD	2.02798
27.3.99	RNA.regulation of transcription.unclassified	at5g42290	Transcript	transcription activator-related | chr5:16911637-16912161 FORWARD	0
27.3.99	RNA.regulation of transcription.unclassified	at5g45113	Transcript	mitochondrial transcription termination factor-related / mTERF-related | chr5:18232277-18233521 REVERSE	0
27.3.99	RNA.regulation of transcription.unclassified	at5g46710	Transcript	zinc-binding family protein | chr5:18952616-18954692 REVERSE	2.53739
27.3.99	RNA.regulation of transcription.unclassified	at5g47110	Transcript	lil3 protein, putative | chr5:19133986-19135317 REVERSE	-1.02397
27.3.99	RNA.regulation of transcription.unclassified	at5g50450	Transcript	zinc finger (MYND type) family protein | chr5:20543310-20544753 REVERSE	3.96654
27.3.99	RNA.regulation of transcription.unclassified	at5g54180	Transcript	Symbols: PTAC15 | PTAC15 (PLASTID TRANSCRIPTIONALLY ACTIVE15) | chr5:21988457-21990228 FORWARD	1.75452
27.3.99	RNA.regulation of transcription.unclassified	at5g54310	Transcript	Symbols: AGD5 | AGD5 (ARF-GAP domain 5); ARF GTPase activator/ DNA binding / zinc ion binding | chr5:22057052-22061270 REVERSE	1.07821
27.3.99	RNA.regulation of transcription.unclassified	at5g55580	Transcript	mitochondrial transcription termination factor family protein / mTERF family protein | chr5:22515440-22517929 FORWARD	-2.20471
27.3.99	RNA.regulation of transcription.unclassified	at5g58430	Transcript	Symbols: ATEXO70B1 | ATEXO70B1 (exocyst subunit EXO70 family protein B1); protein binding | chr5:23621183-23623444 REVERSE	1.3586
27.3.99	RNA.regulation of transcription.unclassified	at5g58470	Transcript	Symbols: TAF15b | TAF15b (TBP-ASSOCIATED FACTOR 15b); binding / nucleic acid binding / nucleotide binding / zinc ion binding | chr5:23637707-23640920 REVERSE	1.06995
27.3.99	RNA.regulation of transcription.unclassified	at5g58760	Transcript	Symbols: DDB2 | DDB2 (damaged DNA-binding 2); nucleic acid binding / nucleotide binding / zinc ion binding | chr5:23730500-23733698 REVERSE	-1.19631
27.3.99	RNA.regulation of transcription.unclassified	at5g61190	Transcript	zinc finger protein-related | chr5:24615480-24620053 FORWARD	-1.7557
