# Supplementary material for: Nitric Oxide Mediated Transcriptome Profiling Reveals Activation of Multiple Regulatory Pathways in Arabidopsis thaliana
Source: Front Plant Sci. 2016 Jun 29;7:975. doi: 10.3389/fpls.2016.00975 (PMC4926318; doi:10.3389/fpls.2016.00975)
Supplement: Supplementary file 8 [file Table8.XLSX]

## Sheet: Sheet1
Supplementary Table S8. List of primers for genes confirmed by qRT-PCR
S. No.	Gene Acc: No.	Gene name	Forward Primer (5`-3`)	Reverse Primer (5`-3`)
1	AT4G38860	SAUR16	TCGAGCTTAGGCAAGAAACA	TGTCCCTTTGGTACGTCAAG
2	AT1G19960	UNKNOWN	GTTGTAACGGAGGAGGTGGT	TAATTGTTGGTGGAGTCGGA
3	AT1G20470	SAUR60	CTCCACTATTTGTGGCCCTT	ACACCATCATCACCACCATC
4	AT5G47610	Unknown	CTGAAGCAGAGTGTGCCATT	TGGAAACCATGCTGACATTT
5	AT3G46130	MYB48	CCATGGACAGAACAGGAAGA	ACCCATCTTAGCCTGCAACT
6	AT2G27420	Unknown	GCAGTGGAAGGCATTACAAA	TCCACGACATCCTTGATTGT
7	AT3G02380	ATCOL2	ACCTAAACCATAGCGCATCC	TTGCACCACCTGAGTAGGAG
8	AT2G15020	Unknown	TGTCTTACGGACGTTTCTCG	TCATCCATTTGGATAAGGCA
9	AT4G24780	Unknown	TCCAACGAGACATGACGATT	GTTGGTCACGTACTGGATCG
10	AT1G22810	DREB-A5	TCTCCGAGATCTATCCAGCA	TGAAATATTCAACGGCTCCA
11	AT5G64750	AP2/ERF	AGAGTTTGGCTCGGTACGTT	AGTTTGGCTTTGTTGCCTCT
12	AT4G22470	LTP	AGCAGAACCATGTTGTTCCA	TGGAATCCTACGACCACAAA
13	AT1G51820	LRR kinase	GAAGCTTTCACCGTGATTGA	TTGATCCCAGCAACATCATT
14	AT3G48520	CYP94B3	ATGGCGGGAAGAGATACAAC	AACCCTAAACTCACCAACGG
15	AT4G30280	XTH18	ATGAGGCTTTACGCGAGTCT	GGAGCCTTTGACCAATCTGT
16	AT5G63450	CYP94B1	CTGTGTGAAGCAATGAGGCT	CCTTCTCCATCCTTCCCATA
17	AT3G09940	MDAR3	ATGACCCGAAATCTCCAAAG	CGTCAAGACTCTCAACGGAA
18	AT4G21850	MSRB9	CTGGTGCCATTAAACAAACG	CTAAATGTCCGTCACATGCC
19	AT4G21120	CAT1	ATCTGCTTGAGAAACTCGCTAACT	ATGACAGTTGAGAAACGAACGATA
20	AT4G35090	CAT 2	GGATGGTTCAGGTGTCAATACATA	GATAAAGAGCTTCCATTCAGGGTA
21	AT1G20620	CAT 3	GGAATTCGAACAAAGTGCGT	AAGGATCGATCAGCCTGAGA
22	AT1G07890	APX1	GTCCATTCGGAACAATGAGGTTTGAC	GTGGGCACCAGATAAAGCGACAAT
23	AT1G08830	CSD1	TTGTGTTGTGACGACAAGC	ATCAATCTGCTCAAGAACACC
24	AT2G03340	WRKY3	GGGTCAGAGAGAGACTTCGG	CGCCAGTTGTATCCATCATC
25	AT5G01900	WRKY62	CCAACCAGCTGCTCATCATG	GGCCAAATCCTCCCTTTCC
26	AT5G45110	NPR3	CAAGTGAGTTCACGGGTTTG	TTTGGGTTTGCATATGAGGA
27	AT5G06950	TGA2	TGGGCATAAATAACCTGCAA	TCCCTGATGAACTTGAACCA
28	AT2G02130	PDF2.3	TTGCTGCTTTCGACGCA	TGTCCCACTTGGCTTCTCG
29	AT3G28860	PGP19	TGCTGGTCTCTATGCTGTGG	CCTCATCGAACCAACCAACT
30	AT5G27380	GSH2	TGTTCTCGAGAGGTTTCTGG	AGCCTGCTTGACAATTTCTG
31	AT2G40610	ATEXP8	CAAGTGAGTTCACGGGTTTG	TTTGGGTTTGCATATGAGGA
32	AT4G14819	Unknown	AATGCACACATGTCGTTTTG	GATAACTCACCGGACCTCCT
33	AT5G11930	ATGTRX	ATGCGAGGTTTACGAAACTG	GGAGGAGACTGTTGATGGTG
34	AT4G33040	ATGTRX	CTGATATCGGAGCATCCTGT	GGAAGAGAGGAAACCTCGTG
35	AT1G29510	ATSAUR68	GGTCTACACGGCGGATAAAA	CCAAGAAAACCGAATCGAAC
36	AT5G20630	GLP3A	ATCATTAAAGCCGCAGTGAC	ATGAGTGTGGAGAGGGATGA
37	AT1G02900	ATRALF1	CGGAGGAAGAAGAAATGGAC	GATTAGCCTGAGCTCCGTTC
38	AT3G05490	ATRALF22	GTGGAATCAACCGGAGACTT	CATCCAGAGAAGAGCGATGA
39	AT4G13950	ATRALF22	GAGATCGACGCAATGTTGAT	CTCCTTAGCGTTTCGTAGCC
40	AT3G18780	ACT 2	GCTGGACGTGACCTTACTGA	CCATCTCCTGCTCGTAGTCA
